# Supplementary material for: Comparative ribosome profiling reveals distinct translational landscapes of salt-sensitive and -tolerant rice
Source: BMC Genomics. 2021 Aug 12;22:612. doi: 10.1186/s12864-021-07922-6 (PMC8359061; doi:10.1186/s12864-021-07922-6)
Supplement: Supplementary file 1 — Additional file 1: Table S1. Raw data of rice RNA-seq and ribo-seq libraries. [file 12864_2021_7922_MOESM1_ESM.xlsx]

## Sheet: Table S1
Table S1. Raw data of rice RNA-seq and ribo-seq libraries.
Notes: "rep1", "rep2" and "rep3" represent the three biological repeats.
"0 h" and "24 h" represent seedling shoots of 'Nippobare' (NB) or 'Sea Rice 86' (SR86) that are sampled before and after 24-h salt treatment, respectively.
Samples	Library	Sequenced reads	Aligned reads	Uniquely aligned reads
NB 0 h (rep 1)	RNA-seq	112885849	108879046	42045857
NB 0 h (rep 2)	RNA-seq	128392305	124075175	46599059
NB 0 h (rep 3)	RNA-seq	157692532	150505832	58988375
NB 24 h (rep1)	RNA-seq	69441093	67138569	26560517
NB 24 h (rep2)	RNA-seq	123891714	117793711	45784522
NB 24 h (rep3)	RNA-seq	132829152	125009433	49325652
SR86 0 h (rep1)	RNA-seq	175276577	165088830	56334431
SR86 0 h (rep2)	RNA-seq	84480865	81102671	32163008
SR86 0 h (rep3)	RNA-seq	138502360	131700164	53765414
SR86 24 h (rep1)	RNA-seq	162606737	153901864	63221359
SR86 24 h (rep2)	RNA-seq	147700218	140597702	56386923
SR86 24 h (rep3)	RNA-seq	135972289	128629489	57898702
NB 0 h (rep 1)	Ribo-seq	125208684	92978685	18910104
NB 0 h (rep 2)	Ribo-seq	135196432	108626613	25260498
NB 0 h (rep 3)	Ribo-seq	124907114	93028461	18377803
NB 24 h (rep1)	Ribo-seq	132067428	78195606	11195279
NB 24 h (rep2)	Ribo-seq	129449576	93541092	17050930
NB 24 h (rep3)	Ribo-seq	141754608	83441406	11502067
SR86 0 h (rep1)	Ribo-seq	203001842	178056843	41632588
SR86 0 h (rep2)	Ribo-seq	105967772	77663686	13783001
SR86 0 h (rep3)	Ribo-seq	164233957	121716092	21244852
SR86 24 h (rep1)	Ribo-seq	148324846	112937879	39472590
SR86 24 h (rep2)	Ribo-seq	175529243	157099876	49840264
SR86 24 h (rep3)	Ribo-seq	150962972	112027927	39305175
