# Supplementary material for: Comparative ribosome profiling reveals distinct translational landscapes of salt-sensitive and -tolerant rice
Source: BMC Genomics. 2021 Aug 12;22:612. doi: 10.1186/s12864-021-07922-6 (PMC8359061; doi:10.1186/s12864-021-07922-6)
Supplement: Supplementary file 3 — Additional file 3: Table S2. Differentially transcribed/translated genes under salt stress in seedling shoots of ‘Nipponbare’ (NB). [file 12864_2021_7922_MOESM3_ESM.xlsx]

## Sheet: Table S2
Table S2. Differentially transcribed/translated genes under salt stress in seedling shoots of 'Nipponbare' (NB).
Notes: Group I: genes transcriptionally down-regulated but translationally up-regulated; Group II: genes only translationally up-regulated; Group III: genes transcriptionally and translationally up-regulated; Group IV: genes only transcriptionally down-regulated; Group V: genes unchanged; Group VI: genes only transcriptionally up-regulated; Group VII: genes transcriptionally and translationally d…
"NA" is short for "not available".
Gene ID	Pval (RNA-seq)	Pval (Ribo-seq)	Log2Foldchange (RNA-seq)	Log2Foldchange (Ribo-seq)	Group	Description
LOC_Os01g01010	0.306841	0.268916	-0.105514	-0.703064	V	TBC domain containing protein, expressed
LOC_Os01g01019	0.358957	NA	-0.720576	0.345027	V	expressed protein
LOC_Os01g01030	0.96702	0.390135	0.00845964	-0.557905	V	monocopper oxidase, putative, expressed
LOC_Os01g01040	0.403369	0.86348	0.0822261	-0.0804165	V	expressed protein
LOC_Os01g01050	0.834873	0.535476	-0.0436483	-0.395284	V	R3H domain containing protein, expressed
LOC_Os01g01060	8.51433e-15	0.0202316	-0.712789	-0.955577	IV	40S ribosomal protein S5, putative, expressed
LOC_Os01g01070	3.77986e-07	0.473179	0.556549	0.475808	V	expressed protein
LOC_Os01g01080	5.13683e-06	0.608585	0.320437	-0.181791	V	decarboxylase, putative, expressed
LOC_Os01g01110	0.945419	NA	0.111473	1.71301	II	expressed protein
LOC_Os01g01115	0.432817	0.94738	0.23712	0.126461	V	pentatricopeptide, putative, expressed
LOC_Os01g01120	1.04666e-12	0.00461808	-0.853411	-0.860351	VII	enolase-phosphatase E1, putative, expressed
LOC_Os01g01130	6.64902e-08	0.205869	-0.766431	-0.503352	IV	snurportin-1, putative, expressed
LOC_Os01g01150	0.153496	0.601599	-0.136021	-0.203585	V	RNA recognition motif, putative, expressed
LOC_Os01g01160	0.0167539	0.735406	0.419498	-0.364831	V	heat shock protein DnaJ, putative, expressed
LOC_Os01g01170	2.29753e-08	0.915414	-1.68936	0.145394	IV	expressed protein
LOC_Os01g01190	0.678772	0.540084	0.101139	0.41326	V	phosphoesterase family protein, putative, expressed
LOC_Os01g01280	0.0028136	0.33444	0.297393	-0.599436	V	expressed protein
LOC_Os01g01290	8.03924e-06	NA	1.1932	-2.82296	IX	histone-like transcription factor and archaeal histone, putative, expressed
LOC_Os01g01295	2.2957e-05	0.691675	0.560885	0.210952	V	expressed protein
LOC_Os01g01302	2.36959e-08	0.0397866	-0.511645	-0.530682	V	shikimate kinase, putative, expressed
LOC_Os01g01307	0.00148782	0.549412	-0.261902	-0.271206	V	translocon-associated protein beta domain containing protein, expressed
LOC_Os01g01312	0.0448356	0.703427	0.218268	-0.282483	V	retrotransposon protein, putative, Ty1-copia subclass, expressed
LOC_Os01g01340	1.8759e-06	0.975287	-0.306661	-0.0133555	V	light-induced protein 1-like, putative, expressed
LOC_Os01g01350	1.58935e-05	0.321479	-0.696377	-0.665222	IV	SNF7 domain containing protein, putative, expressed
LOC_Os01g01360	0.000344817	0.511299	0.462445	0.427794	V	peptide transporter PTR2, putative, expressed
LOC_Os01g01369	0.868957	0.845381	0.0272354	-0.082566	V	3-beta-hydroxysteroid-Delta-isomerase, putative, expressed
LOC_Os01g01380	0.540502	0.966838	-0.115894	0.0589263	V	expressed protein
LOC_Os01g01390	0.585409	0.263678	0.0781118	0.85006	V	expressed protein
LOC_Os01g01400	0.00148623	0.234669	0.381962	0.701275	V	expressed protein
LOC_Os01g01410	0.000301406	0.4653	0.33623	-0.303771	V	TKL_IRAK_C-LEC.1 - TKL_IRAK_C-LEC has homology to C-type lectin receptors, expressed
LOC_Os01g01420	0.892758	0.716825	0.0137925	-0.134232	V	expressed protein
LOC_Os01g01430	0.000119851	0.0102236	2.17737	3.19508	VI	No apical meristem protein, putative, expressed
LOC_Os01g01450	1.597e-18	0.263678	-0.563202	-0.385554	V	stress responsive protein, putative, expressed
LOC_Os01g01470	0.513614	0.61351	-0.916872	2.10735	V	no apical meristem protein, putative, expressed
LOC_Os01g01484	0.203396	NA	0.152624	0.916811	II	light-mediated development protein DET1, putative, expressed
LOC_Os01g01510	0.00761096	0.886497	-0.281682	0.113215	V	sas10/Utp3 family protein, expressed
LOC_Os01g01520	0.526964	0.928357	-0.159018	0.102701	V	transferase family protein, putative, expressed
LOC_Os01g01570	0.835497	0.939472	0.0602556	-0.128251	V	kinesin heavy chain, putative, expressed
LOC_Os01g01580	0.948907	NA	-0.0504184	-0.713361	VIII	expressed protein
LOC_Os01g01600	0.118061	0.689148	0.584858	-0.637832	V	ethylene-responsive protein related, putative, expressed
LOC_Os01g01610	2.38854e-06	1.90179e-06	0.959909	2.36154	III	IscA-like iron-sulfur assembly protein, mitochondrial precursor, putative, expressed
LOC_Os01g01620	1.1694e-13	0.988147	0.627108	0.0124841	VI	kinase, pfkB family, putative, expressed
LOC_Os01g01640	0.715133	0.0560897	0.0473099	-0.772295	V	Rer1 protein, putative, expressed
LOC_Os01g01650	1.97565e-11	0.00307612	-0.843362	-0.921655	VII	isoflavone reductase homolog IRL, putative, expressed
LOC_Os01g01660	3.08051e-14	0.00342117	0.61713	0.716348	III	isoflavone reductase, putative, expressed
LOC_Os01g01670	0.187882	0.421363	-0.416696	2.11637	V	expressed protein
LOC_Os01g01680	0.775641	0.794109	-0.0786697	0.295364	V	expressed protein
LOC_Os01g01689	0.661393	0.48464	0.0593928	-0.377933	V	phosphatidylinositol 3- and 4-kinase family protein, expressed
LOC_Os01g01700	0.417741	0.76621	-0.0773601	-0.111875	V	anaphase-promoting complex subunit 11, putative, expressed
LOC_Os01g01710	0.00315015	0.501138	-0.264397	-0.204298	V	1-deoxy-D-xylulose 5-phosphate reductoisomerase, chloroplast precursor, putative, expressed
LOC_Os01g01720	0.978927	0.0183959	-0.00355442	0.543998	V	pex14, putative, expressed
LOC_Os01g01740	0.776593	0.8446	-0.0542598	0.248911	V	protein kinase domain containing protein, expressed
LOC_Os01g01770	0.959387	0.252738	-0.0475333	1.6687	V	ZOS1-01 - C2H2 zinc finger protein, expressed
LOC_Os01g01780	0.388436	0.700704	0.186346	0.702506	V	exostosin family protein, putative, expressed
LOC_Os01g01790	8.62847e-09	0.00293678	0.317282	0.587782	II	expressed protein
LOC_Os01g01800	6.83629e-12	0.982367	0.63197	0.017591	VI	expressed protein
LOC_Os01g01830	0.302904	0.722524	-0.129719	-0.153601	V	OsPOP1 - Putative Prolyl Oligopeptidase homologue, expressed
LOC_Os01g01840	0.00227723	0.679011	0.734907	0.367264	VI	helix-loop-helix DNA-binding domain containing protein, expressed
LOC_Os01g01870	0.3715	0.175145	-0.136488	-0.55482	V	helix-loop-helix DNA-binding domain containing protein, expressed
LOC_Os01g01890	4.33461e-17	0.217575	-1.41895	-0.826835	IV	expressed protein
LOC_Os01g01910	2.33928e-94	1.94609e-36	3.43185	4.57409	III	expressed protein
LOC_Os01g01920	9.0477e-06	0.804956	0.347844	0.118998	V	HD domain containing protein 2, putative, expressed
LOC_Os01g01930	0.00342665	0.668276	-1.31576	-1.23636	IV	expressed protein
LOC_Os01g01940	0.00131717	0.417756	-0.932146	-0.671632	IV	expressed protein
LOC_Os01g01960	0.00812338	0.355242	0.14806	0.293642	V	transcriptional repressor, putative, expressed
LOC_Os01g01970	3.99769e-08	0.0172595	-0.638133	-1.18562	IV	expressed protein
LOC_Os01g02000	0.230013	0.9871	-0.325697	0.0364779	V	phosphate transporter 1, putative, expressed
LOC_Os01g02010	3.95842e-05	0.54927	0.37596	0.268742	V	expressed protein
LOC_Os01g02020	9.22405e-70	2.30768e-06	1.58847	1.2034	III	acetyl-CoA acetyltransferase, cytosolic, putative, expressed
LOC_Os01g02040	0.0133142	0.220521	-0.308996	-0.553363	V	retrotransposon protein, putative, unclassified, expressed
LOC_Os01g02050	0.386831	0.647326	-0.258273	0.542431	V	phosphoenolpyruvate carboxylase, putative, expressed
LOC_Os01g02060	2.58253e-15	0.909796	-0.933827	-0.10151	IV	TOO MANY MOUTHS precursor, putative, expressed
LOC_Os01g02070	0.102311	NA	-1.03107	-0.191989	V	invertase/pectin methylesterase inhibitor family protein, putative, expressed
LOC_Os01g02080	2.16107e-11	0.00928308	-0.876444	-0.890601	VII	peptidyl-prolyl cis-trans isomerase, putative, expressed
LOC_Os01g02090	0.102517	0.28066	-0.141349	-0.433029	V	expressed protein
LOC_Os01g02100	0.63462	0.70458	-0.0735817	0.263901	V	transposon protein, putative, unclassified, expressed
LOC_Os01g02110	0.585164	0.997995	0.940382	-0.0115569	V	helix-loop-helix DNA-binding domain containing protein, expressed
LOC_Os01g02130	0.154637	0.547633	-0.800202	-1.28069	V	expressed protein
LOC_Os01g02139	0.0629731	0.965347	-0.205496	-0.039883	V	expressed protein
LOC_Os01g02150	5.68374e-17	0.0425311	-0.603888	-0.453842	IV	sulfated surface glycoprotein 185 precursor, putative, expressed
LOC_Os01g02160	0.858078	0.958967	0.162665	-0.112783	V	hydroxyproline-rich glycoprotein family protein, putative, expressed
LOC_Os01g02170	0.00297848	0.104784	0.548599	0.766038	V	expressed protein
LOC_Os01g02180	0.702736	0.181097	0.0663656	0.832501	V	expressed protein
LOC_Os01g02190	0.847566	NA	0.176301	-3.5266	VIII	aquaporin protein, putative, expressed
LOC_Os01g02200	2.36798e-09	0.999772	0.512857	-0.000124677	V	armadillo/beta-catenin repeat family protein, putative, expressed
LOC_Os01g02250	0.141227	0.858151	0.84898	0.512951	V	RGA-1, putative, expressed
LOC_Os01g02270	0.99682	0.737779	-0.00205857	1.26715	V	expressed protein
LOC_Os01g02280	0.0207379	0.0803172	0.678723	3.34551	V	Leucine Rich Repeat family protein, expressed
LOC_Os01g02290	0.0101026	0.69906	-0.776423	-0.822155	V	Ser/Thr receptor-like kinase, putative, expressed
LOC_Os01g02300	0.714744	0.794169	-0.148805	0.384681	V	receptor kinase ORK10, putative, expressed
LOC_Os01g02310	0.2352	0.0264554	-0.514024	3.99982	V	expressed protein
LOC_Os01g02320	0.0292501	0.885673	-0.407622	0.243141	V	protein kinase domain containing protein, expressed
LOC_Os01g02334	0.00370647	0.270467	0.628467	0.839176	VI	expressed protein
LOC_Os01g02350	0.0805226	0.786153	0.406451	-0.623119	V	receptor-like kinase ARK1AS, putative, expressed
LOC_Os01g02360	0.852378	0.389513	-0.0691994	0.932072	V	resistance-related receptor-like kinase, putative, expressed
LOC_Os01g02370	0.491799	0.975287	-0.349883	-0.112372	V	receptor-like kinase ARK1AS, putative, expressed
LOC_Os01g02390	4.06827e-25	0.375445	1.06533	1.3361	VI	protein kinase domain containing protein, expressed
LOC_Os01g02400	3.07945e-07	0.426217	0.709019	0.503101	VI	protein kinase domain containing protein, expressed
LOC_Os01g02410	0.299863	NA	-1.61239	3.93198	II	protein kinase domain containing protein, expressed
LOC_Os01g02420	0.0423269	NA	-0.753033	-0.458552	V	protein kinase domain containing protein, expressed
LOC_Os01g02430	0.000855174	0.0581513	0.668812	2.70574	VI	TAK14, putative, expressed
LOC_Os01g02440	0.562384	NA	-0.292311	-2.52769	VIII	Ser/Thr receptor-like kinase, putative, expressed
LOC_Os01g02470	0.758529	0.546422	-0.183508	1.38526	V	expressed protein
LOC_Os01g02490	0.296464	0.405412	0.53318	2.01229	V	expressed protein
LOC_Os01g02500	0.0638877	0.506621	0.739836	2.17081	V	glutamyl-tRNA amidotransferase, putative, expressed
LOC_Os01g02550	0.945964	0.869695	-0.0604056	0.408539	V	protein kinase domain containing protein, expressed
LOC_Os01g02560	0.0280378	0.873997	0.566989	-0.204092	V	Ser/Thr receptor-like kinase, putative, expressed
LOC_Os01g02570	0.647476	0.950699	-0.118746	0.110958	V	protein kinase domain containing protein, expressed
LOC_Os01g02580	0.8936	0.327979	0.0542622	-1.6236	V	protein kinase domain containing protein, expressed
LOC_Os01g02590	0.000145865	0.565934	0.624697	-1.07136	VI	receptor-like kinase, putative, expressed
LOC_Os01g02600	0.000637327	0.950712	0.440645	0.0723707	V	Ser/Thr receptor-like kinase, putative, expressed
LOC_Os01g02610	0.894241	0.965884	-0.037317	-0.0879801	V	protein kinase domain containing protein, expressed
LOC_Os01g02680	0.887619	NA	-0.161279	-1.56487	VIII	protein kinase domain containing protein, expressed
LOC_Os01g02690	0.910664	0.987719	0.0729432	0.0546719	V	resistance-related receptor-like kinase, putative, expressed
LOC_Os01g02700	5.59901e-11	0.142033	0.663113	1.18231	VI	protein kinase domain containing protein, expressed
LOC_Os01g02710	3.61447e-08	0.196513	0.73272	-1.46536	VI	LRk-type protein, putative, expressed
LOC_Os01g02720	0.903372	0.819367	0.0269927	-0.153477	V	elongation factor Tu, putative, expressed
LOC_Os01g02730	0.368279	0.591138	0.209605	1.60125	V	TAK14, putative, expressed
LOC_Os01g02750	0.625139	0.395531	-0.161527	-1.61911	V	protein kinase domain containing protein, expressed
LOC_Os01g02760	2.55238e-05	0.106263	-0.808049	1.00885	IV	receptor-like kinase, putative, expressed
LOC_Os01g02770	0.0273178	0.928132	-0.857207	-0.199311	V	resistance-related receptor-like kinase, putative, expressed
LOC_Os01g02780	0.0593818	0.218764	-2.10841	-3.20563	V	TAK33, putative, expressed
LOC_Os01g02790	0.265773	NA	-1.0952	1.18853	II	protein kinase domain containing protein, expressed
LOC_Os01g02800	0.994308	0.201347	-0.00405109	-2.49843	V	receptor-like kinase ARK1AS, putative, expressed
LOC_Os01g02810	0.387504	NA	-0.587815	0.354074	V	resistance-related receptor-like kinase, putative, expressed
LOC_Os01g02830	0.535353	0.324336	-0.277962	0.989503	V	receptor-like kinase ARK1AS, putative, expressed
LOC_Os01g02840	0.16655	0.775136	-0.517901	0.518341	V	resistance-related receptor-like kinase, putative, expressed
LOC_Os01g02860	0.00747025	0.847257	-0.525486	0.530366	V	expressed protein
LOC_Os01g02870	1.14416e-05	0.188994	-0.48334	-0.381539	V	auxin-induced protein 5NG4, putative, expressed
LOC_Os01g02880	0.0924681	0.509828	0.13522	0.194142	V	fructose-bisphospate aldolase isozyme, putative, expressed
LOC_Os01g02884	0.366361	0.0124648	0.0764843	0.775593	V	ATP-dependent RNA helicase DHX36, putative, expressed
LOC_Os01g02890	0.0188595	0.762618	0.750843	0.880605	V	phosphatidylserine synthase, putative, expressed
LOC_Os01g02900	3.6962e-05	0.198223	0.415693	-0.483077	V	glycosyltransferase, putative, expressed
LOC_Os01g02910	0.713494	0.772105	0.0900542	0.307788	V	glycosyltransferase, putative, expressed
LOC_Os01g02920	1.69822e-26	0.00261169	1.06657	0.999985	III	glycosyltransferase protein, putative, expressed
LOC_Os01g02930	1.60725e-11	0.734176	1.44497	-0.598707	VI	glycosyltransferase protein, putative, expressed
LOC_Os01g02940	0.000387575	0.0915294	-0.337886	-0.563672	V	glycosyltransferase protein, putative, expressed
LOC_Os01g02950	0.912274	0.665426	-0.190245	1.01506	V	expressed protein
LOC_Os01g02960	0.195297	0.910524	-0.190002	-0.0980696	V	expressed protein
LOC_Os01g03020	0.000557035	0.06563	-0.239545	-0.394009	V	tRNA synthetase class I, putative, expressed
LOC_Os01g03030	5.47829e-08	0.263662	0.769097	0.61304	VI	alanyl-tRNA synthetase, putative, expressed
LOC_Os01g03040	0.905449	0.781524	-0.0231718	-0.117728	V	expressed protein
LOC_Os01g03050	3.09732e-12	0.851406	1.23662	0.167679	VI	fruit protein PKIWI502, putative, expressed
LOC_Os01g03060	0.0732957	0.784168	0.189812	0.251063	V	splicing factor, putative, expressed
LOC_Os01g03070	0.00147072	0.818823	-0.223398	0.069038	V	transposon protein, putative, unclassified, expressed
LOC_Os01g03080	0.000681619	0.0646791	1.17592	3.16728	VI	expressed protein
LOC_Os01g03090	0.164437	0.265076	0.134954	0.862294	V	methyltransferase, putative, expressed
LOC_Os01g03100	0.703006	0.562538	-0.0682771	0.394359	V	protein binding protein, putative, expressed
LOC_Os01g03110	0.00589767	0.815753	0.269106	0.289232	V	expressed protein
LOC_Os01g03130	0.0916488	0.930541	-0.583281	0.0961338	V	expressed protein
LOC_Os01g03144	0.803314	0.0927836	0.0209121	0.657647	V	white-brown complex homolog protein 7, putative, expressed
LOC_Os01g03160	0.0058163	0.330442	0.316138	0.5759	V	xylosyltransferase, putative, expressed
LOC_Os01g03170	0.860661	0.0207239	0.25098	2.10862	V	seven in absentia protein family protein, expressed
LOC_Os01g03190	0.604817	NA	0.627147	3.38443	II	expressed protein
LOC_Os01g03260	0.724155	0.116214	0.148498	1.03732	V	expressed protein
LOC_Os01g03290	0.00235952	NA	1.10068	-1.1928	IX	seven in absentia protein family domain containing protein, expressed
LOC_Os01g03300	0.000436248	0.294282	1.19853	2.98502	VI	seven in absentia protein family protein, expressed
LOC_Os01g03310	0.00115981	0.790857	0.244741	0.124993	V	BBTI1 - Bowman-Birk type bran trypsin inhibitor precursor, expressed
LOC_Os01g03320	0.000320605	0.0031416	1.22565	0.892841	III	BBTI2 - Bowman-Birk type bran trypsin inhibitor precursor, expressed
LOC_Os01g03330	2.50393e-19	0.00127039	2.16447	1.65032	III	BBTI3 - Bowman-Birk type bran trypsin inhibitor precursor, expressed
LOC_Os01g03340	2.48549e-22	2.96292e-09	1.45843	1.44123	III	BBTI4 - Bowman-Birk type bran trypsin inhibitor precursor, expressed
LOC_Os01g03360	1.25096e-05	1.22993e-11	3.01157	2.56896	III	BBTI5 - Bowman-Birk type bran trypsin inhibitor precursor, expressed
LOC_Os01g03380	0.00792305	0.581932	2.00095	0.856963	VI	BBTI6 - Bowman-Birk type bran trypsin inhibitor precursor, putative, expressed
LOC_Os01g03390	3.09821e-57	4.23899e-18	1.99186	1.53778	III	BBTI7 - Bowman-Birk type bran trypsin inhibitor precursor, expressed
LOC_Os01g03490	0.000301303	0.103999	-0.450884	-0.733475	V	heavy-metal-associated domain-containing protein, putative, expressed
LOC_Os01g03500	0.862442	0.257039	-0.0507606	-0.998783	V	expressed protein
LOC_Os01g03510	9.32727e-34	0.404969	0.922668	0.311479	VI	WD domain, G-beta repeat domain containing protein, expressed
LOC_Os01g03520	0.213739	0.167039	0.112714	0.448634	V	ubiquitin conjugating enzyme protein, putative, expressed
LOC_Os01g03530	0.0929791	0.576648	-0.838714	0.725762	V	multicopper oxidase domain containing protein, expressed
LOC_Os01g03549	0.975132	0.245019	-0.00405143	0.390873	V	multi-copper oxidase type I family protein, putative, expressed
LOC_Os01g03570	0.91406	0.864664	-0.0340083	-0.21976	V	transcription factor X1, putative, expressed
LOC_Os01g03620	0.179381	0.361146	-1.03116	1.44864	V	multicopper oxidase domain containing protein, expressed
LOC_Os01g03630	0.636304	0.011554	0.886095	3.92547	V	multicopper oxidase domain containing protein, expressed
LOC_Os01g03640	0.527492	0.1285	-0.830359	3.48958	V	multicopper oxidase domain containing protein, expressed
LOC_Os01g03650	0.961471	0.684565	-0.00709192	0.145187	V	sufB/sufD domain containing protein, putative, expressed
LOC_Os01g03660	0.08503	0.961828	-0.180733	0.0312828	V	MYB family transcription factor, putative, expressed
LOC_Os01g03670	0.0891223	0.298776	2.70108	4.19662	V	dihydroflavonol-4-reductase, putative, expressed
LOC_Os01g03680	0.515415	0.609133	0.635353	0.45156	V	BBTI8 - Bowman-Birk type bran trypsin inhibitor precursor, expressed
LOC_Os01g03690	0.207352	0.744105	-0.213893	-0.619946	V	TKL_IRAK_DUF26-lg.1 - DUF26 kinases have homology to DUF26 containing loci, expressed
LOC_Os01g03710	2.97138e-50	0.00769952	1.96083	1.85439	III	mannose-6-phosphate isomerase, putative, expressed
LOC_Os01g03720	1.18991e-05	0.00278315	1.43651	2.07533	III	MYB family transcription factor, putative, expressed
LOC_Os01g03730	0.0179771	4.54496e-06	0.178244	-1.17887	VIII	nuclease PA3, putative, expressed
LOC_Os01g03740	0.00376751	0.0160252	0.337875	-1.22104	V	nuclease PA3, putative, expressed
LOC_Os01g03750	0.999591	0.342743	-8.21643e-05	0.466426	V	expressed protein
LOC_Os01g03760	0.635352	0.392091	0.0410926	-0.3193	V	expressed protein
LOC_Os01g03810	0.454532	0.500125	0.187597	-2.17566	V	expressed protein
LOC_Os01g03820	0.733301	0.993958	0.0441911	-0.0041425	V	C2 domain containing protein, putative, expressed
LOC_Os01g03840	0.770152	0.842453	0.538727	0.343386	V	ZOS1-02 - C2H2 zinc finger protein, expressed
LOC_Os01g03870	2.84815e-06	0.872836	0.552396	-0.143377	V	expressed protein
LOC_Os01g03890	0.810747	0.884994	0.248678	0.27286	V	DUF260 domain containing protein, putative, expressed
LOC_Os01g03914	1.11751e-107	0.0203288	1.79172	0.752195	VI	cation efflux family protein, putative, expressed
LOC_Os01g03940	1.06304e-06	0.516381	-0.528347	-1.05175	V	expressed protein
LOC_Os01g03950	2.61558e-05	0.124582	-0.460964	-0.423619	V	glycosyl hydrolase, family 31, putative, expressed
LOC_Os01g03980	0.213075	0.454949	0.251086	-0.809267	V	expressed protein
LOC_Os01g04005	0.513328	0.154959	-1.20632	2.29613	V	expressed protein
LOC_Os01g04010	0.29082	0.706144	0.1318	0.141476	V	expressed protein
LOC_Os01g04020	0.0369268	0.207136	0.215307	-0.75967	V	AP2 domain containing protein, expressed
LOC_Os01g04030	0.941893	0.538304	-0.0160681	-0.6149	V	signal peptidase complex subunit 3, putative, expressed
LOC_Os01g04040	1.13131e-05	0.0153759	-0.67161	-0.883643	IV	BBTI11 - Bowman-Birk type bran trypsin inhibitor precursor, putative, expressed
LOC_Os01g04050	5.18771e-35	3.57461e-10	-0.995983	-1.31789	VII	BBTI12 - Bowman-Birk type bran trypsin inhibitor precursor, expressed
LOC_Os01g04070	0.122737	NA	0.995583	2.40447	II	verticillium wilt disease resistance protein, putative, expressed
LOC_Os01g04080	0.69298	0.454328	-0.21918	-1.89552	V	expressed protein
LOC_Os01g04100	9.27356e-07	0.0636429	0.927713	1.25053	VI	expressed protein
LOC_Os01g04110	0.696712	0.0819728	-0.0880188	-3.22368	V	mediator of RNA polymerase II transcription subunit 22, putative, expressed
LOC_Os01g04120	0.0209222	0.881143	0.459394	0.192289	V	ZOS1-03 - C2H2 zinc finger protein, expressed
LOC_Os01g04130	0.0843486	0.460913	0.226732	0.394775	V	peptidyl-tRNA hydrolase, mitochondrial precursor protein, putative, expressed
LOC_Os01g04160	0.0040874	0.124851	0.450872	1.18954	V	expressed protein
LOC_Os01g04170	1.72748e-15	0.692472	-2.09824	-0.728673	IV	expressed protein
LOC_Os01g04190	0.164472	0.586511	0.129157	0.166307	V	transporter family protein, putative, expressed
LOC_Os01g04200	7.37177e-19	0.0198375	0.685811	-0.955221	VI	metallo-beta-lactamase family protein, putative, expressed
LOC_Os01g04210	0.00289028	NA	1.45006	-1.28732	IX	DNA binding protein, putative, expressed
LOC_Os01g04220	3.22343e-12	0.166146	3.19734	3.05998	VI	DNA binding protein, putative, expressed
LOC_Os01g04230	1.05775e-20	0.0222474	-1.0155	-1.06865	IV	inactive receptor kinase At2g26730 precursor, putative, expressed
LOC_Os01g04250	0.349904	NA	-0.278587	-4.22762	VIII	expressed protein
LOC_Os01g04260	1.65719e-08	0.00436831	-0.555731	-0.663196	VIII	fatty acid hydroxylase, putative, expressed
LOC_Os01g04280	0.329666	0.650476	-0.247038	-0.504903	V	calmodulin binding protein, putative, expressed
LOC_Os01g04290	0.753156	0.964496	-0.221561	0.0426753	V	glycosyl hydrolase family 10 protein, putative, expressed
LOC_Os01g04300	3.11168e-09	0.111606	-0.541841	-0.59988	V	glycosyl hydrolase family 10 protein, putative, expressed
LOC_Os01g04324	0.00124333	0.571263	0.725308	-1.19399	VI	expressed protein
LOC_Os01g04330	0.00344777	0.275231	1.08944	-0.468718	VI	OsCML16 - Calmodulin-related calcium sensor protein, expressed
LOC_Os01g04340	0.966906	0.790825	-0.0340759	0.812456	V	hsp20/alpha crystallin family protein, putative, expressed
LOC_Os01g04350	2.82816e-13	0.000206215	-1.06806	-0.775014	VII	hsp20/alpha crystallin family protein, putative, expressed
LOC_Os01g04360	0.200213	0.590132	0.567363	-1.13092	V	hsp20/alpha crystallin family protein, putative, expressed
LOC_Os01g04370	0.0178075	0.0835365	0.970659	1.62945	V	hsp20/alpha crystallin family protein, putative, expressed
LOC_Os01g04380	0.00838027	0.0221657	0.964417	1.76381	VI	hsp20/alpha crystallin family protein, putative, expressed
LOC_Os01g04390	0.740608	0.00882109	0.114328	2.16472	II	expressed protein
LOC_Os01g04409	0.245594	0.737952	0.166546	0.188394	V	OsWAK1 - OsWAK receptor-like cytoplasmic kinase OsWAK-RLCK, expressed
LOC_Os01g04430	0.86106	NA	0.110114	0.705089	II	expressed protein
LOC_Os01g04440	0.115176	0.686417	0.893362	1.01152	V	expressed protein
LOC_Os01g04450	1.05543e-08	0.0330066	0.863067	1.92372	VI	OsWAK2 - OsWAK receptor-like cytoplasmic kinase OsWAK-RLCK, expressed
LOC_Os01g04460	0.000581406	0.783686	0.721889	0.447292	VI	Ser/Thr protein kinase, putative, expressed
LOC_Os01g04470	0.0890993	0.369857	1.16986	-2.6923	V	expressed protein
LOC_Os01g04480	0.308527	0.976866	0.347356	0.0767749	V	expressed protein
LOC_Os01g04490	0.00302959	0.826803	0.714702	0.337035	VI	Ser/Thr protein kinase, putative, expressed
LOC_Os01g04500	0.0710192	0.155803	0.464986	2.72825	V	expressed protein
LOC_Os01g04510	0.389506	0.265236	0.555032	2.1056	V	expressed protein
LOC_Os01g04520	0.061077	NA	0.981991	-2.69231	VIII	Ser/Thr protein kinase, putative, expressed
LOC_Os01g04530	0.622061	0.00196759	0.240904	2.72457	II	expressed protein
LOC_Os01g04540	0.00198018	0.822338	-1.47566	0.996807	IV	serine/threonine-protein kinase At1g18390 precursor, putative, expressed
LOC_Os01g04550	0.0030019	0.219963	-1.3101	-4.69665	IV	expressed protein
LOC_Os01g04560	0.00422371	0.0253825	-1.55877	-2.66616	IV	expressed protein
LOC_Os01g04570	0.0631526	0.685098	0.49141	0.994073	V	Ser/Thr protein kinase, putative, expressed
LOC_Os01g04580	7.61257e-07	0.0839582	0.992024	1.99383	VI	Ser/Thr protein kinase, putative, expressed
LOC_Os01g04590	9.21906e-11	0.165312	0.933535	0.878626	VI	expressed protein
LOC_Os01g04600	0.329756	0.971411	0.304765	-0.0726363	V	expressed protein
LOC_Os01g04620	0.187869	0.877769	0.479804	-0.209896	V	transposon protein, putative, unclassified, expressed
LOC_Os01g04630	0.0007826	0.905008	0.189158	0.0638709	V	muconate cycloisomerase, putative, expressed
LOC_Os01g04640	0.00214911	0.000253243	-0.332218	-1.35191	VIII	reticulon domain containing protein, putative, expressed
LOC_Os01g04650	0.397899	0.598073	-0.0608807	0.138074	V	PB1 domain containing protein, expressed
LOC_Os01g04660	0.0579709	NA	2.83625	3.91307	II	lipid phosphatase protein, putative, expressed
LOC_Os01g04670	0.460282	0.119263	0.384649	-3.74546	V	expressed protein
LOC_Os01g04710	1.78657e-13	0.0516477	-0.582856	-0.550522	V	aspartic proteinase, putative, expressed
LOC_Os01g04720	8.72931e-05	0.0638145	-0.507212	0.964599	V	leucine-rich repeat protein-related, putative, expressed
LOC_Os01g04730	1.63242e-08	0.873438	-0.504331	0.0723818	V	ribosomal protein L24, putative, expressed
LOC_Os01g04750	0.0466054	0.444004	-0.533779	-1.09342	V	B3 DNA binding domain containing protein, expressed
LOC_Os01g04800	0.29726	0.604457	-0.146429	0.275116	V	B3 DNA binding domain containing protein, expressed
LOC_Os01g04814	0.559043	0.936557	0.0478209	0.0353927	V	vacuolar protein sorting-associating protein 4B, putative, expressed
LOC_Os01g04840	0.879285	0.00388791	0.121619	2.9723	II	vacuolar protein sorting-associating protein 4B, putative, expressed
LOC_Os01g04860	0.741436	0.387897	-0.0459777	-0.570441	V	DUF647 domain containing protein, putative, expressed
LOC_Os01g04870	0.260683	0.0732366	0.164408	-1.90158	V	WD domain, G-beta repeat domain containing protein, expressed
LOC_Os01g04880	0.382056	0.517869	-0.0813665	-0.269696	V	retrotransposon protein, putative, unclassified, expressed
LOC_Os01g04900	0.741819	0.700934	0.0370217	0.115004	V	peptidase M50 family protein, putative, expressed
LOC_Os01g04910	0.0235577	0.360488	-0.290449	-0.718607	V	TP53RK-binding protein, putative, expressed
LOC_Os01g04920	0.0122793	0.00859978	-0.34454	-1.05705	VIII	glycosyl transferase, group 1 domain containing protein, expressed
LOC_Os01g04930	9.21484e-06	0.129552	0.478086	0.573692	V	MYB family transcription factor, putative, expressed
LOC_Os01g04950	1.39157e-11	0.0363557	0.425156	0.549202	V	peptide transporter PTR2, putative, expressed
LOC_Os01g04990	0.19504	0.593913	-0.157014	0.28855	V	mitochondrial carrier protein, putative, expressed
LOC_Os01g05010	0.00352793	0.690111	-0.375471	-0.24462	V	mitochondrial glycoprotein, putative, expressed
LOC_Os01g05060	0.000250984	0.494791	-0.284983	-0.212082	V	mitochondrial glycoprotein, putative, expressed
LOC_Os01g05064	9.10419e-13	0.00357986	-0.98079	-1.95263	VII	expressed protein
LOC_Os01g05070	0.0304858	0.583668	-0.194829	-0.269412	V	expressed protein
LOC_Os01g05080	1.21578e-09	0.0378991	-0.506875	-0.644408	V	thylakoid lumenal protein, putative, expressed
LOC_Os01g05090	0.0234796	0.981328	-0.559541	0.0403206	V	expressed protein
LOC_Os01g05100	0.091452	0.617427	-0.588083	1.94763	V	expressed protein
LOC_Os01g05105	0.536492	0.737725	-0.126632	-0.363255	V	expressed protein
LOC_Os01g05130	0.981707	0.589833	0.00535604	-0.597399	V	expressed protein
LOC_Os01g05140	0.458923	0.000161391	-0.136315	4.48913	II	expressed protein
LOC_Os01g05150	0.693922	0.973485	-0.468619	-0.122719	V	expressed protein
LOC_Os01g05170	0.653059	NA	0.567212	-1.5674	VIII	expressed protein
LOC_Os01g05180	0.843349	0.449171	-0.107709	0.962931	V	expressed protein
LOC_Os01g05250	0.355114	NA	1.80802	4.37028	II	expressed protein
LOC_Os01g05289	0.198325	NA	-0.639167	-3.00925	VIII	expressed protein
LOC_Os01g05310	0.481321	0.315204	-0.613115	4.15593	V	expressed protein
LOC_Os01g05350	0.245391	0.176385	1.41369	0.943294	V	expressed protein
LOC_Os01g05400	0.469007	NA	1.15817	-3.08218	VIII	expressed protein
LOC_Os01g05420	0.49286	0.681861	0.0673143	0.134325	V	IWS1 C-terminus family protein, putative, expressed
LOC_Os01g05430	0.861615	NA	-0.0616659	-2.42128	VIII	OsRhmbd1 - Putative Rhomboid homologue, expressed
LOC_Os01g05440	0.749123	0.736093	-0.358614	1.07709	V	XH domain containing protein, expressed
LOC_Os01g05450	0.4629	0.124851	0.818558	5.89532	V	expressed protein
LOC_Os01g05460	0.958921	0.218116	0.0498448	3.55733	V	expressed protein
LOC_Os01g05470	0.852341	7.72412e-05	-0.0254603	1.00845	II	transcription factor X1, putative, expressed
LOC_Os01g05480	0.00162175	0.303581	-0.509775	-1.59794	V	expressed protein
LOC_Os01g05490	0.000884074	0.502676	-0.256948	-0.213199	V	triosephosphate isomerase, cytosolic, putative, expressed
LOC_Os01g05500	0.329505	0.61351	0.065388	0.175989	V	zinc finger protein, putative, expressed
LOC_Os01g05510	0.0137639	0.733134	0.271742	-0.286339	V	expressed protein
LOC_Os01g05530	0.0850042	0.0180398	-0.390226	-1.47797	V	expressed protein
LOC_Os01g05540	0.240708	0.969918	-0.703639	-0.0424951	V	expressed protein
LOC_Os01g05560	0.918556	0.605616	0.01659	-0.282753	V	expressed protein
LOC_Os01g05585	4.7981e-07	0.264472	0.756798	1.99102	VI	metallothionein, putative, expressed
LOC_Os01g05600	0.00198656	0.420891	0.832022	1.21693	VI	NBS-LRR disease resistance protein, putative, expressed
LOC_Os01g05610	7.00061e-05	0.0033017	-0.458435	-0.854249	VIII	Core histone H2A/H2B/H3/H4 domain containing protein, putative, expressed
LOC_Os01g05620	0.000247418	0.932841	0.89356	0.447797	VI	NBS-LRR disease resistance protein, putative, expressed
LOC_Os01g05630	3.89375e-09	0.148943	-0.491938	-0.55109	V	Core histone H2A/H2B/H3/H4 domain containing protein, putative, expressed
LOC_Os01g05640	1.25319e-21	0.953424	1.89355	0.155496	VI	receptor-like protein kinase 5 precursor, putative, expressed
LOC_Os01g05650	1.01991e-22	0.0854532	0.597366	0.329133	VI	metallothionein, putative, expressed
LOC_Os01g05660	6.79998e-29	0.000137913	0.961117	1.063	III	expressed protein
LOC_Os01g05670	1.04915e-11	0.102436	-0.567196	-0.408937	V	3-oxo-5-alpha-steroid 4-dehydrogenase, putative, expressed
LOC_Os01g05680	0.963077	0.343123	0.0125297	-1.01768	V	geranylgeranyl transferase type-1 subunit beta, putative, expressed
LOC_Os01g05694	0.0243508	0.301079	-0.370334	-0.600577	V	expressed protein
LOC_Os01g05710	0.555776	NA	0.335502	-4.19906	VIII	expressed protein
LOC_Os01g05720	0.790523	NA	-0.301848	-1.32351	VIII	expressed protein
LOC_Os01g05744	0.0131484	0.52327	0.406652	-1.19606	V	expressed protein
LOC_Os01g05760	0.423584	NA	-0.768466	2.56344	II	PAS2, putative, expressed
LOC_Os01g05770	0.884162	0.89165	-0.0797693	0.481713	V	expressed protein
LOC_Os01g05780	0.43469	0.762313	-0.439375	1.31846	V	expressed protein
LOC_Os01g05790	0.60824	0.278917	0.0486038	0.63712	V	SLT1 protein, putative, expressed
LOC_Os01g05800	0.145512	0.208898	-0.127064	0.445378	V	inner membrane protein, putative, expressed
LOC_Os01g05810	5.09943e-10	0.518987	-0.466073	-0.216964	V	gamma-glutamyltranspeptidase 1 precursor, putative, expressed
LOC_Os01g05820	0.000516435	0.0658694	-0.325085	-0.797344	V	gamma-glutamyltranspeptidase 1 precursor, putative, expressed
LOC_Os01g05830	7.6759e-30	0.160841	1.20666	0.9652	VI	expressed protein
LOC_Os01g05840	0.00412009	0.473974	-0.329739	-0.261402	V	oxidoreductase, short chain dehydrogenase/reductase family domain containing family, expressed
LOC_Os01g05850	0.000161692	0.917877	-0.710063	0.404755	IV	expressed protein
LOC_Os01g05860	0.837408	0.810471	0.0525189	0.306032	V	PPR repeat domain containing protein, putative, expressed
LOC_Os01g05870	0.956029	0.0143248	0.0236274	2.28362	V	receptor kinase, putative, expressed
LOC_Os01g05900	2.92555e-05	0.0196801	-0.539526	-0.83241	V	Core histone H2A/H2B/H3/H4 domain containing protein, putative, expressed
LOC_Os01g05940	6.3413e-05	0.72904	1.07214	0.554397	VI	receptor kinase, putative, expressed
LOC_Os01g05960	0.00140965	0.127839	0.805034	-3.5615	VI	receptor kinase, putative, expressed
LOC_Os01g05970	3.97415e-06	0.0167595	-0.419549	-0.583703	V	OsFBO1 - F-box and other domain containing protein, expressed
LOC_Os01g05980	1.48017e-09	0.151096	1.56218	1.69975	VI	receptor kinase, putative, expressed
LOC_Os01g06000	0.151932	0.476746	0.283277	1.02865	V	PPR repeat containing protein, expressed
LOC_Os01g06010	6.92906e-12	0.000606118	-0.795165	-0.802511	VII	Core histone H2A/H2B/H3/H4 domain containing protein, putative, expressed
LOC_Os01g06020	0.0123517	0.118502	-0.327501	-0.470427	V	aspartyl-tRNA synthetase, putative, expressed
LOC_Os01g06040	0.674171	NA	0.710615	4.73105	II	expressed protein
LOC_Os01g06060	2.84359e-05	NA	-4.11609	-2.41025	VII	gibberellin receptor GID1L2, putative, expressed
LOC_Os01g06080	0.476385	0.381437	1.4362	1.88086	V	expressed protein
LOC_Os01g06120	0.881556	0.0471002	-0.256411	2.71865	V	expressed protein
LOC_Os01g06140	0.69326	0.569151	-0.652358	1.87407	V	expressed protein
LOC_Os01g06150	0.000159231	0.166519	-1.04515	-2.13276	IV	expressed protein
LOC_Os01g06220	0.0145996	0.191714	-1.49695	3.27943	V	gibberellin receptor GID1L2, putative, expressed
LOC_Os01g06230	0.423301	0.751193	-1.20168	-0.871693	V	OsSAUR1 - Auxin-responsive SAUR gene family member, expressed
LOC_Os01g06260	0.305081	NA	2.39033	4.36461	II	expressed protein
LOC_Os01g06270	0.0179247	0.183719	0.232086	0.567287	V	expressed protein
LOC_Os01g06280	0.47525	0.658255	0.0731736	-0.159125	V	TKL_IRAK_CrRLK1L-1.4 - The CrRLK1L-1 subfamily has homology to the CrRLK1L homolog, expressed
LOC_Os01g06290	0.194368	0.0111092	-0.105045	-2.80638	V	splicing factor, arginine/serine-rich, putative, expressed
LOC_Os01g06310	6.43558e-62	1.39843e-15	4.17993	2.74604	III	glycine-rich cell wall structural protein precursor, putative, expressed
LOC_Os01g06320	0.241682	0.704294	3.31552	0.83661	V	MYB family transcription factor, putative, expressed
LOC_Os01g06340	0.0663111	0.917614	-0.832017	0.291285	V	expressed protein
LOC_Os01g06350	0.630138	NA	-0.793644	2.88718	II	expressed protein
LOC_Os01g06360	0.662948	0.236137	0.649896	2.11527	V	transposon protein, putative, unclassified, expressed
LOC_Os01g06430	0.392844	NA	1.7464	4.88051	II	expressed protein
LOC_Os01g06450	0.196421	0.64799	0.907923	0.815958	V	glycosyltransferase family 43 protein, putative, expressed
LOC_Os01g06454	0.458376	0.323902	0.231344	-1.1774	V	heat shock protein DnaJ, putative, expressed
LOC_Os01g06460	0.00819098	0.629563	0.20364	-0.175116	V	uncharacterized Cys-rich domain containing protein, putative, expressed
LOC_Os01g06470	0.0119212	0.598545	0.299095	0.344186	V	expressed protein
LOC_Os01g06490	0.683638	0.8725	-0.0701546	-0.0900077	V	OsSCP1 - Putative Serine Carboxypeptidase homologue, expressed
LOC_Os01g06500	0.000793008	0.840364	0.659614	-0.232851	VI	PHLOEM 2-LIKE A5, putative, expressed
LOC_Os01g06510	0.55506	0.412542	-0.368144	1.69086	V	arginyl-tRNA synthetase, putative, expressed
LOC_Os01g06520	9.09551e-05	0.148918	-2.01738	-1.90014	IV	verticillium wilt disease resistance protein, putative, expressed
LOC_Os01g06540	0.619883	NA	0.725758	4.72995	II	PHD finger protein, putative, expressed
LOC_Os01g06550	1.22773e-06	0.159692	-0.344505	-0.404447	V	NF-X1-type zinc finger protein, putative, expressed
LOC_Os01g06560	5.19513e-05	0.0767957	3.00239	1.95538	VI	transcription factor HBP-1b, putative, expressed
LOC_Os01g06580	0.844619	0.770167	-0.0266155	-0.13101	V	fasciclin domain containing protein, expressed
LOC_Os01g06590	0.00358184	0.551864	0.291966	0.257895	V	zinc finger, C3HC4 type domain containing protein, expressed
LOC_Os01g06600	0.865361	0.8801	0.0215954	-0.0944654	V	glutaryl-CoA dehydrogenase, mitochondrial precursor, putative, expressed
LOC_Os01g06630	0.0750218	NA	2.43001	-2.28529	VIII	small hydrophilic plant seed protein, putative, expressed
LOC_Os01g06640	4.79297e-14	0.143598	1.81216	1.62674	VI	basic helix-loop-helix, putative, expressed
LOC_Os01g06660	2.96606e-27	1.08009e-05	1.31265	1.38704	III	thiamine pyrophosphate enzyme, C-terminal TPP binding domain containing protein, expressed
LOC_Os01g06730	0.163959	0.50048	0.616018	-2.42747	V	verticillium wilt disease resistance protein, putative, expressed
LOC_Os01g06740	5.24946e-22	1.80032e-09	5.28192	4.65244	III	ribosome inactivating protein, putative, expressed
LOC_Os01g06790	0.00120117	0.876218	0.738461	-0.354849	VI	disease resistance protein, putative, expressed
LOC_Os01g06820	0.587333	NA	-0.854846	-1.64204	VIII	hcr2-0B, putative, expressed
LOC_Os01g06836	0.847556	NA	0.177929	-3.59736	VIII	disease resistance protein SlVe2 precursor, putative, expressed
LOC_Os01g06876	0.276107	0.202243	0.667505	2.7432	V	Cf-2, putative, expressed
LOC_Os01g06890	1.62477e-126	1.15183e-08	4.69049	3.04161	III	leucine-rich repeat family protein, putative, expressed
LOC_Os01g06900	0.869774	NA	-0.140681	0.478981	V	verticillium wilt disease resistance protein Ve2, putative, expressed
LOC_Os01g06920	1.93991e-17	0.00834573	2.55701	3.73414	III	resistance protein SlVe1 precursor, putative, expressed
LOC_Os01g07070	0.137306	0.0721731	0.230517	0.611746	V	transposon protein, putative, CACTA, En/Spm sub-class, expressed
LOC_Os01g07080	0.239037	0.313545	0.16166	0.612011	V	DEAD-box ATP-dependent RNA helicase, putative, expressed
LOC_Os01g07090	7.17808e-09	0.471103	-0.59841	-0.629188	IV	5-azacytidine resistance protein azr1, putative, expressed
LOC_Os01g07100	0.381644	0.382546	0.12615	-0.332119	V	expressed protein
LOC_Os01g07110	0.960904	0.752467	-0.015814	0.478353	V	BRCA2 repeat family protein, expressed
LOC_Os01g07120	5.31717e-43	0.480759	1.44992	0.729011	VI	AP2 domain containing protein, expressed
LOC_Os01g07130	2.72162e-25	0.100252	1.87136	1.50192	VI	expressed protein
LOC_Os01g07140	0.88819	0.0770222	0.0671797	2.56564	V	kelch repeat-containing protein, putative, expressed
LOC_Os01g07150	0.789142	NA	0.27769	-2.6502	VIII	expressed protein
LOC_Os01g07170	0.020029	0.834173	0.430197	0.319849	V	HORMA domain containing protein, putative, expressed
LOC_Os01g07190	1.06799e-05	NA	5.43892	2.34991	III	expressed protein
LOC_Os01g07200	4.15062e-13	0.223303	0.75352	0.599874	VI	staphylococcal nuclease homologue, putative, expressed
LOC_Os01g07212	0.753265	0.826588	0.0886347	0.465831	V	staphylococcal nuclease homologue, putative, expressed
LOC_Os01g07240	0.00494804	0.70698	-0.272164	0.187493	V	expressed protein
LOC_Os01g07250	0.00332032	0.369857	-0.37138	-0.284297	V	saposin-like type B, region 1 family protein, putative, expressed
LOC_Os01g07260	9.91536e-07	0.611784	-0.732202	-0.31939	IV	expressed protein
LOC_Os01g07280	0.151723	0.269136	0.418213	-1.87389	V	disease resistance protein, putative, expressed
LOC_Os01g07300	2.94827e-16	0.13135	0.906147	0.681021	VI	uncharacterized 50.6 kDa protein in the 5region of gyrA and gyrB, putative, expressed
LOC_Os01g07310	3.43065e-07	0.673294	-0.368485	-0.227955	V	transporter-related, putative, expressed
LOC_Os01g07320	0.733055	0.230376	-0.188535	2.35496	V	expressed protein
LOC_Os01g07330	0.00305409	0.840343	-0.689098	-0.466792	IV	expressed protein
LOC_Os01g07340	0.30317	0.762313	0.398797	-0.501138	V	pentatricopeptide, putative, expressed
LOC_Os01g07360	0.244721	0.997995	0.179606	0.00396814	V	KIP1, putative, expressed
LOC_Os01g07370	3.54601e-12	0.257039	-0.870724	-0.433318	IV	KIP1, putative, expressed
LOC_Os01g07376	5.57846e-13	0.0376106	0.720281	0.724111	VI	thioredoxin, putative, expressed
LOC_Os01g07382	0.526844	0.123466	-0.104896	-0.784541	V	expressed protein
LOC_Os01g07390	3.56166e-05	0.50128	-0.297791	-0.203579	V	zinc finger, C3HC4 type family protein, expressed
LOC_Os01g07400	0.742775	0.683989	0.0448451	0.221465	V	WD40-like domain containing protein, putative, expressed
LOC_Os01g07410	2.54319e-09	0.0413343	-0.571177	-0.876885	V	growth regulator related protein, putative, expressed
LOC_Os01g07420	0.151418	5.49003e-22	-0.300506	1.92506	II	hydrolase, alpha/beta fold family protein, putative, expressed
LOC_Os01g07430	0.827879	0.696715	0.240586	1.42846	V	myb-like DNA-binding domain containing protein, putative, expressed
LOC_Os01g07480	0.840064	0.769547	0.17529	0.718296	V	DUF260 domain containing protein, putative, expressed
LOC_Os01g07490	0.00415218	0.861508	0.214064	0.0837942	V	RST1, putative, expressed
LOC_Os01g07500	2.6341e-27	0.00267791	-1.24802	-1.05526	VII	alliin lyase precursor, putative, expressed
LOC_Os01g07520	0.00887674	0.397419	0.264678	0.254459	V	proline-rich family protein, putative, expressed
LOC_Os01g07530	1.76211e-35	0.0396842	0.942432	0.690786	VI	uncharacterized glycosyltransferase, putative, expressed
LOC_Os01g07540	0.273891	0.898183	0.247234	0.325573	V	G-patch domain containing protein, expressed
LOC_Os01g07550	0.412519	0.611229	1.55095	0.698685	V	hypothetical protein
LOC_Os01g07560	0.000154057	0.833456	0.581541	-0.121483	V	receptor-like protein kinase 2 precursor, putative, expressed
LOC_Os01g07570	3.84126e-05	0.716861	-0.584779	0.29307	V	carboxyl-terminal proteinase, putative, expressed
LOC_Os01g07590	3.12329e-06	0.0732429	0.564722	0.716143	V	universal stress protein domain containing protein, putative, expressed
LOC_Os01g07600	0.0549221	0.351399	-0.860298	2.00897	V	expressed protein
LOC_Os01g07610	0.06066	0.808502	0.492204	0.911738	V	PPR repeat domain containing protein, putative, expressed
LOC_Os01g07620	0.00297117	0.23096	0.81292	1.47059	VI	expressed protein
LOC_Os01g07630	1.38286e-05	0.744402	-0.352186	-0.177189	V	BRASSINOSTEROID INSENSITIVE 1-associated receptor kinase 1 precursor, putative, expressed
LOC_Os01g07640	0.163385	0.797662	0.835824	0.958931	V	ankyrin, putative, expressed
LOC_Os01g07660	0.953329	0.0635352	-0.0808835	2.71661	V	expressed protein
LOC_Os01g07700	0.000325192	0.311782	0.398429	0.679566	V	expressed protein
LOC_Os01g07710	0.867322	0.468015	-0.320792	2.15741	V	expressed protein
LOC_Os01g07720	0.00238497	0.796459	0.310327	0.432943	V	dolichyl-P-Man Man-PP-dolichyl mannosyltransferase, putative, expressed
LOC_Os01g07730	5.14491e-10	0.231613	0.589696	-0.609142	VI	phosphate/phosphoenolpyruvate translocator-related protein, putative, expressed
LOC_Os01g07740	0.793638	0.99776	0.0344246	-0.00228384	V	DEAD-box ATP-dependent RNA helicase 14, putative, expressed
LOC_Os01g07750	0.9937	0.98859	-0.00153864	0.0186596	V	expressed protein
LOC_Os01g07760	5.37049e-07	0.0188435	0.269707	0.418922	V	phospholipase D, putative, expressed
LOC_Os01g07770	0.0418429	0.603792	-0.294082	-0.299451	V	peroxidase precursor, putative, expressed
LOC_Os01g07780	1.67569e-07	0.106649	0.501413	0.548245	V	embryo-specific 3, putative, expressed
LOC_Os01g07790	1.35352e-13	0.629454	1.28841	1.45139	VI	polygalacturonase, putative, expressed
LOC_Os01g07800	8.01516e-06	0.484451	0.426977	0.322068	V	thiol-disulphide oxidoreductase DCC, putative, expressed
LOC_Os01g07810	1.39753e-05	0.0423171	-0.387733	-0.830082	V	protein of unknown function domain containing protein, expressed
LOC_Os01g07850	4.99554e-07	0.0858462	-4.67992	3.42953	IV	glyoxalase family protein, putative, expressed
LOC_Os01g07870	0.00680284	0.365438	0.188059	0.324865	V	ABC transporter family protein, putative, expressed
LOC_Os01g07880	0.0279794	0.782561	0.865862	0.180312	V	transcription factor HY5, putative, expressed
LOC_Os01g07890	0.407594	0.763843	-0.225858	0.42839	V	expressed protein
LOC_Os01g07900	0.978067	0.406357	0.0210895	4.2143	V	expressed protein
LOC_Os01g07910	0.199421	0.634632	-0.131024	-0.254014	V	NADH-cytochrome b5 reductase, putative, expressed
LOC_Os01g07920	0.739708	0.835475	-0.0946261	-0.55252	V	prolyl 4-hydroxylase, putative, expressed
LOC_Os01g07940	0.195251	0.650986	0.206878	0.3145	V	AGC_PVPK_like_kin82y.3 - ACG kinases include homologs to PKA, PKG and PKC, expressed
LOC_Os01g07950	4.80617e-06	0.879716	0.573883	0.113398	V	OsGrx_S15.2 - glutaredoxin subgroup II, expressed
LOC_Os01g07960	0.000254591	0.0429549	-0.368247	-0.581135	V	acyl-protein thioesterase, putative, expressed
LOC_Os01g07970	0.21735	0.228954	-0.210554	-0.326276	V	expressed protein
LOC_Os01g07980	0.22007	0.11324	0.328005	-3.09509	V	ankyrin, putative, expressed
LOC_Os01g07990	0.818109	0.215369	-0.0799988	-5.60293	V	retrotransposon protein, putative, unclassified, expressed
LOC_Os01g08000	0.378536	0.103999	0.190356	-3.35445	V	fibronectin type 3 and ankyrin repeat domains 1 protein, putative, expressed
LOC_Os01g08010	0.036865	0.920361	0.419472	0.150439	V	expressed protein
LOC_Os01g08020	0.000281835	0.171588	-1.04916	-1.28512	IV	boron transporter protein, putative, expressed
LOC_Os01g08090	6.49226e-05	0.989722	1.00555	-0.0267122	VI	flavonol-3-O-glycoside-7-O-glucosyltransferase 1, putative, expressed
LOC_Os01g08100	6.24909e-05	NA	1.49399	0.797995	III	flavonol-3-O-glycoside-7-O-glucosyltransferase 1, putative, expressed
LOC_Os01g08110	1.86609e-15	0.645032	1.47733	0.410092	VI	flavonol-3-O-glycoside-7-O-glucosyltransferase 1, putative, expressed
LOC_Os01g08120	3.23885e-07	0.648197	0.991042	0.56934	VI	pentatricopeptide, putative, expressed
LOC_Os01g08130	0.00378252	0.745996	0.349727	-0.22236	V	phototropic-responsive NPH3 family protein, putative, expressed
LOC_Os01g08140	0.0741709	0.923924	0.255602	-0.208888	V	phototropic-responsive NPH3 family protein, putative, expressed
LOC_Os01g08150	3.40964e-26	5.66907e-05	-1.89614	-2.06337	VII	expressed protein
LOC_Os01g08160	2.21603e-08	0.0577603	-0.887406	-1.53566	IV	MYB family transcription factor, putative, expressed
LOC_Os01g08170	0.753121	0.189796	-0.371332	2.41987	V	expressed protein
LOC_Os01g08190	0.170881	0.695577	-0.502481	0.343847	V	transcriptional corepressor LEUNIG, putative, expressed
LOC_Os01g08200	0.619179	0.0552355	0.0490765	-0.505719	V	ubiquitin carboxyl-terminal hydrolase 14, putative, expressed
LOC_Os01g08220	0.27193	0.913816	-0.269311	0.127393	V	gibberellin 3-beta-dioxygenase 2-2, putative, expressed
LOC_Os01g08260	1.46461e-10	0.0763246	-0.513168	-0.538553	V	pleiotropic drug resistance protein 4, putative, expressed
LOC_Os01g08270	0.309889	0.79472	-0.081707	-0.120963	V	aminotransferase, classes I and II, domain containing protein, expressed
LOC_Os01g08280	0.192854	0.459887	0.222157	-1.08684	V	expressed protein
LOC_Os01g08290	0.719063	0.621116	0.0819839	0.554644	V	transmembrane protein, putative, expressed
LOC_Os01g08300	0.718166	0.124582	0.0979531	-0.604343	V	expressed protein
LOC_Os01g08310	5.23853e-05	0.960266	-0.611581	-0.111011	IV	serine/threonine protein phosphatase 2A 59 kDa regulatory subunit Bgamma isoform, putative, expressed
LOC_Os01g08320	0.0716666	0.424194	0.196345	0.367631	V	OsIAA1 - Auxin-responsive Aux/IAA gene family member, expressed
LOC_Os01g08330	0.0744756	0.899796	0.478215	0.339328	V	aspartic proteinase nepenthesin-1 precursor, putative, expressed
LOC_Os01g08340	0.218341	0.709844	-0.311303	0.460109	V	zinc finger family protein, putative, expressed
LOC_Os01g08350	0.00544718	0.000276436	-0.423896	-0.785015	VIII	ATP synthase subunit alpha, mitochondrial, putative, expressed
LOC_Os01g08360	0.00805817	NA	1.91036	-1.54136	IX	hypothetical protein
LOC_Os01g08370	5.20788e-18	0.0224058	1.28691	1.56316	VI	symbiosis-related disease resistance protein, putative, expressed
LOC_Os01g08380	2.41483e-07	0.312757	-1.02026	-0.571429	IV	transferase family protein, putative, expressed
LOC_Os01g08400	0.580616	0.147066	0.0585694	-0.615927	V	syntaxin, putative, expressed
LOC_Os01g08410	0.195743	0.847257	-0.144976	-0.149438	V	early fruit mRNA, putative, expressed
LOC_Os01g08420	0.000216987	0.809747	0.324481	-0.209973	V	EMB2410, putative, expressed
LOC_Os01g08430	1.81617e-05	0.869021	0.267952	0.121163	V	expressed protein
LOC_Os01g08440	1.64517e-93	8.45292e-06	1.85269	1.36859	III	UDP-glucoronosyl and UDP-glucosyl transferase domain containing protein, expressed
LOC_Os01g08450	0.00115894	0.322631	-0.300991	-0.341117	V	ras-related protein, putative, expressed
LOC_Os01g08460	0.973732	0.593913	-0.00730649	0.314276	V	TMS membrane protein/tumour differentially expressed protein, putative, expressed
LOC_Os01g08464	0.833915	0.521301	0.255182	0.722522	V	expressed protein
LOC_Os01g08470	1.71297e-06	0.467046	0.891987	0.45216	VI	retrotransposon protein, putative, unclassified, expressed
LOC_Os01g08510	1.29681e-14	0.550206	-0.642304	-0.150736	IV	MAR-binding filament-like protein 1, putative, expressed
LOC_Os01g08520	0.602056	0.363283	0.0970811	0.615831	V	DUF581 domain containing protein, expressed
LOC_Os01g08540	0.577333	0.280914	0.1144	0.634617	V	DNA mismatch repair protein MSH6-2, putative, expressed
LOC_Os01g08550	0.798581	0.0999242	-0.0904394	1.46816	V	aminoacyl-tRNA synthetase, putative, expressed
LOC_Os01g08560	3.38682e-07	0.196025	0.390646	0.330924	V	DnaK family protein, putative, expressed
LOC_Os01g08580	0.36942	0.525968	-0.13624	0.352399	V	frigida, putative, expressed
LOC_Os01g08600	0.310645	0.207867	0.220091	-1.54654	V	expressed protein
LOC_Os01g08610	0.765419	0.130118	-0.560525	-5.11387	V	hAT dimerisation domain-containing protein, putative, expressed
LOC_Os01g08630	0.903976	0.222346	0.0951948	1.63023	V	expressed protein
LOC_Os01g08650	1.25856e-06	0.131255	0.926965	1.39966	VI	expressed protein
LOC_Os01g08660	0.0823067	0.675551	-0.189545	0.140123	V	aquaporin protein, putative, expressed
LOC_Os01g08670	0.0539691	0.87716	-0.492736	-0.154557	V	expressed protein
LOC_Os01g08680	3.4369e-44	0.00840878	1.64159	1.98628	III	myb/SANT domain protein, putative, expressed
LOC_Os01g08690	0.00922437	0.00581152	0.529276	-4.34337	VIII	holocarboxylase synthetase, putative, expressed
LOC_Os01g08700	0.301028	0.743254	-0.086191	-0.196695	V	GIGANTEA, putative, expressed
LOC_Os01g08710	0.724604	0.44001	-0.163409	0.801151	V	WRKY102, expressed
LOC_Os01g08750	0.000722966	0.492563	0.258292	-0.377819	V	expressed protein
LOC_Os01g08760	0.099327	0.649244	-0.29426	-0.43366	V	choline/ethanolamine kinase, putative, expressed
LOC_Os01g08770	4.17803e-07	0.107218	-0.562915	-0.727541	V	WD domain, G-beta repeat domain containing protein, expressed
LOC_Os01g08780	0.114531	0.201763	0.32062	0.90024	V	endonuclease/exonuclease/phosphatase family domain containing protein, expressed
LOC_Os01g08790	0.0141933	0.0644408	-1.9393	-5.43435	V	histone-like transcription factor and archaeal histone, putative, expressed
LOC_Os01g08800	0.526928	NA	-0.983298	5.01861	II	cytochrome P450, putative, expressed
LOC_Os01g08810	2.80921e-21	0.764058	1.21192	0.265824	VI	cytochrome P450, putative, expressed
LOC_Os01g08814	0.0136368	0.728808	0.356318	-0.531753	V	expressed protein
LOC_Os01g08820	1.36594e-09	0.929733	-1.67703	-0.133061	IV	PHD-finger domain containing protein, putative, expressed
LOC_Os01g08830	0.00137622	0.672659	0.267055	-0.539825	V	OsFBDUF1 - F-box and DUF domain containing protein, expressed
LOC_Os01g08850	0.977192	0.0977766	-0.00566016	1.32882	V	expressed protein
LOC_Os01g08860	0.00669222	0.705732	1.04422	0.516371	VI	hsp20/alpha crystallin family protein, putative, expressed
LOC_Os01g08880	0.513829	NA	-0.338663	-3.24286	VIII	expressed protein
LOC_Os01g08890	0.358948	0.163487	-0.674429	-1.2715	V	expressed protein
LOC_Os01g08930	0.002243	0.667115	-0.249095	0.139559	V	DEAD-box ATP-dependent RNA helicase, putative, expressed
LOC_Os01g08950	0.123805	0.102785	0.266254	1.0155	V	expressed protein
LOC_Os01g08960	0.000114427	0.0590866	0.440064	0.973901	V	phosducin-like protein 3, putative, expressed
LOC_Os01g08970	0.0243291	0.965015	0.164086	-0.0178337	V	SSRP1-like FACT complex subunit, putative, expressed
LOC_Os01g09000	3.54731e-07	0.894404	-0.4885	-0.0493955	V	glutaminyl-tRNA synthetase, putative, expressed
LOC_Os01g09010	9.18013e-09	0.199395	0.500177	0.318226	V	transferase family protein, putative, expressed
LOC_Os01g09020	5.11436e-36	0.191336	1.16647	0.884135	VI	WD domain, G-beta repeat domain containing protein, expressed
LOC_Os01g09030	0.134102	0.912395	-0.304213	-0.145223	V	2-aminoethanethiol dioxygenase, putative, expressed
LOC_Os01g09080	0.220473	0.910093	-0.616192	0.266758	V	WRKY107, expressed
LOC_Os01g09100	0.00613625	0.039782	-0.546253	-1.39485	V	WRKY10, expressed
LOC_Os01g09120	0.00011116	0.870373	-0.304501	-0.142815	V	Twin LOV 1, putative, expressed
LOC_Os01g09140	0.0925324	NA	3.69917	4.88347	II	expressed protein
LOC_Os01g09150	0.388446	0.675888	-1.84434	-1.51088	V	expressed protein
LOC_Os01g09200	0.375513	0.37065	0.10406	0.270372	V	AGC_AGC_other_NDRh_TRCd.1 - ACG kinases include homologs to PKA, PKG and PKC, expressed
LOC_Os01g09230	0.444867	0.31284	0.432532	-1.98984	V	expressed protein
LOC_Os01g09246	1.30855e-07	0.283895	0.487347	0.359415	V	glycine-rich protein, putative, expressed
LOC_Os01g09252	0.427363	0.858622	0.112454	-0.209986	V	WD domain, G-beta repeat domain containing protein, expressed
LOC_Os01g09260	0.793422	0.0617212	0.448113	3.40287	V	cytokinin dehydrogenase precursor, putative, expressed
LOC_Os01g09270	0.986751	0.0185097	0.00818763	-5.74736	V	expressed protein
LOC_Os01g09280	2.33086e-07	0.829348	0.421316	0.11912	V	myb-related transcription activator, putative, expressed
LOC_Os01g09300	1.82162e-40	4.92006e-05	1.10238	0.921125	III	oxidoreductase, putative, expressed
LOC_Os01g09305	0.716066	0.854056	-0.0895092	0.448364	V	EMB1895, putative, expressed
LOC_Os01g09310	0.872151	0.841424	0.0426167	-0.403247	V	EMB1895, putative, expressed
LOC_Os01g09320	5.48338e-21	0.770086	0.546385	-0.0953585	V	NADP-dependent malic enzyme, chloroplast precursor, putative, expressed
LOC_Os01g09340	0.00294287	0.811129	0.926138	-0.502748	VI	expressed protein
LOC_Os01g09360	0.765419	NA	-0.560525	3.13139	II	expressed protein
LOC_Os01g09370	2.21672e-08	0.175145	0.461432	-1.83852	V	ankyrin repeat domain-containing protein 28, putative, expressed
LOC_Os01g09384	0.641984	0.475515	0.115255	0.880497	V	ankyrin repeat domain containing protein, putative, expressed
LOC_Os01g09410	0.315568	NA	-0.581599	-1.28627	VIII	expressed protein
LOC_Os01g09420	1.15304e-08	0.645818	0.781716	0.267526	VI	expressed protein
LOC_Os01g09430	1.95654e-10	0.47899	0.61463	0.396742	VI	expressed protein
LOC_Os01g09440	0.835961	0.122013	0.197008	5.80823	V	expressed protein
LOC_Os01g09450	3.66168e-05	0.320085	-0.576132	-0.801712	V	OsIAA2 - Auxin-responsive Aux/IAA gene family member, expressed
LOC_Os01g09460	0.140128	0.693301	0.505215	1.41193	V	hexokinase, putative, expressed
LOC_Os01g09470	4.30088e-05	0.238272	-1.11664	-0.888426	IV	IQ calmodulin-binding motif family protein, expressed
LOC_Os01g09510	6.98636e-54	1.29128e-08	-1.07245	-1.04433	VII	60S acidic ribosomal protein, putative, expressed
LOC_Os01g09540	0.565892	0.319033	-0.0526322	-0.29093	V	HAD superfamily phosphatase, putative, expressed
LOC_Os01g09550	0.917356	0.945374	0.0157956	-0.0561019	V	no apical meristem protein, putative, expressed
LOC_Os01g09560	1.62896e-08	0.0649963	-0.449887	-0.540955	V	mitochondrial-processing peptidase subunit alpha, mitochondrial precursor, putative, expressed
LOC_Os01g09570	2.66562e-20	0.00440601	0.655534	0.861092	III	6-phosphofructokinase, putative, expressed
LOC_Os01g09580	6.83908e-16	0.00624712	-1.78807	-1.43976	VII	CAMK_CAMK_like_Aur_like.1 - CAMK includes calcium/calmodulin depedent protein kinases, expressed
LOC_Os01g09590	0.980746	0.390135	-0.00459374	-0.670017	V	myb-like DNA-binding domain containing protein, putative, expressed
LOC_Os01g09620	0.281113	0.327535	0.108314	0.342502	V	zinc finger/CCCH transcription factor, putative, expressed
LOC_Os01g09640	4.01188e-212	6.06184e-19	2.1636	2.0077	III	Myb transcription factor, putative, expressed
LOC_Os01g09650	0.134318	0.345215	1.42456	-3.77979	V	expressed protein
LOC_Os01g09660	0.914263	0.539183	0.0424715	2.02707	V	expressed protein
LOC_Os01g09665	0.0047066	0.721894	0.358451	0.29323	V	expressed protein
LOC_Os01g09670	0.0397812	0.681861	0.300864	-0.264878	V	pollen-specific protein SF21, putative, expressed
LOC_Os01g09700	0.413501	3.13051e-06	0.196243	1.56957	II	aminotransferase, classes I and II, domain containing protein, expressed
LOC_Os01g09720	0.892177	0.149634	0.268839	-4.16906	V	dof zinc finger domain containing protein, putative, expressed
LOC_Os01g09730	0.164954	0.489867	0.314185	0.895088	V	expressed protein
LOC_Os01g09740	0.0555236	0.29262	0.304451	-2.0425	V	F-box/LRR-repeat protein, putative, expressed
LOC_Os01g09750	0.0889107	0.700909	-0.194064	0.218242	V	RNA methyltransferase protein, putative, expressed
LOC_Os01g09760	0.0111382	0.135127	0.274388	0.780235	V	DIRP family protein, putative, expressed
LOC_Os01g09770	0.690272	0.142217	-0.0745491	-0.59898	V	expressed protein
LOC_Os01g09790	0.0109923	0.377227	-0.711794	-1.46744	V	IQ calmodulin-binding motif domain containing protein, expressed
LOC_Os01g09800	0.468749	0.437519	-0.119058	-0.687315	V	BTBA1 - Bric-a-Brac,Tramtrack, Broad Complex BTB domain with Ankyrin repeat region, expressed
LOC_Os01g09810	0.000277985	NA	3.01489	-4.26482	IX	uncharacterized UPF0114 domain containing protein, expressed
LOC_Os01g09830	0.562726	0.0269795	-0.137	-2.78447	V	OsGrx_A2 - glutaredoxin subgroup III, expressed
LOC_Os01g09850	0.103256	0.941325	0.178296	-0.0938046	V	ZOS1-04 - C2H2 zinc finger protein, expressed
LOC_Os01g09860	2.8198e-12	0.0161378	-0.634791	-0.984116	IV	retrotransposon protein, putative, unclassified, expressed
LOC_Os01g09870	0.639669	0.0262486	0.720439	-5.99478	V	expressed protein
LOC_Os01g09880	2.07268e-05	0.607653	-0.416013	-0.191978	V	harpin-induced protein 1 domain containing protein, expressed
LOC_Os01g09890	0.383869	0.731759	-0.0973215	0.169959	V	translation initiation factor SUI1, putative, expressed
LOC_Os01g09900	0.534072	0.676661	0.804941	-1.14516	V	helix-loop-helix DNA-binding domain containing protein, expressed
LOC_Os01g09930	0.0669939	0.714693	-0.532049	-0.572471	V	helix-loop-helix DNA-binding domain containing protein, expressed
LOC_Os01g09990	0.44577	0.00211008	-0.573688	-5.73301	VIII	helix-loop-helix DNA-binding domain containing protein, expressed
LOC_Os01g10000	0.374024	0.578717	0.483412	1.36579	V	expressed protein
LOC_Os01g10010	0.305025	0.983142	-0.164779	0.0161889	V	prenylated rab acceptor, putative, expressed
LOC_Os01g10020	0.676291	0.980243	-0.0622441	0.015703	V	ectonucleotide pyrophosphatase/phosphodiesterase family member 1, putative, expressed
LOC_Os01g10030	0.000230448	0.451328	1.27679	2.56978	VI	expressed protein
LOC_Os01g10040	0.832714	0.259055	-0.0334707	0.468827	V	cytochrome P450, putative, expressed
LOC_Os01g10050	0.0305485	0.682367	-0.183621	-0.213874	V	DEAD-box ATP-dependent RNA helicase, putative, expressed
LOC_Os01g10070	0.898492	0.530263	0.0243155	0.620942	V	expressed protein
LOC_Os01g10080	0.771477	0.019228	-0.0449204	-1.76095	V	expressed protein
LOC_Os01g10090	0.132135	0.0835224	0.451537	-4.4806	V	pentatricopeptide, putative, expressed
LOC_Os01g10100	0.711418	0.976866	0.0817692	-0.0710022	V	expressed protein
LOC_Os01g10110	0.161846	0.000962253	0.628935	1.73091	II	cytokinin dehydrogenase precursor, putative, expressed
LOC_Os01g10130	0.288524	0.662585	0.507785	-1.26701	V	RNA-dependent RNA polymerase, putative, expressed
LOC_Os01g10140	0.771551	0.306372	-0.102881	0.967462	V	RNA-dependent RNA polymerase, putative, expressed
LOC_Os01g10150	0.00700867	0.876986	0.182875	0.104355	V	CK1_CaseinKinase_1a.1 - CK1 includes the casein kinase 1 kinases, expressed
LOC_Os01g10180	0.878433	0.770182	-0.0454384	-0.31013	V	avr9/Cf-9 rapidly elicited protein 146, putative, expressed
LOC_Os01g10210	1.02959e-28	0.0380036	-0.835312	-1.23979	IV	lachrymatory factor synthase, putative, expressed
LOC_Os01g10230	0.875754	NA	0.203683	-2.5277	VIII	lachrymatory factor synthase, putative, expressed
LOC_Os01g10250	6.9273e-15	0.546182	0.85042	0.315874	VI	hydrolase, alpha/beta fold family domain containing protein, expressed
LOC_Os01g10260	0.309024	0.13446	-1.11344	4.17426	V	expressed protein
LOC_Os01g10280	0.00036507	0.360595	-0.304043	-0.313564	V	phosphoribosylaminoimidazole carboxylase, chloroplast precursor, putative, expressed
LOC_Os01g10290	0.00371871	0.0552355	0.286312	0.659094	V	autophagy-related protein 3, putative, expressed
LOC_Os01g10300	0.910572	0.00837777	0.0251007	-1.44403	VIII	expressed protein
LOC_Os01g10310	0.0100773	0.225756	3.45315	4.51784	V	expressed protein
LOC_Os01g10320	5.54783e-23	0.000512948	1.32374	2.15533	III	class III HD-Zip protein 8, putative, expressed
LOC_Os01g10340	0.000906891	0.8801	-0.438389	0.125177	V	expressed protein
LOC_Os01g10350	0.946042	0.914607	-0.01116	-0.104159	V	MPPN domain containing protein, expressed
LOC_Os01g10370	0.0859744	NA	3.58971	0.835375	II	AP2 domain containing protein, expressed
LOC_Os01g10400	1.57285e-17	0.011206	-0.646129	-0.423876	IV	expressed protein
LOC_Os01g10430	0.248378	0.235679	-0.125524	-0.604472	V	protein kinase family protein, putative, expressed
LOC_Os01g10440	0.029166	0.331623	0.568846	1.56805	V	xylosyltransferase, putative, expressed
LOC_Os01g10450	0.0330152	0.200258	-0.248749	-0.891411	V	protein kinase domain containing protein, expressed
LOC_Os01g10460	0.587449	0.366901	-0.206699	0.7759	V	expressed protein
LOC_Os01g10470	0.117631	NA	-1.27082	1.27377	II	RALFL17 - Rapid ALkalinization Factor RALF family protein precursor, expressed
LOC_Os01g10490	1.36225e-28	2.09539e-05	-1.4977	-1.00107	VII	keratin, type I cytoskeletal 9, putative, expressed
LOC_Os01g10504	0.857514	0.526311	0.0939697	0.743995	V	OsMADS3 - MADS-box family gene with MIKCc type-box, expressed
LOC_Os01g10520	0.459535	0.992488	0.217929	0.0228494	V	expressed protein
LOC_Os01g10530	0.00343256	0.0541453	0.311199	-1.20889	V	expressed protein
LOC_Os01g10580	0.208935	0.667115	0.16386	-0.24737	V	B-box zinc finger family protein, putative, expressed
LOC_Os01g10590	0.614274	NA	1.04257	0.601703	II	osFTL8 FT-Like8 homologous to Flowering Locus T gene; contains Pfam profile PF01161: Phosphatidylethanolamine-binding protein, expressed
LOC_Os01g10600	0.525534	0.0637522	0.336579	2.71536	V	aquaporin protein, putative, expressed
LOC_Os01g10610	0.0799585	0.716596	-0.241999	-0.229394	V	BES1/BZR1 homolog protein, putative, expressed
LOC_Os01g10630	0.52699	0.188719	0.161792	-1.4682	V	expressed protein
LOC_Os01g10640	8.20272e-07	0.468181	-1.36802	-1.12096	IV	expressed protein
LOC_Os01g10680	7.75472e-13	0.431181	0.608766	0.471229	VI	GIL1, putative, expressed
LOC_Os01g10690	0.114349	0.781498	-0.235828	-0.230605	V	POLD3 - Putative DNA polymerase delta complex subunit, expressed
LOC_Os01g10700	8.3948e-07	0.0361977	2.16063	2.6224	VI	D-mannose binding lectin family protein, expressed
LOC_Os01g10710	0.000807837	0.177431	2.14774	4.04234	VI	receptor-like protein kinase, putative, expressed
LOC_Os01g10770	0.695496	NA	0.717681	4.52327	II	expressed protein
LOC_Os01g10780	0.252291	0.0215245	1.44518	5.77221	V	expressed protein
LOC_Os01g10790	0.499978	0.638811	0.0997359	0.558187	V	WD domain, G-beta repeat domain containing protein, expressed
LOC_Os01g10800	4.97628e-22	0.483198	-0.715687	-0.309688	IV	pentatricopeptide, putative, expressed
LOC_Os01g10810	8.38391e-05	0.00299584	-0.758164	-2.15009	VII	rho termination factor, N-terminal domain containing protein, expressed
LOC_Os01g10820	3.61149e-29	0.142713	-0.769373	-0.478221	IV	ribosomal protein L5, putative, expressed
LOC_Os01g10830	0.0066596	0.812733	0.475902	0.505599	V	carnitine racemase like protein, putative, expressed
LOC_Os01g10840	0.0447684	0.994248	0.158105	0.00382637	V	CGMC_GSK.2 - CGMC includes CDA, MAPK, GSK3, and CLKC kinases, expressed
LOC_Os01g10850	2.98886e-15	6.75771e-05	-1.13973	-2.00824	VII	peroxidase precursor, putative, expressed
LOC_Os01g10860	0.223073	0.210427	0.314634	-1.69396	V	expressed protein
LOC_Os01g10870	0.240294	NA	1.83282	2.11565	II	CAMK_KIN1/SNF1/Nim1_like.7 - CAMK includes calcium/calmodulin depedent protein kinases, expressed
LOC_Os01g10880	0.746188	0.621867	0.120581	-0.739874	V	expressed protein
LOC_Os01g10890	6.79472e-11	0.570304	-0.748975	-0.47064	IV	CAMK_KIN1/SNF1/Nim1_like.8 - CAMK includes calcium/calmodulin depedent protein kinases, expressed
LOC_Os01g10900	0.324698	0.906161	-0.353507	-0.638882	V	MRH1, putative, expressed
LOC_Os01g10920	0.116716	0.751766	0.93548	0.971268	V	peptide-N4-asparagine amidase A, putative, expressed
LOC_Os01g10930	0.945276	0.780653	-0.0173502	0.393633	V	peptide-N4-asparagine amidase A, putative, expressed
LOC_Os01g10940	0.00215252	0.500341	0.711103	-0.745255	VI	S-adenosylmethionine synthetase 2, putative, expressed
LOC_Os01g10950	3.72637e-45	0.0202641	-1.06691	-0.82616	IV	peptide-N4-asparagine amidase A, putative, expressed
LOC_Os01g10960	0.000429834	0.115263	-0.608217	-1.21095	IV	peptide-N4-asparagine amidase A, putative, expressed
LOC_Os01g10970	0.328719	0.834681	-2.10495	0.714905	V	auxin-induced protein 5NG4, putative, expressed
LOC_Os01g10980	0.413062	0.264931	-0.36906	-1.97854	V	auxin-induced protein 5NG4, putative, expressed
LOC_Os01g10990	6.10286e-05	0.396032	-0.504459	-0.550474	V	integral membrane protein DUF6 containing protein, expressed
LOC_Os01g11000	0.939596	0.000676378	0.124531	4.07738	II	transposon protein, putative, unclassified, expressed
LOC_Os01g11010	6.05022e-09	0.148612	-1.21828	0.729586	IV	peptide-N4-asparagine amidase A, putative, expressed
LOC_Os01g11020	0.472834	0.722793	-0.178135	-0.985636	V	expressed protein
LOC_Os01g11040	0.237246	0.766428	-0.0839753	-0.103454	V	SCAR-like protein 2, putative, expressed
LOC_Os01g11054	0.166852	0.719226	-0.12033	0.0961624	V	phosphoenolpyruvate carboxylase, putative, expressed
LOC_Os01g11070	0.0958353	0.218582	0.156004	-0.397634	V	Alg9-like mannosyltransferase protein, putative, expressed
LOC_Os01g11110	0.272481	0.973069	0.143359	0.030501	V	14-3-3 protein, putative, expressed
LOC_Os01g11120	0.682213	0.147573	-0.0617025	-0.6018	V	CID11, putative, expressed
LOC_Os01g11130	0.272277	0.209722	0.667343	2.92019	V	RNA recognition motif containing protein, putative, expressed
LOC_Os01g11150	0.461852	0.725277	0.338949	1.3589	V	gibberellin 2-beta-dioxygenase, putative, expressed
LOC_Os01g11160	0.00223173	0.588548	-0.255285	-0.210034	V	amino acid permease family protein, putative, expressed
LOC_Os01g11210	4.56487e-08	0.881806	-1.42132	0.187006	IV	expressed protein
LOC_Os01g11220	0.933425	0.179057	-0.0676201	2.4399	V	hydrolase, acting on carbon-nitrogen, putative, expressed
LOC_Os01g11230	1.0515e-30	0.0213949	0.951336	0.656597	VI	SOUL heme-binding protein, putative, expressed
LOC_Os01g11240	0.0875508	0.0622974	0.193858	0.544868	V	DUF538 domain containing protein, putative, expressed
LOC_Os01g11250	1.48243e-05	0.950837	0.675118	-0.10823	VI	potassium channel KAT1, putative, expressed
LOC_Os01g11260	0.914986	0.586947	-0.0307578	0.619452	V	phospho-N-acetylmuramoyl-pentapeptide-transferase, putative, expressed
LOC_Os01g11270	0.00210564	0.00561431	-1.27318	-3.24137	VII	cytochrome P450, putative, expressed
LOC_Os01g11280	0.0034707	0.246469	-1.92506	-5.02691	IV	cytochrome P450, putative, expressed
LOC_Os01g11300	0.91333	0.929557	-0.0830688	0.184628	V	cytochrome P450, putative, expressed
LOC_Os01g11340	6.81868e-05	0.0793585	-0.417624	-1.14813	V	cytochrome P450, putative, expressed
LOC_Os01g11350	9.79211e-24	0.0404562	-1.15082	-0.943349	IV	bZIP transcription factor domain containing protein, expressed
LOC_Os01g11360	0.104743	0.602362	-0.640602	1.46751	V	expressed protein
LOC_Os01g11370	0.0292069	0.475415	0.190474	-0.486074	V	ATP-dependent RNA helicase, putative, expressed
LOC_Os01g11414	1.99244e-06	0.0121301	-0.377097	-0.635166	V	sodium/calcium exchanger protein, putative, expressed
LOC_Os01g11430	0.0354529	0.468833	-1.31648	-1.97999	V	expressed protein
LOC_Os01g11460	0.183959	0.010327	-0.542604	-5.59649	V	zinc finger, C3HC4 type domain containing protein, expressed
LOC_Os01g11470	0.768053	NA	0.326855	3.34407	II	expressed protein
LOC_Os01g11480	0.277478	NA	-0.619835	-2.85948	VIII	zinc finger, C3HC4 type domain containing protein, expressed
LOC_Os01g11490	0.573281	NA	-1.09751	2.63598	II	zinc finger, C3HC4 type domain containing protein, expressed
LOC_Os01g11500	2.50931e-08	0.0071112	-2.43989	-3.87772	VII	zinc finger, C3HC4 type domain containing protein, expressed
LOC_Os01g11520	0.00212195	0.378693	-1.00178	0.779235	IV	RING-H2 finger protein, putative, expressed
LOC_Os01g11550	2.78219e-06	0.26658	-0.745275	-0.658329	IV	TCP family transcription factor, putative, expressed
LOC_Os01g11570	7.75623e-06	0.00440601	0.434306	1.08127	II	GDSL-like lipase/acylhydrolase, putative, expressed
LOC_Os01g11580	0.620908	0.804363	-0.0566592	0.124617	V	bromodomain containing protein, expressed
LOC_Os01g11590	0.0987503	0.0281023	-0.186279	0.76848	V	uncharacterized protein HI0077, putative, expressed
LOC_Os01g11600	1.18386e-108	0.00195938	3.49925	2.03541	III	expressed protein
LOC_Os01g11620	0.817209	0.953786	-0.0312542	0.0223409	V	GDSL-like lipase/acylhydrolase, putative, expressed
LOC_Os01g11650	1.18262e-08	0.502128	0.425787	0.288043	V	GDSL-like lipase/acylhydrolase, putative, expressed
LOC_Os01g11660	0.000943004	0.409756	-1.65366	-1.35674	IV	GDSL-like lipase/acylhydrolase, putative, expressed
LOC_Os01g11670	0.526362	0.944036	-0.222945	0.0955808	V	OsSCP2 - Putative Serine Carboxypeptidase homologue, expressed
LOC_Os01g11700	5.43105e-07	0.945985	-1.23015	0.0596174	IV	GDSL-like lipase/acylhydrolase, putative, expressed
LOC_Os01g11710	0.00325399	0.000390181	-0.41183	-1.21272	VIII	GDSL-like lipase/acylhydrolase, putative, expressed
LOC_Os01g11730	3.09544e-13	2.15713e-08	-5.19084	-3.12577	VII	GDSL-like lipase/acylhydrolase, putative, expressed
LOC_Os01g11740	0.819738	0.088038	0.163601	-2.48024	V	GDSL-like lipase/acylhydrolase, putative, expressed
LOC_Os01g11750	0.0126443	0.50287	0.822659	0.857424	V	GDSL-like lipase/acylhydrolase, putative, expressed
LOC_Os01g11760	0.762675	0.507707	-0.379459	1.38187	V	GDSL-like lipase/acylhydrolase, putative, expressed
LOC_Os01g11780	0.917309	0.370965	-0.126774	3.00905	V	expressed protein
LOC_Os01g11790	0.830265	0.0183047	0.206293	4.8094	V	GDSL-like lipase/acylhydrolase, putative, expressed
LOC_Os01g11810	0.0826281	0.242659	-0.256439	-0.876215	V	powdery mildew resistant protein 5, putative, expressed
LOC_Os01g11820	0.755661	NA	0.289422	0.279737	V	expressed protein
LOC_Os01g11850	0.597052	NA	0.92592	1.62898	II	expressed protein
LOC_Os01g11860	0.0261482	0.810113	0.69385	-0.343101	V	DJ-1 family protein, putative, expressed
LOC_Os01g11880	0.821257	0.252944	-0.041362	0.905395	V	DJ-1 family protein, putative, expressed
LOC_Os01g11900	2.26213e-09	0.0963704	-0.309231	-0.578382	V	hhH-GPD superfamily base excision DNA repair protein, expressed
LOC_Os01g11910	5.33509e-24	0.434409	1.43499	0.805134	VI	basic helix-loop-helix, putative, expressed
LOC_Os01g11940	0.177979	0.457843	1.93941	0.886243	V	osFTL1 FT-Like1 homologous to Flowering Locus T gene; contains Pfam profile PF01161: Phosphatidylethanolamine-binding protein, expressed
LOC_Os01g11946	6.46493e-06	0.424484	0.274145	0.370216	V	ABC transporter, ATP-binding protein, putative, expressed
LOC_Os01g11952	0.000110819	0.181228	-0.341894	0.941919	V	histone-lysine N-methyltransferase ATX5, putative, expressed
LOC_Os01g11960	0.798886	0.524086	0.036348	-0.44855	V	histone-lysine N-methyltransferase ATX5, putative, expressed
LOC_Os01g11970	0.565771	0.278334	0.135826	-0.821426	V	expressed protein
LOC_Os01g11980	0.0153139	0.851107	0.455828	0.263443	V	SFT2, putative, expressed
LOC_Os01g11990	0.514081	NA	0.362127	0.266955	V	expressed protein
LOC_Os01g12000	7.78505e-16	0.254057	2.23617	1.1351	VI	expressed protein
LOC_Os01g12060	0.683199	NA	0.278554	-2.28529	VIII	expressed protein
LOC_Os01g12070	0.958186	0.00393536	-0.0833639	5.40521	II	endoglucanase precursor, putative, expressed
LOC_Os01g12080	0.0020932	0.218749	0.280951	-0.761019	V	plant-specific domain TIGR01589 family protein, putative, expressed
LOC_Os01g12090	0.380759	0.671786	-0.149788	0.227913	V	ribosomal protein S6 family protein, putative, expressed
LOC_Os01g12100	1.76213e-12	0.310867	0.732721	0.641423	VI	expressed protein
LOC_Os01g12130	0.330026	0.133668	-0.579086	-3.69891	V	nodulin MtN3 family protein, putative, expressed
LOC_Os01g12150	0.221636	0.212296	1.26628	2.78768	V	expressed protein
LOC_Os01g12160	3.99648e-11	0.0164303	-0.576669	-0.778457	V	OsGH3.3 - Probable indole-3-acetic acid-amido synthetase, expressed
LOC_Os01g12180	0.803252	0.109473	-0.0684273	0.968946	V	expressed protein
LOC_Os01g12190	9.12568e-06	0.562912	0.496403	0.408246	V	expressed protein
LOC_Os01g12200	0.0708145	0.974055	-0.154301	0.0134058	V	expressed protein
LOC_Os01g12210	3.51251e-08	0.116824	-1.78777	-1.69961	IV	aluminum-activated malate transporter, putative, expressed
LOC_Os01g12220	0.891848	0.41843	0.0189138	-0.620902	V	uncharacterized protein family UPF0016 domain containing protein, expressed
LOC_Os01g12230	0.0142768	0.968069	-0.357888	-0.0563249	V	peptidase C45, acyl-coenzyme A/6-aminopenicillanic acid acyl-transferase, putative, expressed
LOC_Os01g12240	0.705697	0.265674	0.30924	1.52633	V	hypothetical protein
LOC_Os01g12250	0.190701	0.989422	-0.73883	0.0760956	V	expressed protein
LOC_Os01g12260	3.63771e-05	0.121279	-0.723933	-0.841101	IV	vacuolar ATP synthase subunit E, putative, expressed
LOC_Os01g12270	0.00212065	0.925258	-0.472447	-0.0410071	V	expressed protein
LOC_Os01g12280	0.000125695	0.336072	0.425478	0.73193	V	hAT dimerisation domain-containing protein, putative, expressed
LOC_Os01g12290	0.845741	0.685079	-0.0874839	1.61684	V	S-locus lectin protein kinase family protein, putative, expressed
LOC_Os01g12304	0.000122814	0.403357	0.804279	0.974574	VI	esterase, putative, expressed
LOC_Os01g12320	7.7872e-13	0.151771	-0.877315	-0.52327	IV	GDSL-like lipase/acylhydrolase, putative, expressed
LOC_Os01g12330	0.00105972	0.327911	1.67734	2.89522	VI	expressed protein
LOC_Os01g12340	0.579592	0.888676	-0.430187	0.373514	V	retrotransposon protein, putative, unclassified, expressed
LOC_Os01g12374	0.0520338	0.617147	-0.956639	2.11508	V	expressed protein
LOC_Os01g12381	0.0355766	0.994248	0.505385	-0.0160857	V	GDSL-like lipase/acylhydrolase, putative, expressed
LOC_Os01g12390	3.15125e-16	0.00231971	-0.758037	-1.06127	VII	inactive receptor kinase At2g26730 precursor, putative, expressed
LOC_Os01g12400	6.71052e-08	0.503847	0.547402	0.954844	V	S-locus lectin protein kinase family protein, putative, expressed
LOC_Os01g12410	0.000793004	0.726038	0.945474	1.00467	VI	receptor-like protein kinase, putative, expressed
LOC_Os01g12420	2.75025e-06	0.207518	1.00442	1.05363	VI	receptor-like protein kinase, putative, expressed
LOC_Os01g12430	3.24891e-12	0.0985104	1.45048	1.02704	VI	receptor-like protein kinase, putative, expressed
LOC_Os01g12440	0.00471073	0.287742	-0.773619	-1.36555	IV	AP2 domain containing protein, expressed
LOC_Os01g12460	0.0242042	0.129028	-0.976675	3.6467	V	expressed protein
LOC_Os01g12464	0.499978	0.235339	-0.22111	-1.79149	V	CHCH domain containing protein, expressed
LOC_Os01g12470	5.03736e-12	0.398145	1.12193	1.11689	VI	mitochondrial carrier protein, putative, expressed
LOC_Os01g12480	0.071364	0.673165	-0.365463	0.369015	V	expressed protein
LOC_Os01g12490	0.00328657	0.747371	1.0828	-0.662811	VI	flavin monooxygenase, putative, expressed
LOC_Os01g12520	2.36454e-157	2.5588e-12	3.71067	3.52144	III	mitochondrial carrier protein, putative, expressed
LOC_Os01g12530	0.0310517	0.987169	0.170314	0.0139348	V	smr domain containing protein, expressed
LOC_Os01g12540	0.941565	0.808608	0.0118448	0.208968	V	GTPase of unknown function domain containing protein, putative, expressed
LOC_Os01g12550	0.543898	0.263939	0.0759145	0.566457	V	expressed protein
LOC_Os01g12560	1.95016e-29	0.883516	-1.08978	0.146815	IV	3-methyl-2-oxobutanoate hydroxymethyltransferase, putative, expressed
LOC_Os01g12570	0.383443	0.783834	1.79076	-0.872123	V	3-methyl-2-oxobutanoate hydroxymethyltransferase, putative, expressed
LOC_Os01g12580	3.46566e-56	4.19277e-11	4.89178	5.58237	III	late embryogenesis abundant protein, putative, expressed
LOC_Os01g12640	0.0688178	0.323298	-0.318454	0.614798	V	expressed protein
LOC_Os01g12650	1.25129e-32	0.0214455	-1.06604	-0.914657	IV	reticulon domain containing protein, putative, expressed
LOC_Os01g12660	2.78219e-06	0.0135923	1.27528	2.70737	VI	AAA-type ATPase family protein, putative, expressed
LOC_Os01g12670	0.00291177	0.257785	0.399095	1.00637	V	expressed protein
LOC_Os01g12680	0.0922656	0.584706	0.672525	0.78594	V	C4-dicarboxylate transporter/malic acid transport protein, expressed
LOC_Os01g12690	0.0188595	3.60744e-05	1.83651	2.84375	II	plant-specific domain TIGR01568 family protein, expressed
LOC_Os01g12700	0.522711	0.0395816	-1.45166	3.5417	V	MYB family transcription factor, putative
LOC_Os01g12710	0.756173	0.0734476	-0.0332928	0.495082	V	oxidoreductase, short chain dehydrogenase/reductase family domain containing protein, expressed
LOC_Os01g12720	8.65094e-07	0.00885809	0.493116	0.914468	II	protein kinase domain containing protein, expressed
LOC_Os01g12730	0.363869	0.849859	0.0935854	0.0890166	V	ras-related protein, putative, expressed
LOC_Os01g12740	0.00426884	0.356536	0.400276	0.544449	V	cytochrome P450, putative, expressed
LOC_Os01g12750	0.00517551	0.250742	0.276466	0.418769	V	cytochrome P450, putative, expressed
LOC_Os01g12760	4.74421e-21	0.0427783	1.03238	1.17056	VI	cytochrome P450, putative, expressed
LOC_Os01g12770	6.57874e-17	0.166693	0.767336	0.542348	VI	cytochrome P450, putative, expressed
LOC_Os01g12780	0.367054	NA	1.40636	1.40966	II	expressed protein
LOC_Os01g12790	0.353384	0.620627	0.348277	0.65532	V	receptor protein kinase, putative, expressed
LOC_Os01g12800	0.940915	0.876628	-0.0136413	0.17294	V	peroxisomal membrane protein, putative, expressed
LOC_Os01g12810	8.94641e-98	0.543362	1.67937	0.52124	VI	retrotransposon protein, putative, unclassified, expressed
LOC_Os01g12820	3.96466e-106	0.424087	5.15452	1.44021	VI	harpin-induced protein, putative, expressed
LOC_Os01g12830	1.5945e-05	0.0392555	-0.396813	-0.539783	V	erythronate-4-phosphate dehydrogenase domain containing protein, expressed
LOC_Os01g12840	0.370741	0.0999411	-0.150132	-1.26397	V	expressed protein
LOC_Os01g12860	8.3234e-09	0.945985	-0.988173	-0.0770114	IV	MYB family transcription factor, putative, expressed
LOC_Os01g12870	4.68248e-05	0.908963	0.384834	0.0727459	V	eukaryotic translation initiation factor 3 subunit E-interacting protein, putative, expressed
LOC_Os01g12880	4.7324e-11	0.642684	0.481239	0.213749	V	VHS and GAT domain containing protein, expressed
LOC_Os01g12890	0.144711	0.450687	0.18338	-0.557995	V	expressed protein
LOC_Os01g12900	0.00181848	0.636655	-0.409604	-0.468752	V	ras-related protein, putative, expressed
LOC_Os01g12910	0.558992	0.614893	-0.139463	0.748804	V	thioesterase family protein, putative, expressed
LOC_Os01g12920	0.00645341	0.032862	0.708421	1.7356	VI	thioesterase family protein, putative, expressed
LOC_Os01g12930	0.0975345	0.676002	0.808821	-0.644794	V	U-box domain containing protein, expressed
LOC_Os01g12940	0.615023	0.351462	0.802569	2.58367	V	phosphorylase domain containing protein, putative, expressed
LOC_Os01g12950	0.26578	0.888268	0.181477	0.153181	V	ubiquitin-conjugating enzyme, putative, expressed
LOC_Os01g12990	0.740166	0.12323	0.645305	5.80928	V	expressed protein
LOC_Os01g13000	0.618651	0.288533	0.0778904	0.617528	V	ethylene-responsive protein related, putative, expressed
LOC_Os01g13030	3.16903e-32	0.468196	-0.776827	-0.298243	IV	OsIAA3 - Auxin-responsive Aux/IAA gene family member, expressed
LOC_Os01g13040	0.873062	0.81873	0.279516	-0.676852	V	expressed protein
LOC_Os01g13060	0.207631	0.393275	-0.137476	-0.426699	V	CK1_CaseinKinase_1.1 - CK1 includes the casein kinase 1 kinases, expressed
LOC_Os01g13070	0.489977	0.632974	-0.446401	1.11864	V	expressed protein
LOC_Os01g13080	6.89317e-05	0.177618	-0.477652	-0.703066	V	60S acidic ribosomal protein, putative, expressed
LOC_Os01g13090	0.276411	0.848801	-0.148309	-0.136866	V	nucleic acid binding protein, putative, expressed
LOC_Os01g13100	0.884485	0.882483	-0.0175375	0.0679995	V	KH domain containing protein, putative, expressed
LOC_Os01g13120	0.390695	0.420717	-0.137473	-0.388638	V	aquaporin protein, putative, expressed
LOC_Os01g13130	0.0452744	0.021903	0.582228	3.20301	V	aquaporin protein, putative, expressed
LOC_Os01g13140	0.00226472	0.182811	-0.890966	-1.73406	IV	WD domain, G-beta repeat domain containing protein, expressed
LOC_Os01g13150	0.228646	0.0871957	0.110295	0.663269	V	metallo-beta-lactamase family protein, putative, expressed
LOC_Os01g13160	0.529564	0.106962	0.0709862	0.534602	V	expressed protein
LOC_Os01g13170	3.9083e-05	0.616858	0.407332	0.414638	V	ubiquitin-conjugating enzyme E2, putative, expressed
LOC_Os01g13180	0.218417	4.18967e-08	1.38855	2.8089	II	expressed protein
LOC_Os01g13190	4.03339e-13	0.0102732	-0.458172	-0.69904	V	histidinol dehydrogenase, chloroplast precursor, putative, expressed
LOC_Os01g13200	5.36312e-06	0.756171	0.297698	-0.234873	V	abscisic acid insensitive 8, putative, expressed
LOC_Os01g13210	0.000291609	0.355511	-0.477327	-0.256735	V	salt stress root protein RS1, putative, expressed
LOC_Os01g13229	9.94846e-07	0.950837	-1.49093	0.237248	IV	cyclin-A1, putative, expressed
LOC_Os01g13250	0.604296	0.245496	0.155948	-1.7056	V	sarcoma antigen NY-SAR-91, putative, expressed
LOC_Os01g13260	0.00701457	0.466165	-0.415596	-0.665781	V	cyclin-A1, putative, expressed
LOC_Os01g13270	0.417866	0.432608	0.404361	1.37396	V	AGC_PVPK_like_kin82y.4 - ACG kinases include homologs to PKA, PKG and PKC, expressed
LOC_Os01g13280	1.55811e-38	0.119046	1.79968	1.20647	VI	ubiquitin conjugating enzyme protein, putative, expressed
LOC_Os01g13300	0.802471	0.622834	-0.0950842	-0.986406	V	B3 DNA binding domain containing protein, expressed
LOC_Os01g13310	0.294235	0.857241	2.03041	-0.714433	V	DNA topoisomerase 2, putative, expressed
LOC_Os01g13320	0.00173637	0.967891	-0.448819	-0.0380058	V	pectinesterase, putative, expressed
LOC_Os01g13330	0.613277	NA	-1.00523	1.542	II	expressed protein
LOC_Os01g13340	0.871487	0.646766	0.0376778	0.421377	V	harpin-induced protein 1 domain containing protein, expressed
LOC_Os01g13350	0.687097	0.412116	0.0775631	0.622314	V	25.3 kDa vesicle transport protein, putative, expressed
LOC_Os01g13370	0.729178	0.479869	0.0460288	-0.365253	V	seven in absentia protein family domain containing protein, expressed
LOC_Os01g13390	0.00923651	0.140853	-0.320175	-0.807618	V	expressed protein
LOC_Os01g13404	0.221369	0.591138	-0.258817	0.73938	V	ATP binding protein, putative, expressed
LOC_Os01g13420	4.37169e-09	0.446988	0.531528	0.595737	V	SOUL heme-binding protein, putative, expressed
LOC_Os01g13430	1.19873e-06	0.960367	-0.395442	0.0301647	V	importin-alpha re-exporter, putative, expressed
LOC_Os01g13460	0.276964	0.165019	-0.137632	0.505231	V	helix-loop-helix DNA-binding domain containing protein, expressed
LOC_Os01g13470	0.504428	0.18488	-0.0759047	0.630809	V	KH domain containing protein, putative, expressed
LOC_Os01g13480	4.71746e-20	0.352155	0.898539	0.592461	VI	glutaredoxin, putative, expressed
LOC_Os01g13490	0.0142399	0.826808	-0.431143	-0.412432	V	expressed protein
LOC_Os01g13520	0.420601	0.00455133	0.147389	1.39814	II	auxin response factor 1, putative, expressed
LOC_Os01g13530	0.000830489	0.28156	-0.562115	-0.921615	V	ABIL2, putative, expressed
LOC_Os01g13540	9.94393e-05	0.449302	-0.351373	-0.233098	V	NIN, putative, expressed
LOC_Os01g13550	5.52398e-12	0.0667016	0.617469	0.739682	VI	beta-amylase, putative, expressed
LOC_Os01g13560	0.204805	0.994641	-0.5347	0.0357862	V	membrane associated DUF588 domain containing protein, putative, expressed
LOC_Os01g13570	4.71088e-06	0.00178295	-0.384802	-0.702062	VIII	phosphoglycerate mutase, putative, expressed
LOC_Os01g13610	0.397699	0.345451	-0.689213	2.07278	V	isoflavone reductase homolog IRL, putative, expressed
LOC_Os01g13660	0.164184	0.916507	-0.152106	0.12726	V	expressed protein
LOC_Os01g13690	0.148974	0.433144	-0.178137	-0.272636	V	ligA, putative, expressed
LOC_Os01g13700	0.000909893	0.932868	-0.357178	0.0559188	V	DNA-binding protein-related, putative, expressed
LOC_Os01g13710	0.705697	0.148551	0.466893	3.63823	V	transposon protein, putative, unclassified, expressed
LOC_Os01g13720	0.0184853	0.951208	-0.455613	-0.0629734	V	expressed protein
LOC_Os01g13730	0.00492739	0.709635	0.24175	-0.207401	V	WD domain, G-beta repeat domain containing protein, expressed
LOC_Os01g13740	2.87411e-07	0.956385	0.291557	0.0290616	V	myb-like DNA-binding domain containing protein, expressed
LOC_Os01g13760	1.21375e-27	1.39003e-05	-0.687186	-0.692912	VII	dnaJ domain containing protein, expressed
LOC_Os01g13770	4.31699e-24	1.43781e-05	-0.691066	-0.686768	VII	DUF250 domain containing protein, putative, expressed
LOC_Os01g13780	0.188179	0.952416	-0.713018	0.283649	V	expressed protein
LOC_Os01g13800	0.000577651	0.476127	-0.228784	-0.194904	V	receptor-like protein kinase 5 precursor, putative, expressed
LOC_Os01g13810	0.881846	0.0845164	0.201944	4.21499	V	expressed protein
LOC_Os01g13830	0.675975	0.849081	0.743711	0.2822	V	expressed protein
LOC_Os01g13920	0.821154	0.254524	0.510033	5.67355	V	cysteine protease, putative, expressed
LOC_Os01g13930	0.000381923	0.988783	0.716555	0.024147	VI	expressed protein
LOC_Os01g13940	0.945043	0.432601	-0.0129986	-1.14935	V	expressed protein
LOC_Os01g14010	0.999199	0.220355	-0.000351524	-3.42702	V	ZOS1-05 - C2H2 zinc finger protein, expressed
LOC_Os01g14020	7.83121e-10	0.965015	-0.802066	-0.059496	IV	expressed protein
LOC_Os01g14030	0.343286	0.0817516	1.23872	5.498	V	DUF260 domain containing protein, putative, expressed
LOC_Os01g14040	0.424058	0.988935	0.129614	0.0152881	V	D-tyrosyl-tRNA, putative, expressed
LOC_Os01g14050	0.00122795	0.29545	0.226371	0.624674	V	C2 domain containing protein, putative, expressed
LOC_Os01g14060	0.508468	0.907048	-0.502387	0.299195	V	expressed protein
LOC_Os01g14070	0.88862	0.5075	-0.0263498	-0.372636	V	60S ribosomal protein L18a-1, putative, expressed
LOC_Os01g14080	0.441003	0.307196	-0.18696	-1.65979	V	lipase class 3 family protein, putative, expressed
LOC_Os01g14090	0.000350127	0.049689	-0.60858	-2.48241	IV	kinesin motor domain containing protein, putative, expressed
LOC_Os01g14100	1.44233e-10	0.746145	0.855151	0.740822	VI	BT1 family protein, putative, expressed
LOC_Os01g14110	0.465804	0.584339	0.133626	-0.356042	V	expressed protein
LOC_Os01g14130	0.32682	0.0336761	0.642844	-5.69935	V	expressed protein
LOC_Os01g14140	0.144711	0.689749	-0.291138	0.405861	V	X8 domain containing protein, expressed
LOC_Os01g14180	0.920412	NA	0.213094	0.785881	II	expressed protein
LOC_Os01g14200	0.151775	0.581932	1.6046	1.23489	V	retrotransposon protein, putative, unclassified, expressed
LOC_Os01g14370	0.000107106	0.108558	0.264367	0.620381	V	histone acetyltransferase HAC5, putative, expressed
LOC_Os01g14380	0.998673	0.611229	-0.00228243	1.84083	V	expressed protein
LOC_Os01g14410	5.84831e-257	3.78762e-16	3.90449	3.33605	III	early light-induced protein, chloroplast precursor, putative, expressed
LOC_Os01g14420	0.7125	0.621195	0.0689588	0.433714	V	RWP-RK domain-containing protein, putative, expressed
LOC_Os01g14430	0.737607	NA	-0.636621	2.38707	II	DNA binding protein, putative, expressed
LOC_Os01g14440	1.06349e-12	0.00228872	1.17502	1.08737	III	WRKY1, expressed
LOC_Os01g14510	1.61524e-06	0.70089	0.705942	-1.00439	VI	BRASSINOSTEROID INSENSITIVE 1 precursor, putative, expressed
LOC_Os01g14514	0.321029	7.84197e-05	-0.904417	-6.12392	VIII	expressed protein
LOC_Os01g14520	0.824001	0.00481172	-0.167194	4.44559	II	C4-dicarboxylate transporter/malic acid transport protein domain containing protein, expressed
LOC_Os01g14530	1.03549e-06	0.24608	-1.41705	-2.4064	IV	AWPM-19-like membrane family protein, putative, expressed
LOC_Os01g14540	0.614172	0.184223	-0.72081	2.467	V	STIGL1 - Stigma-specific Stig1 family protein precursor, expressed
LOC_Os01g14550	2.79141e-10	0.209716	-1.59108	-1.60418	IV	pathogen-related protein, putative, expressed
LOC_Os01g14580	0.0980766	0.924235	-0.1733	-0.0596779	V	dehydrogenase, putative, expressed
LOC_Os01g14590	0.0880832	0.714884	-0.259746	0.519273	V	pathogen-related protein, putative, expressed
LOC_Os01g14610	0.191969	0.16241	0.178728	0.984384	V	PSF2 - Putative GINS complex subunit, expressed
LOC_Os01g14630	0.94353	0.706896	-0.0338696	0.325333	V	polyprenyl synthetase, putative, expressed
LOC_Os01g14640	0.490824	0.326392	-0.364984	-1.43141	V	expressed protein
LOC_Os01g14670	0.932027	0.936557	-0.0126109	0.0358285	V	Cupin domain containing protein, expressed
LOC_Os01g14690	0.000447925	0.474633	-0.315148	0.204354	V	Lg106, putative, expressed
LOC_Os01g14720	0.916235	0.819984	-0.100862	-0.81675	V	transcription regulator, putative, expressed
LOC_Os01g14770	0.497609	0.724954	-0.548946	-0.738053	V	retrotransposon protein, putative, unclassified, expressed
LOC_Os01g14790	0.69298	0.971488	-0.0655741	-0.0364751	V	expressed protein
LOC_Os01g14800	0.301722	0.878236	-1.03016	-0.541075	V	expressed protein
LOC_Os01g14810	6.25712e-19	0.0925048	-0.560758	-0.400915	V	5-nucleotidase domain-containing protein, putative, expressed
LOC_Os01g14820	0.822787	0.5686	0.037146	0.613552	V	expressed protein
LOC_Os01g14830	0.155368	0.999807	-0.178973	0.000109987	V	ribosomal protein L3, putative, expressed
LOC_Os01g14840	0.0212693	0.000329425	0.258416	1.14337	II	ZOS1-06 - C2H2 zinc finger protein, expressed
LOC_Os01g14850	3.8097e-49	5.82609e-06	-1.54558	-1.21666	VII	MFS18 protein precursor, putative, expressed
LOC_Os01g14860	0.487707	0.987526	-0.0584251	0.00643909	V	CGMC_GSK.1 - CGMC includes CDA, MAPK, GSK3, and CLKC kinases, expressed
LOC_Os01g14870	0.751837	0.968968	-0.069238	0.063637	V	zinc finger matrin-type protein 5, putative, expressed
LOC_Os01g14880	0.111789	0.511756	-0.700823	-1.31783	V	expressed protein
LOC_Os01g14890	0.247885	0.746935	-0.124456	0.199354	V	expressed protein
LOC_Os01g14900	0.0130571	0.877526	-1.31117	0.394472	V	glycerol-3-phosphate acyltransferase, putative, expressed
LOC_Os01g14920	0.0891761	0.508253	-0.302364	-1.05059	V	zinc knuckle family protein, putative, expressed
LOC_Os01g14926	0.000562047	NA	2.8603	1.18909	III	protein kinase domain containing protein, expressed
LOC_Os01g14932	0.261393	0.914743	-0.092339	-0.073677	V	NAK-like ser/thr protein kinase, putative, expressed
LOC_Os01g14950	7.88121e-09	0.864325	0.342209	0.0639919	V	importin subunit alpha, putative, expressed
LOC_Os01g14960	0.0363285	0.551709	-0.606172	-0.778704	V	expressed protein
LOC_Os01g14970	0.176768	0.190439	0.449836	1.50803	V	expressed protein
LOC_Os01g14980	0.0759764	0.0171639	-0.304426	1.32605	V	RPA3 - Putative single-stranded DNA binding complex subunit 3, expressed
LOC_Os01g14990	1.51281e-05	NA	2.28491	2.88183	III	GCRP6 - Glycine and cysteine rich family protein precursor, putative, expressed
LOC_Os01g15000	4.81168e-37	1.64461e-15	1.49722	1.90716	III	lipase, putative, expressed
LOC_Os01g15010	6.78179e-19	0.00223992	0.628112	0.786474	III	miro, putative, expressed
LOC_Os01g15020	0.0048417	0.672871	-0.202877	0.114301	V	lissencephaly type-1-like homology motif, putative, expressed
LOC_Os01g15029	0.650059	0.826153	-0.057762	0.220534	V	expressed protein
LOC_Os01g15039	1.08994e-05	0.424484	-1.00665	-0.856914	IV	pectinesterase, putative, expressed
LOC_Os01g15110	0.9845	0.236348	-0.00218351	0.310093	V	syntaxin, putative, expressed
LOC_Os01g15120	0.00524797	0.453676	-0.199671	-0.429527	V	hydrolase, alpha/beta fold family domain containing protein, expressed
LOC_Os01g15130	0.868901	0.901443	0.112587	0.359388	V	hydrolase, alpha/beta fold family domain containing protein, expressed
LOC_Os01g15210	0.904916	NA	-0.193031	1.7116	II	expressed protein
LOC_Os01g15229	0.988786	NA	-0.0238147	-0.862842	VIII	expressed protein
LOC_Os01g15250	0.677811	0.1491	0.373032	-4.77994	V	expressed protein
LOC_Os01g15260	0.535946	0.351199	0.0874608	-0.822332	V	dynein light chain type 1 domain containing protein, expressed
LOC_Os01g15270	2.399e-150	0.0256113	3.1244	1.2695	VI	expressed protein
LOC_Os01g15290	0.233202	0.000123565	-0.173612	-5.9777	VIII	ribosomal L18p/L5e family protein, putative, expressed
LOC_Os01g15300	0.201004	0.501338	-0.231253	-0.762476	V	zinc finger helicase family protein, putative, expressed
LOC_Os01g15310	0.0441046	0.500648	0.271472	0.277491	V	LSM domain containing protein, expressed
LOC_Os01g15320	0.00348971	0.666228	-0.368525	0.308764	V	RALFL9 - Rapid ALkalinization Factor RALF family protein precursor, expressed
LOC_Os01g15340	2.25109e-12	0.0197818	2.01538	1.80975	VI	flowering promoting factor-like 1, putative, expressed
LOC_Os01g15350	0.321694	0.648973	0.11464	0.252373	V	zinc finger C-x8-C-x5-C-x3-H type family protein, expressed
LOC_Os01g15390	0.346594	0.907627	0.29849	-0.733266	V	expressed protein
LOC_Os01g15448	0.0284724	0.237892	-0.451314	-1.0217	V	expressed protein
LOC_Os01g15460	8.03564e-19	0.160682	0.691543	0.564772	VI	zinc finger C-x8-C-x5-C-x3-H type family protein, expressed
LOC_Os01g15470	6.41353e-11	0.312067	0.457986	0.44185	V	protein kinase, putative, expressed
LOC_Os01g15480	8.04374e-17	0.0131653	-1.22371	-1.72963	IV	EMB3013, putative, expressed
LOC_Os01g15490	0.883335	0.568216	-0.0151628	-0.372812	V	phosphoadenosine phosphosulfate, putative, expressed
LOC_Os01g15510	0.786091	0.99639	-0.0944016	0.0196557	V	expressed protein
LOC_Os01g15520	0.00134259	0.237892	-0.435265	-1.58514	V	expressed protein
LOC_Os01g15530	0.684453	0.911248	-0.143536	-0.303956	V	tetratricopeptide-like helical, putative, expressed
LOC_Os01g15540	0.65983	0.616383	-0.100055	-0.883743	V	kinesin motor domain containing protein, putative, expressed
LOC_Os01g15550	0.989933	NA	0.0121055	3.44129	II	expressed protein
LOC_Os01g15580	0.0106009	0.0968155	-0.314894	0.974804	V	disease resistance protein RGA2, putative, expressed
LOC_Os01g15600	0.000145111	0.961925	-0.26749	-0.0235691	V	PUR ALPHA-1, putative, expressed
LOC_Os01g15610	0.020586	0.472945	-0.402264	-0.352086	V	expressed protein
LOC_Os01g15630	0.000124335	0.74367	0.308143	-0.21098	V	zinc finger, C3HC4 type domain containing protein, expressed
LOC_Os01g15640	1.26225e-07	0.165698	0.490889	0.678365	V	no apical meristem protein, putative, expressed
LOC_Os01g15660	0.572144	0.430273	-0.108798	1.10481	V	NAD dependent epimerase/dehydratase family protein, putative, expressed
LOC_Os01g15680	0.75568	NA	-0.226499	-2.69231	VIII	transferase, putative, expressed
LOC_Os01g15740	0.689893	0.263169	-0.541524	-3.67823	V	expressed protein
LOC_Os01g15770	0.0047418	0.118464	-0.292954	-0.776067	V	transmembrane protein 136, putative, expressed
LOC_Os01g15780	0.882578	0.914239	-0.0241228	0.136272	V	glycosyl transferase, group 1 domain containing protein, expressed
LOC_Os01g15790	0.12787	0.668594	0.247115	0.304933	V	expressed protein
LOC_Os01g15830	1.14067e-06	0.00695993	-0.688931	1.13658	I	peroxidase precursor, putative, expressed
LOC_Os01g15840	0.00394234	0.963666	0.49842	-0.0794491	V	PPR repeat containing protein, expressed
LOC_Os01g15850	0.88916	0.947675	0.0226232	0.0642466	V	expressed protein
LOC_Os01g15860	0.0101943	0.742946	0.289183	0.262524	V	pre-mRNA-processing factor 6, putative, expressed
LOC_Os01g15900	0.114246	0.0939161	0.438572	1.30049	V	expressed protein
LOC_Os01g15910	0.800002	0.162894	0.178559	1.23788	V	UTP--glucose-1-phosphate uridylyltransferase, putative, expressed
LOC_Os01g15934	0.666206	0.439068	-0.491467	2.72333	V	retrotransposon protein, putative, unclassified, expressed
LOC_Os01g15970	0.310763	0.209394	-0.302038	2.57949	V	expressed protein
LOC_Os01g15979	0.236495	0.881712	-0.156854	-0.137593	V	gb protein, putative, expressed
LOC_Os01g15990	0.731922	0.734108	-0.455808	-0.481058	V	expressed protein
LOC_Os01g16000	3.09611e-07	0.383171	0.545322	0.345184	V	CRAL/TRIO domain containing protein, expressed
LOC_Os01g16010	0.134682	0.915062	0.191754	-0.225062	V	BCAS2 protein, putative, expressed
LOC_Os01g16020	0.35218	0.120723	0.183702	-0.902412	V	FAD binding domain containing protein, expressed
LOC_Os01g16030	0.0402505	0.522829	-0.204742	0.292787	V	ADP-ribosylation factor, putative, expressed
LOC_Os01g16040	0.781271	0.947811	0.0254532	-0.0276221	V	mitochondrial carrier protein, putative, expressed
LOC_Os01g16060	0.184106	0.15518	-0.335294	-3.13645	V	expressed protein
LOC_Os01g16070	0.524511	0.780332	0.298494	0.499785	V	expressed protein
LOC_Os01g16080	0.424882	0.403724	-0.128412	-0.604555	V	expressed protein
LOC_Os01g16090	0.0227489	0.77365	0.248805	-0.100168	V	RNA binding protein, putative, expressed
LOC_Os01g16100	0.436147	0.0681402	0.131333	-1.23534	V	translin, putative, expressed
LOC_Os01g16110	0.278744	0.950319	-0.0857776	-0.0257719	V	la domain containing protein, putative, expressed
LOC_Os01g16120	0.644798	0.551913	-0.0957302	-0.398752	V	zinc finger, C3HC4 type domain containing protein, expressed
LOC_Os01g16130	0.124843	0.427406	-0.510362	-4.62829	V	retrotransposon protein, putative, unclassified, expressed
LOC_Os01g16140	0.223314	0.570686	-0.33315	-0.612169	V	expressed protein
LOC_Os01g16146	0.764526	0.0910222	-0.0624924	-0.93199	V	phenazine biosynthesis protein, putative, expressed
LOC_Os01g16152	0.149751	0.769479	-0.143318	0.158948	V	peroxiredoxin, putative, expressed
LOC_Os01g16170	2.50944e-104	5.11986e-08	2.71082	1.90758	III	PQ loop repeat domain containing protein, expressed
LOC_Os01g16180	8.39897e-11	0.33989	0.51641	0.808894	V	MT-A70 domain containing protein, expressed
LOC_Os01g16190	0.569248	0.671786	0.0525077	-0.224069	V	26S proteasome non-ATPase regulatory subunit 14, putative, expressed
LOC_Os01g16200	0.871186	0.638102	-0.140527	1.87427	V	serpin domain containing protein, putative, expressed
LOC_Os01g16210	0.718717	0.480899	0.0572912	-0.895335	V	uncharacterized Cys-rich domain containing protein, putative, expressed
LOC_Os01g16220	0.498375	0.27268	-0.148863	0.541085	V	Sad1 / UNC-like C-terminal domain containing protein, putative, expressed
LOC_Os01g16230	0.319194	0.7079	0.351925	1.18099	V	TKL_IRAK_CR4L.2 - The CR4L subfamily has homology with Crinkly4, expressed
LOC_Os01g16240	1.65086e-08	0.0169768	-0.480906	-0.658589	V	OsCam1-3 - Calmodulin, expressed
LOC_Os01g16250	0.450436	0.383352	0.229578	-2.01795	V	expressed protein
LOC_Os01g16260	8.05224e-07	0.585687	0.524541	0.538188	V	major facilitator superfamily antiporter, putative, expressed
LOC_Os01g16290	6.62325e-08	0.689993	-0.409665	-0.146458	V	DNA gyrase subunit B, chloroplast/mitochondrial precursor, putative, expressed
LOC_Os01g16310	0.0296267	0.481322	0.370425	-0.786245	V	glycosyl hydrolase, family 31, putative, expressed
LOC_Os01g16320	0.72076	0.269723	-0.533735	-3.71989	V	plant-specific domain TIGR01570 family protein, expressed
LOC_Os01g16330	4.58977e-10	0.0876449	0.520671	0.86527	V	OsRhmbd2 - Putative Rhomboid homologue, expressed
LOC_Os01g16340	0.376506	0.742946	-0.134821	0.16689	V	expressed protein
LOC_Os01g16350	2.22829e-52	0.356033	1.19539	0.743963	VI	hydroxymethylglutaryl-CoA lyase, putative, expressed
LOC_Os01g16354	4.27456e-05	0.135117	0.431096	0.698491	V	rab GDP dissociation inhibitor alpha, putative, expressed
LOC_Os01g16370	0.911266	NA	-0.105136	3.47951	II	NBS-LRR type disease resistance protein, putative, expressed
LOC_Os01g16380	0.554432	0.0400481	-0.874627	3.74505	V	expressed protein
LOC_Os01g16400	0.0244068	0.255317	-0.827972	-1.47755	V	NB-ARC domain containing protein, expressed
LOC_Os01g16414	0.112708	0.540739	-0.185162	0.379327	V	actin, putative, expressed
LOC_Os01g16430	2.08063e-07	0.498374	0.380403	0.233942	V	cysteine proteinase inhibitor precursor protein, putative, expressed
LOC_Os01g16450	0.324938	0.00213272	-0.192216	0.918118	II	peroxidase precursor, putative, expressed
LOC_Os01g16460	0.251008	NA	1.14818	3.28493	II	expressed protein
LOC_Os01g16480	0.180374	0.484405	3.01335	1.75419	V	retrotransposon protein, putative, unclassified, expressed
LOC_Os01g16510	0.95636	0.977664	-0.00955456	0.0228519	V	expressed protein
LOC_Os01g16520	0.960229	0.651765	0.00824835	0.23563	V	glutamyl-tRNA synthetase, cytoplasmic, putative, expressed
LOC_Os01g16530	0.0184628	0.0277523	-0.225588	-0.813832	V	OsClp1 - Putative Clp protease homologue, expressed
LOC_Os01g16540	0.66565	0.598033	-0.0404126	-0.201884	V	NEDD8-activating enzyme E1 catalytic subunit, putative, expressed
LOC_Os01g16550	0.574146	0.767945	-0.0944337	0.200769	V	expressed protein
LOC_Os01g16600	0.407808	0.64987	-0.294768	-0.74244	V	expressed protein
LOC_Os01g16620	0.225778	0.0681696	0.0883612	0.554012	V	expressed protein
LOC_Os01g16640	0.11327	0.562362	-0.251881	0.382597	V	split hand/foot malformation type 1, putative, expressed
LOC_Os01g16650	1.59856e-16	1.54532e-06	-1.98883	-2.38016	VII	ubiquitin-conjugating enzyme, putative, expressed
LOC_Os01g16660	0.0297373	0.968242	0.624744	-0.222499	V	transposon protein, putative, unclassified, expressed
LOC_Os01g16670	0.952099	0.484364	-0.0114991	0.350199	V	BSD domain-containing protein, putative, expressed
LOC_Os01g16714	1.85103e-08	0.64933	-0.650096	-0.272227	IV	flavin monooxygenase, putative, expressed
LOC_Os01g16750	0.0104639	0.964742	-1.11472	-0.0813478	V	flavin monooxygenase, putative, expressed
LOC_Os01g16810	0.0182123	NA	1.23377	-0.450225	V	MYB family transcription factor, putative, expressed
LOC_Os01g16870	0.0975345	0.0397866	-0.143786	0.529154	V	argonaute, putative, expressed
LOC_Os01g16890	1.47365e-11	0.00197472	-0.500137	-0.791181	VIII	ribosomal protein L7Ae, putative, expressed
LOC_Os01g16900	0.683606	0.741938	0.0424864	-0.120861	V	dehydrogenase, putative, expressed
LOC_Os01g16910	0.000386441	0.153627	-0.417181	-0.890669	V	outer mitochondrial membrane porin, putative, expressed
LOC_Os01g16920	1.71973e-13	0.0184829	6.76333	5.85101	VI	embryonic protein DC-8, putative, expressed
LOC_Os01g16930	0.959424	0.563108	-0.00970583	-0.407042	V	presenilin, putative, expressed
LOC_Os01g16940	3.23593e-13	0.00127985	-0.648077	-1.82909	VII	MazG nucleotide pyrophosphohydrolase domain containing protein, expressed
LOC_Os01g16950	8.91096e-07	0.789931	0.47916	0.301175	V	zinc finger, C3HC4 type domain containing protein, expressed
LOC_Os01g16960	0.0639446	0.742778	-0.192707	-0.148057	V	pyruvate kinase, putative, expressed
LOC_Os01g16970	0.125049	0.159883	0.113844	-0.500396	V	glucosidase II beta subunit-like domain containing protein, expressed
LOC_Os01g16980	0.0696216	0.94504	-0.285677	-0.0661558	V	expressed protein
LOC_Os01g16990	0.0880026	NA	-1.17302	-4.28008	VIII	expressed protein
LOC_Os01g17000	0.283298	0.417756	-0.164601	-1.33603	V	expressed protein
LOC_Os01g17010	0.0678064	0.51197	0.167349	-0.354233	V	phospholipid-transporting ATPase, putative, expressed
LOC_Os01g17020	0.247904	0.905833	0.146594	0.0921108	V	glycosyl hydrolases family 17 protein, putative, expressed
LOC_Os01g17040	0.0905549	0.398669	0.544309	0.750173	V	heat shock protein DnaJ, putative, expressed
LOC_Os01g17050	3.44753e-15	4.42573e-09	-1.67932	-1.9774	VII	VQ domain containing protein, putative, expressed
LOC_Os01g17060	0.961433	0.88819	0.0107641	-0.269071	V	expressed protein
LOC_Os01g17065	0.0239716	0.270301	0.485926	-1.54454	V	expressed protein
LOC_Os01g17070	0.869958	0.368689	-0.0377829	-0.742382	V	OsDegp1 - Putative Deg protease homologue, expressed
LOC_Os01g17150	4.56381e-17	0.159154	-0.617224	-0.438543	IV	plastid-specific 50S ribosomal protein 5, chloroplast precursor, putative, expressed
LOC_Os01g17160	0.0547893	0.318753	-0.897595	1.03649	V	OsSubt1 - Putative Subtilisin homologue, expressed
LOC_Os01g17170	2.6982e-23	1.91892e-05	-1.06517	-1.01898	VII	magnesium-protoporphyrin IX monomethyl ester cyclase,chloroplast precursor, putative, expressed
LOC_Os01g17180	0.179542	0.194546	0.131867	0.422373	V	proteasome subunit, putative, expressed
LOC_Os01g17190	0.464305	0.107438	-0.0587142	-0.479368	V	OsCam3 - Calmodulin, expressed
LOC_Os01g17214	1.00553e-13	0.00975874	-1.02198	-0.996478	VII	major facilitator superfamily antiporter, putative, expressed
LOC_Os01g17240	0.804339	0.0560809	-0.020566	0.640144	V	transporter, major facilitator family, putative, expressed
LOC_Os01g17250	0.542585	0.933689	0.0649575	0.0470092	V	BRASSINOSTEROID INSENSITIVE 1-associated receptor kinase 1 precursor, putative, expressed
LOC_Os01g17260	0.341283	0.0607061	0.101068	1.00312	V	transcription factor, putative, expressed
LOC_Os01g17279	0.00634708	6.53982e-06	0.26468	1.48425	II	exonuclease, putative, expressed
LOC_Os01g17300	0.0138922	0.769547	-1.93151	0.591394	V	expressed protein
LOC_Os01g17320	2.5013e-10	0.775425	-0.752762	-0.127567	IV	PPR repeat domain containing protein, putative, expressed
LOC_Os01g17330	0.94805	0.885302	0.0450067	-0.387387	V	eukaryotic translation initiation factor 6, putative, expressed
LOC_Os01g17390	0.105178	0.722251	0.125568	-0.312078	V	OsFBX5 - F-box domain containing protein, expressed
LOC_Os01g17396	0.195833	0.70846	-0.525592	-0.82517	V	expressed protein
LOC_Os01g17402	0.111187	NA	-0.832489	-1.99922	VIII	cyclin, putative, expressed
LOC_Os01g17430	0.766834	0.933689	0.0347641	-0.0356305	V	coatomer subunit beta-1, putative, expressed
LOC_Os01g17470	0.0664085	0.810747	-0.165879	-0.106924	V	plastocyanin-like domain containing protein, putative, expressed
LOC_Os01g17990	0.839856	0.65171	0.282306	0.941291	V	expressed protein
LOC_Os01g18010	0.773782	NA	-0.630875	-3.10826	VIII	hypothetical protein
LOC_Os01g18050	1.58561e-25	0.000201052	-0.981946	-1.08982	VII	tubulin/FtsZ domain containing protein, putative, expressed
LOC_Os01g18060	0.0923843	0.684558	0.314854	-0.734803	V	sugar transporter superfamily, putative, expressed
LOC_Os01g18070	1.11638e-08	0.000710507	-0.425885	-0.786442	VIII	bacterial transferase hexapeptide domain containing protein, expressed
LOC_Os01g18100	7.00716e-14	0.924289	0.963278	0.101243	VI	OsRhmbd3 - Putative Rhomboid homologue, expressed
LOC_Os01g18110	0.275798	0.206805	-0.800596	-3.27372	V	cinnamoyl CoA reductase, putative, expressed
LOC_Os01g18120	0.958957	0.259464	0.0425872	-2.13291	V	cinnamoyl CoA reductase, putative, expressed
LOC_Os01g18130	0.36985	0.146895	-1.04945	-4.10425	V	expressed protein
LOC_Os01g18150	0.151964	0.0935041	-2.40896	4.9872	V	STE_MEK_ste7_MAP2K.1 - STE kinases include homologs to sterile 7, sterile 11 and sterile 20 from yeast, expressed
LOC_Os01g18160	0.0865809	0.428384	0.832611	2.80335	V	expressed protein
LOC_Os01g18170	0.000227104	0.829835	-0.490324	-0.173905	V	Cupin domain containing protein, expressed
LOC_Os01g18210	6.84712e-16	0.0450313	-0.7461	-0.622051	IV	peptidyl-prolyl cis-trans isomerase, putative, expressed
LOC_Os01g18220	1.09829e-66	0.0193854	3.23008	1.91702	VI	expressed protein
LOC_Os01g18230	3.03855e-05	0.453034	1.48765	2.60987	VI	FAD-linked oxidoreductase protein, putative, expressed
LOC_Os01g18240	6.92297e-07	0.837971	0.386444	-0.0753774	V	MYB family transcription factor, putative, expressed
LOC_Os01g18280	0.29603	0.838257	0.176314	0.224363	V	SNF7 domain containing protein, putative, expressed
LOC_Os01g18320	1.1615e-05	0.6187	-0.380995	-0.139642	V	protoporphyrinogen oxidase, chloroplast precursor, putative, expressed
LOC_Os01g18360	0.915399	0.650986	0.0351722	-0.965292	V	OsIAA4 - Auxin-responsive Aux/IAA gene family member, expressed
LOC_Os01g18370	0.419974	0.378234	1.32819	2.54968	V	expressed protein
LOC_Os01g18390	0.751692	NA	0.241128	-0.39327	V	OsRCI2-1 - Putative low temperature and salt responsive protein, expressed
LOC_Os01g18400	0.00316861	0.00076277	0.495615	2.38715	II	CHIT10 - Chitinase family protein precursor, expressed
LOC_Os01g18410	0.00200024	0.993958	0.669368	0.0353328	VI	expressed protein
LOC_Os01g18450	0.937546	0.959993	-0.0545346	0.0684265	V	expressed protein
LOC_Os01g18584	1.98238e-19	0.915567	0.936142	0.0689239	VI	WRKY9, expressed
LOC_Os01g18620	0.00765782	0.0755364	-0.956955	-2.9873	IV	transferase family protein, putative, expressed
LOC_Os01g18630	0.0573839	0.628564	-0.161866	0.126183	V	aspartic proteinase oryzasin-1 precursor, putative, expressed
LOC_Os01g18640	0.147485	0.333482	0.123599	-0.379511	V	aminotransferase, putative, expressed
LOC_Os01g18660	0.654964	0.945624	0.10445	0.0719025	V	aminotransferase, putative, expressed
LOC_Os01g18670	0.00225816	0.939613	-0.235653	-0.0375519	V	MDR-like ABC transporter, putative, expressed
LOC_Os01g18710	0.415224	0.218125	1.3481	-4.34722	V	hypothetical protein
LOC_Os01g18730	0.0262833	0.401173	0.508638	2.05917	V	expressed protein
LOC_Os01g18744	2.08281e-24	0.000651144	-1.1005	-1.21458	VII	transferase family protein, putative, expressed
LOC_Os01g18800	4.26285e-08	0.0929172	-0.476904	-0.397162	V	CAMK_KIN1/SNF1/Nim1_like.9 - CAMK includes calcium/calmodulin depedent protein kinases, expressed
LOC_Os01g18810	0.10156	0.807995	1.38647	0.869427	V	expressed protein
LOC_Os01g18840	0.217909	0.974115	0.260971	0.160428	V	IF, putative, expressed
LOC_Os01g18850	5.11688e-06	0.379188	0.374989	0.522021	V	OsSPL1 - SBP-box gene family member, expressed
LOC_Os01g18860	2.04289e-06	0.145859	0.625322	0.542	VI	S-adenosylmethionine synthetase, putative, expressed
LOC_Os01g18870	0.599915	0.513925	-1.27499	1.34422	V	helix-loop-helix DNA-binding domain containing protein, expressed
LOC_Os01g18880	0.103281	0.828933	0.36411	-0.23114	V	ubiquitin carboxyl-terminal hydrolase, family 1, putative, expressed
LOC_Os01g18890	0.426517	NA	0.36467	-0.779594	VIII	peroxidase precursor, putative, expressed
LOC_Os01g18930	0.00220058	0.353431	-3.30402	-1.5602	IV	peroxidase precursor, putative, expressed
LOC_Os01g18950	0.506579	0.91095	-1.21224	-0.26365	V	peroxidase precursor, putative, expressed
LOC_Os01g18970	0.97431	NA	0.0635752	0.731531	II	peroxidase precursor, putative, expressed
LOC_Os01g19020	1.28056e-42	0.00485769	-1.17112	-0.819996	VII	peroxidase precursor, putative, expressed
LOC_Os01g19120	0.886374	0.236013	0.269992	0.663201	V	expressed protein
LOC_Os01g19130	0.000826378	0.00146535	0.430077	0.982849	II	protein phosphatase 2C, putative, expressed
LOC_Os01g19140	0.000854105	0.930541	0.361815	-0.0726903	V	O-sialoglycoprotein endopeptidase, putative, expressed
LOC_Os01g19150	1.70125e-15	0.878409	0.544671	0.108381	V	CGMC_GSK.3 - CGMC includes CDA, MAPK, GSK3, and CLKC kinases, expressed
LOC_Os01g19160	0.96513	0.0550475	0.020296	3.32837	V	protein kinase domain containing protein, expressed
LOC_Os01g19170	0.888212	0.14024	-0.0319367	0.6622	V	polygalacturonase, putative, expressed
LOC_Os01g19220	2.03553e-57	9.28487e-06	-1.33045	-1.88591	VII	beta-D-xylosidase, putative, expressed
LOC_Os01g19260	0.555981	0.107487	0.345041	1.43718	V	ATPase, putative, expressed
LOC_Os01g19270	0.882977	0.159113	0.152846	4.3952	V	expressed protein
LOC_Os01g19280	0.235016	0.586947	2.38917	1.72466	V	expressed protein
LOC_Os01g19290	0.0311664	0.953716	2.60806	0.112949	V	integral membrane protein DUF6 containing protein, expressed
LOC_Os01g19320	0.514233	0.184703	-0.630941	5.46774	V	expressed protein
LOC_Os01g19330	0.595468	0.670771	-0.603674	0.731478	V	MYB family transcription factor, putative, expressed
LOC_Os01g19380	0.00694513	0.985179	0.798372	0.0526183	VI	pentatricopeptide, putative, expressed
LOC_Os01g19390	0.356151	0.535341	0.262568	-0.583147	V	glycerol-3-phosphate acyltransferase, putative, expressed
LOC_Os01g19400	0.547598	0.822213	-0.131073	-0.2258	V	expressed protein
LOC_Os01g19410	0.82232	0.946284	0.0537494	0.112469	V	expressed protein
LOC_Os01g19440	0.464631	0.445791	0.483401	-1.99536	V	pectinesterase, putative, expressed
LOC_Os01g19450	2.07923e-13	0.509806	-0.437375	-0.171339	V	ATP-citrate synthase subunit 1, putative, expressed
LOC_Os01g19470	0.00594753	0.748528	-0.195212	-0.0953672	V	nodal modulator 1 precursor, putative, expressed
LOC_Os01g19480	0.0242015	0.41713	-0.459501	-0.840993	V	kelch motif family protein, putative, expressed
LOC_Os01g19490	0.844179	0.436418	-0.0369386	0.552333	V	pentatricopeptide, putative, expressed
LOC_Os01g19529	0.895776	0.0601648	0.159767	2.2504	V	pentatricopeptide, putative, expressed
LOC_Os01g19548	0.516645	0.0508279	-0.170606	1.92989	V	pentatricopeptide, putative, expressed
LOC_Os01g19610	4.61339e-13	0.241349	-0.935723	-0.46832	IV	plant protein of unknown function domain containing protein, expressed
LOC_Os01g19630	0.435546	NA	0.641896	1.38483	II	expressed protein
LOC_Os01g19670	0.652659	0.79615	-0.126956	0.393237	V	expressed protein
LOC_Os01g19694	0.605874	0.707563	0.889243	-0.851015	V	Homeobox domain containing protein, expressed
LOC_Os01g19740	2.5681e-05	0.609788	-0.269051	-0.231702	V	calvin cycle protein CP12, putative, expressed
LOC_Os01g19750	0.352598	0.180096	0.446957	2.17804	V	glycosyl hydrolase, putative, expressed
LOC_Os01g19760	0.20669	0.0215354	-0.118847	-0.819343	V	expressed protein
LOC_Os01g19770	2.0422e-74	0.0183474	4.81364	1.98206	VI	mitochondrial import inner membrane translocase subunit Tim17, putative, expressed
LOC_Os01g19780	0.888585	NA	0.267866	1.42798	II	expressed protein
LOC_Os01g19800	0.561472	0.200541	-0.0920714	1.00981	V	zinc finger, C3HC4 type, putative, expressed
LOC_Os01g19820	0.053866	0.941325	-0.373107	-0.0911845	V	universal stress protein domain containing protein, putative, expressed
LOC_Os01g19840	1.24352e-14	0.000180692	-0.629199	-1.13299	VII	60S ribosomal protein L29-2, putative, expressed
LOC_Os01g19850	0.290791	0.992488	0.475561	0.0352607	V	amino acid permease family protein, putative, expressed
LOC_Os01g19860	0.367066	0.20607	1.17512	4.61056	V	expressed protein
LOC_Os01g19870	0.422573	0.785084	-0.112391	0.356804	V	hydrolase, acting on carbon-nitrogen, putative, expressed
LOC_Os01g19880	1.5183e-06	0.748792	-2.47682	0.835423	IV	expressed protein
LOC_Os01g19910	0.835435	0.390212	-0.203703	3.34575	V	expressed protein
LOC_Os01g19940	0.00319349	0.511299	0.369619	-0.369029	V	expressed protein
LOC_Os01g19950	0.0875418	0.439899	3.58289	1.41265	V	expressed protein
LOC_Os01g19960	0.273916	NA	0.639758	2.36085	II	transposon protein, putative, CACTA, En/Spm sub-class, expressed
LOC_Os01g19970	0.821257	0.147573	0.0531068	-0.986627	V	MYB family transcription factor, putative, expressed
LOC_Os01g19980	0.436695	0.00316127	-0.629885	4.42712	II	hypothetical protein
LOC_Os01g19990	0.0377066	NA	-1.60652	-1.93237	VIII	expressed protein
LOC_Os01g20030	4.23068e-32	0.324369	5.06952	1.60952	VI	expressed protein
LOC_Os01g20110	2.59667e-08	0.506397	-0.336801	-0.466102	V	expressed protein
LOC_Os01g20120	0.841492	0.748628	-0.0270557	-0.239103	V	expressed protein
LOC_Os01g20160	0.0541938	0.174371	0.750091	1.15332	V	OsHKT1;5 - Na+ transporter, expressed
LOC_Os01g20206	9.94388e-76	0.0239987	2.62149	1.9903	VI	methyltransferase, putative, expressed
LOC_Os01g20710	0.284251	NA	1.12588	2.93236	II	expressed protein
LOC_Os01g20720	0.0933886	0.207518	0.922938	1.93724	V	CC-NBS-LRR, putative, expressed
LOC_Os01g20730	0.526019	0.681767	0.0950067	0.266148	V	expressed protein
LOC_Os01g20780	0.00162556	0.996582	-0.59495	0.00330889	IV	anther-specific protein SF18 precursor, putative, expressed
LOC_Os01g20830	7.33213e-44	7.42944e-11	-1.32688	-1.37398	VII	heavy metal-associated domain containing protein, expressed
LOC_Os01g20840	0.195958	0.711994	0.123156	0.266838	V	lipase class 3 family protein, putative, expressed
LOC_Os01g20850	9.34635e-71	2.51566e-06	5.35612	4.71142	III	expressed protein
LOC_Os01g20860	0.000408709	0.99639	0.480742	0.00618845	V	phospholipase D. Active site motif family protein, expressed
LOC_Os01g20880	0.492139	0.781498	-0.456069	0.695026	V	OsWAK3 - OsWAK receptor-like cytoplasmic kinase OsWAK-RLCK, expressed
LOC_Os01g20890	0.0585949	0.792263	-0.328507	-1.05457	V	expressed protein
LOC_Os01g20894	0.0587061	0.268359	-0.927654	-1.59765	V	expressed protein
LOC_Os01g20900	0.00152105	0.901772	0.318974	0.152677	V	OsWAK4 - OsWAK receptor-like cytoplasmic kinase OsWAK-RLCK, expressed
LOC_Os01g20910	7.01755e-06	0.877648	-0.685912	0.250266	IV	zinc finger, C3HC4 type domain containing protein, expressed
LOC_Os01g20930	0.0567727	0.673309	0.310031	0.364238	V	RING-H2 finger protein, putative, expressed
LOC_Os01g20940	0.0403121	0.609875	0.228949	0.393675	V	PHS1, putative, expressed
LOC_Os01g20950	0.00529019	0.849661	-0.862037	-0.347364	IV	sulfotransferase domain containing protein, expressed
LOC_Os01g20970	0.894316	0.992004	0.182827	0.0437205	V	invertase/pectin methylesterase inhibitor family protein, putative, expressed
LOC_Os01g20980	3.39317e-19	0.358776	1.37991	0.604843	VI	pectinesterase, putative, expressed
LOC_Os01g21034	1.07387e-15	0.00116085	-0.670348	-2.62678	VII	pectinesterase, putative, expressed
LOC_Os01g21070	0.0624727	1.90146e-05	-0.484494	-5.14961	VIII	endoglucanase, putative, expressed
LOC_Os01g21100	0.177353	0.920896	3.55039	0.296572	V	expressed protein
LOC_Os01g21110	0.932713	0.602022	0.155304	1.31266	V	expressed protein
LOC_Os01g21120	6.30599e-07	0.942661	-1.27992	-0.0766929	IV	AP2 domain containing protein, expressed
LOC_Os01g21130	1.52786e-09	NA	2.84714	-2.50315	IX	expressed protein
LOC_Os01g21144	4.62062e-39	0.884768	2.15017	-0.283443	VI	expressed protein
LOC_Os01g21160	1.68695e-30	0.0058678	0.83304	0.894187	III	2-oxo acid dehydrogenases acyltransferase domain containing protein, expressed
LOC_Os01g21170	0.875325	0.147411	0.101014	4.62539	V	expressed protein
LOC_Os01g21180	0.268717	0.9042	-0.109983	-0.0542374	V	translation machinery-associated protein 20, putative, expressed
LOC_Os01g21240	6.02678e-05	0.0446437	1.02514	3.53413	VI	MLA6 protein, putative, expressed
LOC_Os01g21250	1.41036e-79	5.34665e-20	3.60879	3.51126	III	late embryogenesis abundant protein, putative, expressed
LOC_Os01g21300	0.931303	0.0258915	-0.0257689	-2.1129	V	esterase/lipase/thioesterase family protein, putative, expressed
LOC_Os01g21310	0.912274	0.588097	-0.0225832	0.629487	V	expressed protein
LOC_Os01g21320	9.83681e-30	0.296417	0.819368	0.281815	VI	NAD dependent epimerase/dehydratase family domain containing protein, expressed
LOC_Os01g21380	0.256606	0.69534	-1.02286	-1.35431	V	FAD dependent oxidoreductase domain containing protein, expressed
LOC_Os01g21410	1.05538e-14	0.141546	0.914316	0.733937	VI	expressed protein
LOC_Os01g21420	3.96833e-120	3.92589e-19	2.57101	2.7618	III	pre-mRNA-splicing factor SF2, putative, expressed
LOC_Os01g21440	0.601619	0.00440601	-0.0531056	-0.978206	VIII	expressed protein
LOC_Os01g21450	4.88826e-08	0.765463	0.385873	-0.211127	V	expressed protein
LOC_Os01g21520	0.000337826	0.104446	-0.458062	-0.89528	V	esterase/lipase/thioesterase family protein, putative, expressed
LOC_Os01g21560	2.63526e-13	0.276323	-0.572266	-0.358805	V	esterase/lipase/thioesterase family protein, putative, expressed
LOC_Os01g21580	0.95663	0.584395	0.0264532	0.845352	V	esterase/lipase/thioesterase family protein, putative, expressed
LOC_Os01g21590	0.9044	0.956752	0.045346	0.14212	V	homeodomain, putative, expressed
LOC_Os01g21610	0.0123542	0.209297	0.316716	0.704197	V	uncharacterized aarF domain-containing protein kinase 4, putative, expressed
LOC_Os01g21620	0.680675	NA	0.621823	1.66832	II	expressed protein
LOC_Os01g21630	0.00301037	0.748491	0.381218	-0.483311	V	pectinacetylesterase domain containing protein, expressed
LOC_Os01g21650	0.622797	0.297271	-0.708265	2.42833	V	plant protein of unknown function domain containing protein, expressed
LOC_Os01g21670	0.382056	NA	1.42709	1.21712	II	plant protein of unknown function domain containing protein, expressed
LOC_Os01g21780	0.934113	0.0649416	-0.129562	4.91011	V	expressed protein
LOC_Os01g21820	0.000124375	0.133795	-0.205752	0.3365	V	preprotein translocase subunit secA, chloroplast precursor, putative, expressed
LOC_Os01g21850	0.00462808	0.950093	-0.253304	-0.0403406	V	protein transport protein-related, putative, expressed
LOC_Os01g21860	0.550504	0.797952	-0.103786	0.220978	V	AGAP010768-PA, putative, expressed
LOC_Os01g21880	0.94206	0.225839	-0.123854	4.51719	V	expressed protein
LOC_Os01g21900	0.855306	0.852247	0.212191	-0.505083	V	expressed protein
LOC_Os01g21940	0.236974	0.0118432	0.132483	0.683348	V	WD domain, G-beta repeat domain containing protein, expressed
LOC_Os01g21960	0.273616	0.950319	-0.13258	-0.0304254	V	serine/threonine-protein kinase, putative, expressed
LOC_Os01g21970	0.116841	0.316975	0.453446	1.57545	V	protein kinase, putative, expressed
LOC_Os01g21990	0.0835671	0.413742	-0.133928	0.240735	V	CRS2-associated factor 2, chloroplast precursor, putative, expressed
LOC_Os01g22000	0.846495	0.899622	0.0718608	-0.24818	V	expressed protein
LOC_Os01g22010	2.35329e-34	0.244425	0.751052	0.257305	VI	S-adenosylmethionine synthetase, putative, expressed
LOC_Os01g22030	0.780356	NA	0.277741	3.22033	II	expressed protein
LOC_Os01g22080	0.619666	NA	0.489052	3.12722	II	expressed protein
LOC_Os01g22090	0.00886277	0.772385	-1.32208	-0.671834	IV	expressed protein
LOC_Os01g22209	0.977245	8.78164e-07	0.0624681	3.89186	II	expressed protein
LOC_Os01g22220	0.15206	0.752241	-0.624792	0.744769	V	expressed protein
LOC_Os01g22230	7.1474e-27	0.0126201	-1.09444	-0.923283	IV	peroxidase precursor, putative, expressed
LOC_Os01g22249	1.73542e-17	0.00115698	-1.11595	-1.57837	VII	peroxidase precursor, putative, expressed
LOC_Os01g22336	0.882467	0.752794	0.0523639	0.35497	V	peroxidase precursor, putative, expressed
LOC_Os01g22352	4.48261e-07	0.295087	0.613015	0.427628	VI	peroxidase precursor, putative, expressed
LOC_Os01g22370	0.753265	0.299142	-0.0526559	-0.523105	V	peroxidase precursor, putative, expressed
LOC_Os01g22380	0.909872	0.385618	-0.0670352	-0.915093	V	expressed protein
LOC_Os01g22390	0.00887684	0.39567	0.317905	0.77621	V	WD domain containing protein, putative, expressed
LOC_Os01g22430	0.111573	0.397354	0.222409	-1.53873	V	OsFBDUF3 - F-box and DUF domain containing protein, expressed
LOC_Os01g22440	0.442521	NA	0.700351	3.60999	II	expressed protein
LOC_Os01g22450	0.0879439	NA	-1.3788	1.91225	II	expressed protein
LOC_Os01g22480	0.296631	0.541324	0.159083	0.837161	V	OsFBDUF4 - F-box and DUF domain containing protein, expressed
LOC_Os01g22490	3.31977e-16	0.0121882	-0.748266	-0.559587	IV	40S ribosomal protein S27a, putative, expressed
LOC_Os01g22500	0.204974	0.98182	-0.208478	0.0402772	V	craniofacial development protein 1, putative, expressed
LOC_Os01g22510	0.000649273	0.143783	0.287803	0.517114	V	cyclase/dehydrase family protein, expressed
LOC_Os01g22520	6.13752e-42	0.0565039	-0.738921	-0.504157	IV	dihydrolipoyl dehydrogenase 1, mitochondrial precursor, putative, expressed
LOC_Os01g22550	0.103698	0.411039	0.264908	0.760975	V	galactosyltransferase family protein, putative, expressed
LOC_Os01g22560	0.152863	0.688787	-0.401679	0.275907	V	glycerol-3-phosphate acyltransferase 1, putative, expressed
LOC_Os01g22570	0.371519	0.327665	-0.288241	-1.03135	V	glycerol-3-phosphate acyltransferase, putative, expressed
LOC_Os01g22590	0.223852	0.1563	1.32729	2.43911	V	retrotransposon protein, putative, unclassified, expressed
LOC_Os01g22600	2.96475e-17	0.722632	0.99451	0.516564	VI	mitochondrial carrier protein, putative, expressed
LOC_Os01g22630	2.67545e-05	0.0221952	0.499959	0.874421	V	ECT protein, putative, expressed
LOC_Os01g22640	0.0818192	0.19731	-0.156152	-0.461536	V	GDSL-like lipase/acylhydrolase, putative, expressed
LOC_Os01g22660	0.0120078	0.0215801	-0.394717	-1.13699	V	GDSL-like lipase/acylhydrolase, putative, expressed
LOC_Os01g22670	0.000128651	0.324873	-0.795684	-0.976163	IV	fruit bromelain precursor, putative, expressed
LOC_Os01g22680	0.934087	0.342524	0.137373	3.05266	V	fruit bromelain precursor, putative, expressed
LOC_Os01g22710	2.34548e-26	0.777796	-2.81887	-0.406286	IV	organic cation transporter-related, putative, expressed
LOC_Os01g22780	0.524598	0.86672	-0.122884	0.156942	V	GDSL-like lipase/acylhydrolase, putative, expressed
LOC_Os01g22810	0.689461	NA	-0.88269	-1.74183	VIII	hypothetical protein
LOC_Os01g22870	0.688604	0.973591	0.07163	-0.0344276	V	expressed protein
LOC_Os01g22900	0.344808	0.0101755	-0.159685	0.50144	V	neutral/alkaline invertase, putative, expressed
LOC_Os01g22954	0.32506	0.64168	0.284456	0.600449	V	serine carboxypeptidase, putative, expressed
LOC_Os01g22980	2.06787e-14	0.0815359	-0.598068	-0.628096	IV	OsSCP3 - Putative Serine Carboxypeptidase homologue, expressed
LOC_Os01g22990	0.245262	0.276394	-0.185475	-0.313946	V	acidic leucine-rich nuclear phosphoprotein 32-related protein 1, putative, expressed
LOC_Os01g23000	0.864727	NA	-0.251786	1.12763	II	expressed protein
LOC_Os01g23070	0.695121	0.973485	-0.195414	0.0653724	V	expressed protein
LOC_Os01g23144	0.950243	0.137201	0.145674	5.72831	V	retrotransposon protein, putative, unclassified, expressed
LOC_Os01g23370	0.597492	NA	-0.822798	-1.46599	VIII	expressed protein
LOC_Os01g23380	0.446102	0.346937	-0.0872312	-0.425092	V	stripe rust resistance protein Yr10, putative, expressed
LOC_Os01g23440	0.349219	NA	-1.47646	1.46699	II	expressed protein
LOC_Os01g23530	0.485574	0.965862	1.4074	0.145479	V	terpene synthase, putative, expressed
LOC_Os01g23580	0.715256	0.726275	-0.185918	-0.70247	V	inorganic H+ pyrophosphatase, putative, expressed
LOC_Os01g23590	0.0433541	0.359606	0.152752	0.431624	V	suppressor of Mek, putative, expressed
LOC_Os01g23600	0.748694	0.556483	0.0925908	1.81516	V	expressed protein
LOC_Os01g23610	0.00325799	0.95816	-0.272322	-0.0264807	V	dihydrolipoyl dehydrogenase, putative, expressed
LOC_Os01g23620	2.90696e-06	0.449171	-0.438176	-0.253363	V	miro, putative, expressed
LOC_Os01g23630	0.179408	0.688291	0.175427	-0.489646	V	transcription initiation factor IID, 18kD subunit family protein, expressed
LOC_Os01g23640	0.680675	0.622457	0.0429742	0.159065	V	mov34/MPN/PAD-1 family protein, expressed
LOC_Os01g23680	9.33594e-16	0.0837174	-0.561389	-0.553265	V	rossmann fold nucleotide-binding protein involved in DNA uptake, putative, expressed
LOC_Os01g23710	5.23453e-06	0.633088	0.808542	1.28472	VI	no apical meristem protein, putative, expressed
LOC_Os01g23740	0.00134356	0.927835	0.239616	0.0474369	V	OsPDIL2-2 protein disulfide isomerase PDIL2-2, expressed
LOC_Os01g23810	0.313602	0.000101585	1.65169	6.27758	II	expressed protein
LOC_Os01g23850	0.737176	0.421601	0.0661693	0.553456	V	transposon protein, putative, CACTA, En/Spm sub-class, expressed
LOC_Os01g23870	0.302637	0.943285	0.409159	0.116394	V	expressed protein
LOC_Os01g23880	0.231148	NA	-2.64258	3.74486	II	expressed protein
LOC_Os01g23910	0.0301177	0.615348	0.549619	1.94922	V	expressed protein
LOC_Os01g23920	0.705435	NA	0.525016	-2.3071	VIII	expressed protein
LOC_Os01g23970	5.47604e-07	0.676144	-3.0186	1.05015	IV	cysteine-rich receptor protein kinase, putative, expressed
LOC_Os01g23990	6.66135e-06	0.00286848	-1.36926	-6.30458	VII	expressed protein
LOC_Os01g24010	0.655212	0.0283329	0.111787	1.42037	V	pleiotropic drug resistance protein, putative, expressed
LOC_Os01g24020	0.918564	0.535889	-0.020362	0.442251	V	expressed protein
LOC_Os01g24030	0.161663	0.0988826	-0.878198	-3.77134	V	AMP-binding enzyme, putative, expressed
LOC_Os01g24050	0.406696	NA	-2.02418	3.2482	II	expressed protein
LOC_Os01g24060	6.31708e-09	0.522274	-0.615656	-0.452354	IV	importin subunit alpha, putative, expressed
LOC_Os01g24070	2.00617e-33	9.78922e-05	-0.966312	-1.1764	VII	GATA zinc finger domain containing protein, expressed
LOC_Os01g24080	0.194015	0.754323	0.594071	0.71878	V	expressed protein
LOC_Os01g24090	3.72844e-11	0.210492	-0.590116	-0.416466	IV	TPR repeat, putative, expressed
LOC_Os01g24110	0.66442	0.324412	0.64705	-3.86019	V	expressed protein
LOC_Os01g24120	0.963125	NA	-0.029846	-4.17351	VIII	hypothetical protein
LOC_Os01g24150	0.304673	0.191396	-1.91233	4.66425	V	hypothetical protein
LOC_Os01g24240	0.396168	0.125955	1.17346	-3.75119	V	expressed protein
LOC_Os01g24330	0.763835	0.796124	0.486189	0.982605	V	retrotransposon protein, putative, unclassified, expressed
LOC_Os01g24340	0.822131	0.852279	0.296384	1.16171	V	expressed protein
LOC_Os01g24350	0.485789	NA	1.04813	2.72969	II	expressed protein
LOC_Os01g24420	0.780172	0.403949	-0.0547259	-0.650868	V	expressed protein
LOC_Os01g24430	0.00250373	0.0304706	0.630452	-1.97634	VI	expressed protein
LOC_Os01g24440	0.0709711	0.810306	0.303711	-0.17958	V	glycine-rich protein, putative, expressed
LOC_Os01g24470	0.717593	0.0386633	-0.219875	3.53232	V	PHS1, putative, expressed
LOC_Os01g24480	4.88803e-27	0.0905071	1.25938	1.87481	VI	DUF1399 containing protein, putative, expressed
LOC_Os01g24490	0.983885	NA	-0.0200073	0.98569	II	expressed protein
LOC_Os01g24500	0.813132	0.778171	0.376897	-0.29226	V	expressed protein
LOC_Os01g24560	0.3466	NA	1.70802	1.87537	II	fruit bromelain precursor, putative, expressed
LOC_Os01g24570	0.591397	0.390607	1.05134	2.98734	V	fruit bromelain precursor, putative, expressed
LOC_Os01g24680	0.0832526	0.96304	-0.151101	0.0171441	V	3-hydroxyacyl-CoA dehydrogenase, putative, expressed
LOC_Os01g24690	0.00923273	0.178951	-0.405516	0.400804	V	60S ribosomal protein L23A, putative, expressed
LOC_Os01g24710	4.08582e-197	7.0899e-34	3.18255	2.8701	III	jacalin-like lectin domain containing protein, expressed
LOC_Os01g24740	0.000209789	0.692497	1.09652	0.399325	VI	peroxiredoxin-2E-1, chloroplast precursor, putative, expressed
LOC_Os01g24750	0.018919	0.670281	-0.285111	-0.174829	V	Ser/Thr protein phosphatase family protein, putative, expressed
LOC_Os01g24760	0.908068	0.775805	0.145491	-0.427227	V	expressed protein
LOC_Os01g24764	0.155176	0.00422046	-1.0499	-5.64251	VIII	expressed protein
LOC_Os01g24770	0.0856168	0.0969833	-2.20265	5.25416	V	expressed protein
LOC_Os01g24780	0.717552	0.282536	-0.313339	1.79436	V	cytochrome P450, putative, expressed
LOC_Os01g24790	0.892758	0.0488047	-0.123711	-4.80445	V	transferase family protein, putative, expressed
LOC_Os01g24810	4.066e-08	0.992591	2.40194	-0.030319	VI	cytochrome P450, putative, expressed
LOC_Os01g24820	1.17643e-21	0.423251	2.34416	1.01266	VI	NB-ARC domain containing protein, expressed
LOC_Os01g24870	0.857212	NA	0.301321	3.53978	II	retrotransposon protein, putative, unclassified, expressed
LOC_Os01g24880	3.32447e-06	0.246921	0.344883	0.434606	V	zinc finger, C3HC4 type domain containing protein, expressed
LOC_Os01g24920	0.125362	0.197204	0.385814	1.90016	V	poly synthetase 2-B, putative, expressed
LOC_Os01g24940	0.00250378	0.0378991	-0.553957	1.44059	V	poly synthetase 2-A, putative, expressed
LOC_Os01g24950	0.881537	0.878487	0.0160653	0.0627364	V	exocyst complex component 6, putative, expressed
LOC_Os01g24980	0.0307913	0.0401378	-0.658355	1.50699	V	naringenin,2-oxoglutarate 3-dioxygenase, putative, expressed
LOC_Os01g25010	6.0974e-11	0.135144	-1.22537	1.4615	IV	flavonol synthase/flavanone 3-hydroxylase, putative, expressed
LOC_Os01g25050	0.364279	NA	0.95612	3.19815	II	expressed protein
LOC_Os01g25060	0.00903532	NA	0.68215	-0.920023	IX	transposon protein, putative, CACTA, En/Spm sub-class, expressed
LOC_Os01g25065	4.43024e-47	0.436498	-0.704968	-0.262375	IV	ATP synthase subunit beta, putative, expressed
LOC_Os01g25100	0.00982285	0.821143	2.10641	-0.31688	VI	glutathione S-transferase, putative, expressed
LOC_Os01g25110	0.454734	0.888622	0.25712	0.148516	V	clathrin adaptor complex small chain domain containing protein, expressed
LOC_Os01g25189	0.561506	0.930882	-0.282184	0.241724	V	delta14-sterol reductase, putative, expressed
LOC_Os01g25240	0.727518	0.550206	0.129606	0.690331	V	expressed protein
LOC_Os01g25250	0.227783	0.716872	-0.408028	-0.672641	V	expressed protein
LOC_Os01g25270	0.244954	0.117922	0.222368	-3.16919	V	pentatricopeptide repeat protein PPR986-12, putative, expressed
LOC_Os01g25280	3.66889e-18	0.511112	3.4857	3.05324	VI	jacalin-like lectin domain containing protein, expressed
LOC_Os01g25290	0.875176	0.206266	-0.258205	4.61118	V	expressed protein
LOC_Os01g25300	0.933824	0.385509	0.17345	4.27224	V	expressed protein
LOC_Os01g25320	3.70388e-06	0.415307	0.589453	0.403009	VI	auxilin, putative, expressed
LOC_Os01g25330	0.0762049	0.481056	0.128461	0.333713	V	SAC9, putative, expressed
LOC_Os01g25370	0.00356766	0.876986	0.313317	-0.138409	V	SUMO protease, putative, expressed
LOC_Os01g25386	9.78359e-35	0.0198744	0.710958	0.542375	VI	multidrug resistance-associated protein, putative, expressed
LOC_Os01g25440	0.000403399	0.516906	0.495347	-0.929579	V	thiamin pyrophosphokinase 1, putative, expressed
LOC_Os01g25460	0.499916	0.641633	-1.03761	0.848909	V	uncharacterized protein At4g06744 precursor, putative, expressed
LOC_Os01g25470	0.778468	0.354922	0.48384	3.71866	V	flavin monooxygenase, putative, expressed
LOC_Os01g25484	5.33361e-15	0.0572095	-0.516668	-0.573816	V	ferredoxin--nitrite reductase, putative, expressed
LOC_Os01g25500	1.48866e-06	0.036381	-0.86468	-1.26445	IV	sterol carrier protein-2, putative, expressed
LOC_Os01g25520	1.95721e-09	0.291801	-0.541593	-0.550335	V	ferredoxin-nitrite reductase, putative, expressed
LOC_Os01g25530	3.86863e-05	0.539565	0.380108	0.812338	V	pentatricopeptide repeat protein PPR986-12, putative, expressed
LOC_Os01g25540	1.03236e-15	0.0237881	-0.723426	-0.887599	IV	RALFL6 - Rapid ALkalinization Factor RALF family protein precursor, expressed
LOC_Os01g25560	1.25361e-12	0.921779	-0.901426	0.146348	IV	RALFL7 - Rapid ALkalinization Factor RALF family protein precursor, expressed
LOC_Os01g25600	0.0132632	0.985417	-0.21718	-0.00780875	V	tetratricopeptide repeat domain containing protein, expressed
LOC_Os01g25610	7.33788e-05	0.0134763	-0.373361	-0.834886	V	40S ribosomal protein S4, putative, expressed
LOC_Os01g25630	0.282891	0.335053	-0.525879	1.94414	V	NB-ARC domain containing protein, expressed
LOC_Os01g25660	0.422142	0.782058	-0.416932	0.643772	V	expressed protein
LOC_Os01g25720	1.2858e-26	0.24947	-0.773873	-0.459305	IV	disease resistance protein RGA4, putative, expressed
LOC_Os01g25740	7.70756e-08	0.708062	-0.646711	-0.434245	IV	powdery mildew resistance protein PM3F, putative, expressed
LOC_Os01g25760	0.277741	0.832147	-0.286361	0.678281	V	powdery mildew resistance protein PM3F, putative, expressed
LOC_Os01g25800	0.66039	NA	-0.274258	1.18552	II	expressed protein
LOC_Os01g25810	0.163353	0.466269	0.319976	-2.16822	V	powdery mildew resistance protein PM3A, putative, expressed
LOC_Os01g25820	2.31576e-29	0.000350454	-1.01017	-0.802285	VII	respiratory burst oxidase, putative, expressed
LOC_Os01g25880	0.228734	0.0333919	-0.144782	-0.928941	V	dephospho-CoA kinase, putative, expressed
LOC_Os01g25920	0.174722	0.0630652	-0.841492	-3.18885	V	expressed protein
LOC_Os01g25990	0.619934	0.969925	0.0945054	0.0209608	V	expressed protein
LOC_Os01g26000	8.62847e-09	0.324406	1.06108	1.73996	VI	expressed protein
LOC_Os01g26010	0.291288	0.860182	-2.22869	-0.507652	V	expressed protein
LOC_Os01g26020	0.41019	0.963706	0.168203	0.0736496	V	expressed protein
LOC_Os01g26039	1.02846e-11	0.443053	0.606692	0.363723	VI	expressed protein
LOC_Os01g26070	0.302217	0.175366	-0.819656	3.30861	V	expressed protein
LOC_Os01g26080	0.713612	NA	-0.469136	1.76854	II	expressed protein
LOC_Os01g26120	1.96437e-32	0.00228603	1.11556	1.05071	III	membrane associated DUF588 domain containing protein, putative, expressed
LOC_Os01g26130	1.41282e-13	0.756841	1.04158	-0.536528	VI	expressed protein
LOC_Os01g26150	0.85072	0.102753	0.309177	1.42765	V	expressed protein
LOC_Os01g26160	0.186726	0.636273	0.0999726	-0.174048	V	exportin 1, putative, expressed
LOC_Os01g26174	0.000258863	0.393062	0.661947	-2.95828	VI	OsWAK5 - OsWAK receptor-like protein kinase, expressed
LOC_Os01g26210	3.92839e-06	0.659074	-1.05867	-0.311104	IV	OsWAK6 - OsWAK receptor-like protein kinase, expressed
LOC_Os01g26270	0.00201552	0.0607425	-1.45779	-5.32203	IV	OsWAK7 - OsWAK receptor-like protein kinase, expressed
LOC_Os01g26280	1.59197e-10	0.446242	-1.86064	-1.31779	IV	OsWAK8 - OsWAK receptor-like protein kinase, expressed
LOC_Os01g26300	0.342683	NA	-1.7429	-2.40323	VIII	OsWAK9 - OsWAK receptor-like cytoplasmic kinase OsWAK-RLCK, expressed
LOC_Os01g26310	0.501238	NA	-0.873248	2.84281	II	wall-associated kinase-like 2, putative, expressed
LOC_Os01g26370	0.701578	0.886426	-0.215978	-0.349595	V	expressed protein
LOC_Os01g26390	0.939596	0.827434	-0.147185	0.579663	V	TKL_IRAK_DUF26-lh.1 - DUF26 kinases have homology to DUF26 containing loci, expressed
LOC_Os01g26920	0.210855	0.710341	-0.206829	0.379918	V	expressed protein
LOC_Os01g26940	0.0716555	0.311906	-0.129128	-0.381287	V	transposon protein, putative, CACTA, En/Spm sub-class, expressed
LOC_Os01g26970	0.00037523	0.0733932	-0.549249	-0.85458	V	expressed protein
LOC_Os01g27020	0.70791	0.771749	-0.0517027	0.194054	V	transposon protein, putative, unclassified, expressed
LOC_Os01g27040	1.37522e-07	0.716557	-0.535659	0.197007	V	chromatin-remodeling complex ATPase chain, putative, expressed
LOC_Os01g27050	0.00299231	0.843024	-0.443899	0.262028	V	flavin-containing monooxygenase family protein, putative, expressed
LOC_Os01g27070	0.899087	0.254586	0.256405	-3.65555	V	expressed protein
LOC_Os01g27100	0.0171153	0.314682	-4.7209	-3.57978	V	expressed protein
LOC_Os01g27120	0.43265	0.799865	0.332418	0.503002	V	expressed protein
LOC_Os01g27140	0.0744292	0.841682	-0.264055	0.128019	V	OsGrx_C7 - glutaredoxin subgroup III, expressed
LOC_Os01g27150	0.0191581	0.754468	0.143693	0.197059	V	cullin, putative, expressed
LOC_Os01g27160	0.531427	0.246664	0.453242	-2.60696	V	cullin, putative, expressed
LOC_Os01g27170	0.40739	0.0037063	0.577611	4.31509	II	potassium transporter, putative, expressed
LOC_Os01g27210	7.38247e-31	0.182903	2.77053	1.54022	VI	glutathione S-transferase, putative, expressed
LOC_Os01g27230	1.81988e-29	0.000232649	1.11781	1.04776	III	12-oxophytodienoate reductase, putative, expressed
LOC_Os01g27240	0.0899001	0.662326	1.11722	-1.57568	V	12-oxophytodienoate reductase, putative, expressed
LOC_Os01g27260	0.627638	0.164107	-0.245475	-2.94672	V	glutathione S-transferase, putative, expressed
LOC_Os01g27300	0.202175	NA	2.836	-1.26331	VIII	glutathione S-transferase GSTF1, putative, expressed
LOC_Os01g27340	3.87425e-08	0.000678089	2.17112	2.50165	III	glutathione S-transferase, putative, expressed
LOC_Os01g27360	2.13134e-41	1.16456e-16	1.97659	2.15626	III	glutathione S-transferase, putative, expressed
LOC_Os01g27380	0.769974	NA	-0.491149	3.56269	II	glutathione S-transferase, putative, expressed
LOC_Os01g27449	8.90925e-05	0.124551	1.68024	3.68583	VI	expressed protein
LOC_Os01g27480	0.838066	0.522226	-0.0712393	-0.855823	V	glutathione S-transferase, putative, expressed
LOC_Os01g27490	0.320841	0.228891	0.823481	-3.9604	V	leucoanthocyanidin dioxygenase, putative, expressed
LOC_Os01g27520	0.160704	0.52655	-0.122477	-0.204986	V	tRNA synthetases class II domain containing protein, expressed
LOC_Os01g27530	0.0596116	NA	3.7882	3.03282	II	expressed protein
LOC_Os01g27590	0.434683	0.0362905	-0.497343	4.77171	V	transposon protein, putative, Pong sub-class, expressed
LOC_Os01g27600	0.569654	0.955344	-0.622941	0.230142	V	expressed protein
LOC_Os01g27630	0.845335	NA	-0.281153	-3.35931	VIII	glutathione S-transferase, putative, expressed
LOC_Os01g27650	0.801304	0.535589	-0.136398	1.95619	V	pentatricopeptide, putative, expressed
LOC_Os01g27680	1.82754e-08	NA	3.98128	-2.14912	IX	expressed protein
LOC_Os01g27700	0.695215	NA	0.891906	4.1458	II	laccase precursor protein, putative, expressed
LOC_Os01g27720	0.573278	0.529203	-0.0723334	0.418228	V	E3 ubiquitin-protein ligase MGRN1, putative, expressed
LOC_Os01g27730	0.00825514	0.376866	-0.213826	-0.363221	V	GTPase of unknown function domain containing protein, putative, expressed
LOC_Os01g27740	0.169007	0.500777	0.133103	-0.636022	V	dnaJ domain containing protein, expressed
LOC_Os01g27750	0.0105625	0.217426	0.253923	0.529831	V	bifunctional 3-dehydroquinate dehydratase/shikimate dehydrogenase,chloroplast precursor, putative, expressed
LOC_Os01g27770	0.205258	0.783686	-0.668658	0.428046	V	expressed protein
LOC_Os01g27880	0.0936512	0.4653	-0.193369	-0.28413	V	sucrose-phosphatase, putative, expressed
LOC_Os01g27890	0.797044	0.966943	-0.0539205	-0.0832005	V	cytochrome P450, putative, expressed
LOC_Os01g27940	0.513482	0.914238	-0.0837342	0.0618821	V	cyclin-L1-1, putative, expressed
LOC_Os01g27990	0.945174	0.505007	-0.00858379	0.24991	V	NPL4, putative, expressed
LOC_Os01g28030	0.573728	0.833621	0.122605	-0.158404	V	peroxidase precursor, putative, expressed
LOC_Os01g28050	0.856039	1.73011e-05	-0.397097	5.21867	II	expressed protein
LOC_Os01g28150	0.191141	0.36822	0.260125	-2.10237	V	OsFBX6 - F-box domain containing protein, expressed
LOC_Os01g28280	0.794757	0.321093	0.473604	-4.58584	V	expressed protein
LOC_Os01g28290	0.151967	0.00049664	-2.76813	4.85848	II	expressed protein
LOC_Os01g28300	0.0162326	0.000344501	0.478179	1.32993	II	OsFBX7 - F-box domain containing protein, expressed
LOC_Os01g28450	2.56143e-13	0.388951	-2.51725	-0.915027	IV	SCP-like extracellular protein, expressed
LOC_Os01g28474	0.0134902	0.740104	-3.02153	0.794827	V	transferase family protein, putative, expressed
LOC_Os01g28500	3.66934e-40	6.92828e-07	1.92892	1.65874	III	SCP-like extracellular protein, expressed
LOC_Os01g28540	0.194257	0.435217	0.141458	0.410401	V	stress regulated protein, putative, expressed
LOC_Os01g28580	0.246708	NA	0.612807	0.393062	V	expressed protein
LOC_Os01g28600	0.571539	0.0747255	0.722417	4.20028	V	exo70 exocyst complex subunit family protein, putative, expressed
LOC_Os01g28660	0.488699	0.731244	1.40572	1.74932	V	expressed protein
LOC_Os01g28680	0.000119447	0.603322	0.275333	-0.358604	V	WD domain, G-beta repeat domain containing protein, expressed
LOC_Os01g28690	0.00281713	0.917614	0.61469	0.152477	VI	nucleoporin autopeptidase domain containing protein, expressed
LOC_Os01g28730	0.599043	0.836255	-0.102502	0.130731	V	protein kinase domain containing protein, expressed
LOC_Os01g28790	7.36149e-31	0.108854	-2.22543	-1.12819	IV	PRAS-rich protein, putative, expressed
LOC_Os01g28840	9.78228e-50	1.79044e-14	5.2056	3.52753	III	C4-dicarboxylate transporter/malic acid transport protein, expressed
LOC_Os01g28980	0.276107	0.78911	-0.331014	-0.653994	V	proton-dependent oligopeptide transport, putative, expressed
LOC_Os01g28989	0.00115591	0.744105	0.523204	0.387588	V	expressed protein
LOC_Os01g29104	0.140387	0.151988	0.861886	-4.98678	V	expressed protein
LOC_Os01g29150	0.274961	0.551913	-0.177401	0.473365	V	cytochrome P450 72A1, putative, expressed
LOC_Os01g29180	0.0105584	0.931468	0.55141	0.14319	V	expressed protein
LOC_Os01g29220	4.14551e-05	0.85168	0.456724	0.354341	V	expressed protein
LOC_Os01g29230	0.0112418	0.940436	0.241891	-0.0567256	V	expressed protein
LOC_Os01g29240	0.263873	0.135429	0.699709	4.36544	V	expressed protein
LOC_Os01g29280	0.00329878	0.98138	-1.91889	-0.0709546	IV	expressed protein
LOC_Os01g29330	5.83801e-22	4.27959e-07	-1.6056	-2.19426	VII	expressed protein
LOC_Os01g29390	8.11162e-12	0.154833	0.605334	-1.33201	VI	expressed protein
LOC_Os01g29409	1.02281e-11	0.552575	0.719194	0.202147	VI	tRNA methyltransferase, putative, expressed
LOC_Os01g29430	0.372692	0.867414	0.138201	-0.406904	V	tetratricopeptide-like helical, putative, expressed
LOC_Os01g29469	2.7302e-05	0.985037	0.438789	-0.0166063	V	dual specificity protein phosphatase, putative, expressed
LOC_Os01g29507	0.000106218	0.711278	1.15591	1.02167	VI	retrotransposon, putative, centromere-specific, expressed
LOC_Os01g29600	0.042182	NA	0.869206	0.567904	V	expressed protein
LOC_Os01g29610	0.752562	0.317293	0.0605134	-1.72019	V	expressed protein
LOC_Os01g29690	0.90743	0.271872	0.196575	3.30431	V	expressed protein
LOC_Os01g29740	0.0176401	0.932979	0.318044	-0.099768	V	expressed protein
LOC_Os01g29780	0.126926	NA	1.06932	1.85363	II	expressed protein
LOC_Os01g29804	2.33594e-07	0.301724	-0.713217	0.891529	IV	expressed protein
LOC_Os01g29820	0.213996	0.991928	-0.197233	0.0450533	V	expressed protein
LOC_Os01g29830	0.0898548	0.749305	0.214162	-0.518129	V	expressed protein
LOC_Os01g29840	0.531744	0.107838	-1.10492	2.35474	V	no apical meristem protein, putative, expressed
LOC_Os01g29860	0.999281	0.363104	-0.000651653	2.94822	V	expressed protein
LOC_Os01g30970	0.530355	NA	-0.619834	-2.42791	VIII	PMR5, putative, expressed
LOC_Os01g31110	1.23303e-06	0.321093	-0.341235	-0.281054	V	CRS2-associated factor 1, chloroplast precursor, putative, expressed
LOC_Os01g31120	0.380212	0.574735	1.73177	-2.14459	V	retrotransposon protein, putative, unclassified, expressed
LOC_Os01g31220	0.656391	0.800374	0.0889089	-0.270955	V	expressed protein
LOC_Os01g31270	0.701878	0.264593	-0.75228	3.1527	V	annexin, putative, expressed
LOC_Os01g31360	0.00173637	0.940478	0.228439	-0.054301	V	expressed protein
LOC_Os01g31370	0.994195	0.529785	-0.00338392	-1.03798	V	glycosyltransferase, putative, expressed
LOC_Os01g31460	0.0791746	0.0224662	1.47433	2.01749	V	retrotransposon protein, putative, unclassified, expressed
LOC_Os01g31470	0.630955	0.775582	-0.0552642	-0.172626	V	mov34/MPN/PAD-1 family protein, expressed
LOC_Os01g31480	0.67358	NA	0.64907	4.37028	II	expressed protein
LOC_Os01g31494	0.00228963	0.0215797	0.990397	4.14009	VI	expressed protein
LOC_Os01g31570	0.207583	0.0952071	-0.447904	-5.10656	V	expressed protein
LOC_Os01g31580	0.891068	0.742872	0.0170937	-0.138634	V	BZIP protein, putative, expressed
LOC_Os01g31610	1.24721e-15	0.033939	-0.903977	-0.778326	IV	tyrosyl-tRNA synthetase, putative, expressed
LOC_Os01g31629	0.700622	0.206679	0.058961	-0.587849	V	expressed protein
LOC_Os01g31680	0.0107631	0.443902	-0.234115	-0.240192	V	uncharacterized protein sll0194, putative, expressed
LOC_Os01g31690	2.68818e-35	0.000629354	-0.899413	-0.795302	VII	oxygen-evolving enhancer protein 1, chloroplast precursor, putative, expressed
LOC_Os01g31770	0.68277	0.751193	-0.0435944	-0.143176	V	oxidoreductase, 2OG-Fe oxygenase family protein, putative, expressed
LOC_Os01g31800	5.28799e-13	0.00712931	-1.11235	-2.1152	VII	Core histone H2A/H2B/H3/H4 domain containing protein, putative, expressed
LOC_Os01g31810	0.00783864	0.486235	-0.301186	-0.286707	V	RNA recognition motif containing protein, putative, expressed
LOC_Os01g31850	0.929087	NA	-0.0885642	-2.28529	VIII	expressed protein
LOC_Os01g31870	0.113795	0.786153	0.13971	-0.285336	V	natural resistance-associated macrophage protein, putative, expressed
LOC_Os01g31920	0.24815	0.636188	-1.27385	0.864283	V	expressed protein
LOC_Os01g31940	0.217453	0.414487	-0.163039	-0.370477	V	purine permease, putative, expressed
LOC_Os01g31980	8.88111e-10	0.0612469	0.935135	1.55783	VI	MATE efflux family protein, putative, expressed
LOC_Os01g32080	0.734895	0.793864	0.0313284	0.0842648	V	thiamine pyrophosphate enzyme, C-terminal TPP binding domain containing protein, expressed
LOC_Os01g32090	0.834281	0.807742	0.0201146	0.0779868	V	PPR repeat domain containing protein, putative, expressed
LOC_Os01g32120	0.910893	0.767235	-0.048479	-0.424259	V	OsCML11 - Calmodulin-related calcium sensor protein, expressed
LOC_Os01g32130	0.00421336	0.769502	-0.412291	-0.555127	V	expressed protein
LOC_Os01g32150	0.877217	0.0121795	-0.296817	2.42559	V	expressed protein
LOC_Os01g32160	0.283851	NA	1.66656	1.46108	II	expressed protein
LOC_Os01g32170	0.419831	0.175221	0.153444	-1.04073	V	pentatricopeptide, putative, expressed
LOC_Os01g32184	0.317812	0.952067	0.129123	-0.0491493	V	tetratricopeptide repeat protein 5, putative, expressed
LOC_Os01g32259	0.849621	0.72228	0.0388326	-0.595421	V	expressed protein
LOC_Os01g32280	0.000542742	0.705665	-0.380499	-0.42696	V	transmembrane protein, putative, expressed
LOC_Os01g32300	0.233489	0.244558	0.205601	1.01823	V	expressed protein
LOC_Os01g32330	0.00533123	0.56881	0.294074	0.157429	V	heavy metal-associated domain containing protein, expressed
LOC_Os01g32350	0.00650398	0.0784421	-0.251709	-0.54641	V	OsClp2 - Putative Clp protease homologue, expressed
LOC_Os01g32364	7.42218e-48	0.000560375	1.04896	0.902774	III	Os1bglu1 - beta-mannosidase/glucosidase homologue, expressed
LOC_Os01g32380	0.135524	0.982466	0.413263	-0.0308926	V	expressed protein
LOC_Os01g32439	0.248711	0.798422	0.375743	0.953746	V	expressed protein
LOC_Os01g32460	7.89494e-13	0.00341369	-1.20937	-1.80755	VII	expressed protein
LOC_Os01g32510	0.583846	0.953716	1.21238	-0.194549	V	retrotransposon protein, putative, unclassified, expressed
LOC_Os01g32560	0.871801	NA	-0.145979	-3.19823	VIII	expressed protein
LOC_Os01g32610	0.646048	0.830992	-0.647334	0.590431	V	expressed protein
LOC_Os01g32640	0.748622	0.269723	-0.107074	-2.50565	V	OsFBX9 - F-box domain containing protein, expressed
LOC_Os01g32660	4.15867e-05	0.0957536	-0.41655	-0.557461	V	STE_MEK_ste7_MAP2K.2 - STE kinases include homologs to sterile 7, sterile 11 and sterile 20 from yeast, expressed
LOC_Os01g32670	0.824418	0.405412	-0.0955049	1.00259	V	expressed protein
LOC_Os01g32710	0.00942313	0.561288	0.375677	-0.484182	V	EDM2, putative, expressed
LOC_Os01g32720	0.269524	0.686957	0.128422	0.275995	V	expressed protein
LOC_Os01g32730	2.76179e-14	0.0137969	-0.598005	-0.519187	IV	tetratricopeptide repeat containing protein, putative, expressed
LOC_Os01g32750	0.117572	0.77394	0.128337	0.164136	V	TATA binding protein-associated factor, putative, expressed
LOC_Os01g32770	0.00150296	0.744029	-0.4241	0.282994	V	DUF260 domain containing protein, putative, expressed
LOC_Os01g32780	4.71547e-295	1.31385e-55	4.33209	3.32401	III	universal stress protein domain containing protein, putative, expressed
LOC_Os01g32790	0.00663878	0.629328	-0.261329	-0.280992	V	expressed protein
LOC_Os01g32800	0.452358	0.995139	-0.0877861	-0.00300217	V	proteasome subunit, putative, expressed
LOC_Os01g32830	4.01009e-10	0.0577603	-0.665542	-0.666806	IV	expressed protein
LOC_Os01g32840	0.00241155	0.930541	-0.582797	-0.292307	V	expressed protein
LOC_Os01g32849	0.794466	0.201448	0.0900184	2.44637	V	expressed protein
LOC_Os01g32870	0.0470169	0.398903	0.205515	0.441849	V	heat shock protein DnaJ, putative, expressed
LOC_Os01g32880	0.457056	0.67275	0.0864984	-0.195097	V	AP-3 complex subunit delta, putative, expressed
LOC_Os01g32890	0.652685	0.99639	-0.227802	-0.00952915	V	expressed protein
LOC_Os01g32920	0.114036	0.323697	-1.14917	-1.9353	V	ZOS1-08 - C2H2 zinc finger protein, expressed
LOC_Os01g32964	0.413024	0.771015	-0.103944	0.19445	V	protein phosphotase protein, putative, expressed
LOC_Os01g32980	0.00476765	0.662105	0.290296	-0.418079	V	mitochondrial carrier protein, putative, expressed
LOC_Os01g33000	2.80051e-07	0.231522	0.436583	0.413023	V	expressed protein
LOC_Os01g33020	0.983024	0.231912	-0.00269976	-0.590911	V	trafficking protein particle complex subunit 1, putative, expressed
LOC_Os01g33030	0.178808	0.905307	-0.164694	-0.0672713	V	Brix domain containing protein, putative, expressed
LOC_Os01g33040	5.10627e-25	0.000661119	-1.79284	-2.10675	VII	kinesin motor domain containing protein, expressed
LOC_Os01g33050	0.547071	0.853872	-0.0827859	0.129577	V	ribosomal protein L24, putative, expressed
LOC_Os01g33060	0.358184	0.116279	0.0833595	0.884639	V	HEAT repeat family protein, putative, expressed
LOC_Os01g33070	0.294665	0.797183	-0.478843	0.991039	V	pentatricopeptide repeat protein PPR868-14, putative, expressed
LOC_Os01g33080	0.000285071	0.154667	-0.543179	0.940266	V	fimbrin-like protein 2, putative, expressed
LOC_Os01g33090	0.498909	0.274256	0.133826	-0.66585	V	expressed protein
LOC_Os01g33110	0.0632875	0.190279	0.763293	-3.97176	V	receptor-like protein kinase 5 precursor, putative, expressed
LOC_Os01g33160	0.00884727	0.858134	-0.668598	0.189226	IV	stress responsive A/B Barrel domain containing protein, expressed
LOC_Os01g33230	0.550879	0.955344	-0.148881	-0.072038	V	UDP-N-acetylglucosamine--N-acetylmuramyl-pyrophosphor yl-undecaprenol N-acetylglucosamine transferase, putative, expressed
LOC_Os01g33360	0.239503	0.248877	2.46053	1.26078	V	DnaK family protein, putative, expressed
LOC_Os01g33420	0.672527	0.744098	0.044737	-0.162878	V	glycosyl hydrolase family protein 27, putative, expressed
LOC_Os01g33450	0.217155	0.63608	-0.753492	0.804271	V	expressed protein
LOC_Os01g33490	0.288482	0.812877	0.364903	0.281344	V	OsFBX10 - F-box domain containing protein, expressed
LOC_Os01g33514	0.324693	0.605606	0.112936	0.855873	V	expressed protein
LOC_Os01g33520	0.547267	0.00588645	1.34025	6.9135	II	ulp1 protease family, C-terminal catalytic domain containing protein, expressed
LOC_Os01g33540	0.841492	0.892104	-0.0322589	-0.104086	V	transposon protein, putative, unclassified, expressed
LOC_Os01g33615	0.0197757	0.97641	0.755428	-0.0587978	V	expressed protein
LOC_Os01g33684	0.0805045	0.519692	0.360859	0.866183	V	disease resistance RPP13-like protein 1, putative, expressed
LOC_Os01g33710	0.876997	0.039228	-0.161355	6.51512	V	expressed protein
LOC_Os01g33720	0.433186	NA	-1.43044	3.3639	II	hypothetical protein
LOC_Os01g33762	0.658826	0.371336	0.293844	3.15903	V	expressed protein
LOC_Os01g33770	0.0204148	0.0321298	0.635173	-4.50696	V	expressed protein
LOC_Os01g33784	0.0103238	0.943696	0.388519	0.0914389	V	lipase family protein, putative, expressed
LOC_Os01g33800	0.000188279	0.0128417	0.294701	0.835662	V	heat shock protein DnaJ, putative, expressed
LOC_Os01g33810	0.963849	NA	0.0757979	-2.63957	VIII	disease resistance protein RPM1, putative, expressed
LOC_Os01g33840	0.986786	0.845931	0.0136867	0.751941	V	heat shock protein binding protein, putative, expressed
LOC_Os01g33869	0.839732	0.655289	0.177645	1.07059	V	expressed protein
LOC_Os01g33900	0.423877	0.00648722	-1.47077	-6.08498	VIII	expressed protein
LOC_Os01g33950	0.855034	0.901234	0.131709	0.555719	V	expressed protein
LOC_Os01g34010	1.37245e-09	0.317146	2.38146	1.16447	VI	expressed protein
LOC_Os01g34050	0.762325	0.112873	-0.243053	-5.03781	V	expressed protein
LOC_Os01g34060	0.477033	0.171746	-0.0862913	-0.666281	V	MYB family transcription factor, putative, expressed
LOC_Os01g34080	8.9587e-30	0.00194877	0.72206	0.68208	III	armadillo/beta-catenin-like repeat family protein, expressed
LOC_Os01g34090	0.0639824	NA	-0.6799	-2.85948	VIII	expressed protein
LOC_Os01g34100	0.300647	0.228455	-1.14433	5.26057	V	expressed protein
LOC_Os01g34190	0.112115	0.448973	0.19154	0.315541	V	G-patch domain containing protein, expressed
LOC_Os01g34200	0.913267	0.48747	-0.0229834	-0.420122	V	AATF, putative, expressed
LOC_Os01g34330	1.1037e-08	0.0277807	0.53987	0.819276	V	BAH domain containing protein, expressed
LOC_Os01g34350	0.861598	0.965559	-0.0209846	0.0214127	V	RNA-dependent RNA polymerase, putative, expressed
LOC_Os01g34390	0.286246	0.700934	-0.137662	-0.202697	V	prenyltransferase, putative, expressed
LOC_Os01g34420	0.454905	0.698673	0.238973	0.949163	V	expressed protein
LOC_Os01g34430	0.14832	0.366672	0.208467	0.470731	V	expressed protein
LOC_Os01g34450	0.0297114	0.512115	1.25022	2.22524	V	expressed protein
LOC_Os01g34470	0.672383	0.162659	0.47506	3.39588	V	tetratricopeptide repeat containing protein, putative, expressed
LOC_Os01g34480	4.99755e-19	0.257615	0.528957	0.269633	V	NAD dependent epimerase/dehydratase family protein, putative, expressed
LOC_Os01g34510	0.622061	0.0384146	0.956871	5.88517	V	hypothetical protein
LOC_Os01g34560	4.66967e-49	1.41596e-06	-0.945661	-1.23252	VII	3-ketoacyl-CoA synthase, putative, expressed
LOC_Os01g34590	0.938641	0.411042	-0.171195	-3.52333	V	expressed protein
LOC_Os01g34610	0.912936	0.14593	0.0281895	-1.60518	V	expressed protein
LOC_Os01g34614	0.86259	0.377002	-0.0286347	0.343981	V	DNA directed RNA polymerase, 7 kDa subunit domain containing protein, expressed
LOC_Os01g34620	0.690684	0.022455	0.0476046	-0.88508	V	OsGrx_S15.1 - glutaredoxin subgroup II, expressed
LOC_Os01g34630	0.568705	0.223445	0.13522	0.740903	V	retrotransposon protein, putative, Ty1-copia subclass, expressed
LOC_Os01g34660	0.12241	0.568538	-0.384266	-1.0549	V	RNAse P Rpr2/Rpp21 subunit domain containing protein, expressed
LOC_Os01g34680	0.969129	0.629454	-0.0138555	1.76286	V	expressed protein
LOC_Os01g34690	0.0256947	0.0525154	-0.278172	-0.88334	V	expressed protein
LOC_Os01g34700	0.790472	0.976706	0.0350964	-0.0132829	V	dienelactone hydrolase family protein, expressed
LOC_Os01g34780	0.526594	0.00572582	0.0747496	0.854355	II	protein binding protein, putative, expressed
LOC_Os01g34790	2.87147e-06	0.133795	-0.769188	-1.08964	IV	expressed protein
LOC_Os01g34850	0.337977	NA	0.657027	1.31381	II	OsHKT2;3 - Na+ transporter, expressed
LOC_Os01g34860	7.10586e-10	0.841549	2.24385	0.473995	VI	expressed protein
LOC_Os01g34870	4.06553e-05	0.542085	-0.688034	0.438504	IV	expressed protein
LOC_Os01g34880	0.93422	0.0823216	-0.021603	-1.77777	V	callose synthase, putative, expressed
LOC_Os01g34890	0.914986	0.16364	-0.0259533	0.895573	V	GLUCAN SYNTHASE-LIKE protein, putative, expressed
LOC_Os01g34900	0.311003	0.206481	0.397286	-2.19912	V	GLUCAN SYNTHASE-LIKE protein, putative, expressed
LOC_Os01g34910	0.595736	0.0406179	-0.493662	-2.31076	V	expressed protein
LOC_Os01g34920	0.824599	0.0383038	0.353357	2.34146	V	beta-galactosidase precursor, putative, expressed
LOC_Os01g34930	0.0182123	0.593913	-0.314773	-1.06665	V	callose synthase, putative, expressed
LOC_Os01g34970	0.82162	0.44189	-0.0769736	0.732445	V	MDR-like ABC transporter, putative, expressed
LOC_Os01g34980	0.155697	NA	-2.73154	-3.12289	VIII	expressed protein
LOC_Os01g35030	0.0047357	0.383169	0.4663	1.16941	V	MDR-like ABC transporter, putative, expressed
LOC_Os01g35040	7.56529e-07	0.289273	0.44822	0.360971	V	ZOS1-09 - C2H2 zinc finger protein, expressed
LOC_Os01g35050	6.11336e-44	0.416246	-0.783413	-0.215125	IV	early-responsive to dehydration protein-related, putative, expressed
LOC_Os01g35160	6.18396e-11	0.994248	0.819367	0.0130882	VI	TKL_IRAK_DUF26-lh.4 - DUF26 kinases have homology to DUF26 containing loci, expressed
LOC_Os01g35170	3.16262e-07	0.43879	-0.492897	-0.674769	V	tRNA methyltransferase, putative, expressed
LOC_Os01g35184	4.30359e-07	0.890965	0.598443	0.0893476	VI	CAMK_KIN1/SNF1/Nim1_like.10 - CAMK includes calcium/calmodulin depedent protein kinases, expressed
LOC_Os01g35230	0.175444	0.234923	0.562406	1.29845	V	1-aminocyclopropane-1-carboxylate oxidase homolog 1, putative, expressed
LOC_Os01g35330	0.0908457	0.253107	-1.01616	-2.63048	V	circumsporozoite protein precursor, putative, expressed
LOC_Os01g35380	0.724469	0.0173523	0.640942	5.51712	V	retrotransposon protein, putative, Ty3-gypsy subclass, expressed
LOC_Os01g35580	0.129773	0.10394	-0.99374	-1.37532	V	expressed protein
LOC_Os01g35590	0.226818	0.000673136	-1.18104	2.17321	II	expressed protein
LOC_Os01g35789	0.463905	0.521022	-0.515945	0.417207	V	expressed protein
LOC_Os01g35830	0.0369796	0.348237	-0.937921	-1.05662	V	expressed protein
LOC_Os01g35840	0.513522	0.823974	0.507664	0.481523	V	expressed protein
LOC_Os01g35850	0.0782226	0.352802	-1.2225	-2.88443	V	Ras family domain containing protein, expressed
LOC_Os01g35990	0.808285	0.861968	-0.0701053	-0.234353	V	RNAse P Rpr2/Rpp21 subunit domain containing protein, expressed
LOC_Os01g36060	0.00837833	NA	-1.73913	-0.61925	VII	expressed protein
LOC_Os01g36064	0.3483	NA	-0.714313	-3.95327	VIII	hAT dimerisation domain-containing protein, putative, expressed
LOC_Os01g36070	2.49755e-28	0.00205442	-1.27491	-1.01637	VII	nodulin MtN3 family protein, putative, expressed
LOC_Os01g36080	0.247336	0.724089	-0.109924	0.398449	V	protein phosphatase 2C containing protein, expressed
LOC_Os01g36090	0.549306	0.943158	-0.0654787	0.0342536	V	DNA-damage-repair/toleration protein DRT102, putative, expressed
LOC_Os01g36100	0.411975	0.00772976	1.37511	6.40686	II	expressed protein
LOC_Os01g36110	0.645242	0.028428	-1.00248	6.91601	V	expressed protein
LOC_Os01g36130	0.122152	0.299142	-1.02712	4.19501	V	expressed protein
LOC_Os01g36220	1.82702e-12	0.789337	1.36932	0.548941	VI	bZIP transcription factor domain containing protein, expressed
LOC_Os01g36229	0.000806806	0.926341	0.592984	0.283073	VI	expressed protein
LOC_Os01g36240	9.29687e-09	0.0163506	-1.29315	-1.21102	IV	peroxidase precursor, putative, expressed
LOC_Os01g36294	3.17472e-07	0.589806	-1.39531	-1.47489	IV	cytochrome P450, putative, expressed
LOC_Os01g36340	0.836671	NA	0.301967	-4.4968	VIII	expressed protein
LOC_Os01g36350	2.87192e-06	0.101263	-1.3142	-1.3754	IV	cytochrome P450, putative, expressed
LOC_Os01g36390	5.65237e-24	4.28545e-08	-2.01142	-2.47532	VII	MCM4 - Putative minichromosome maintenance MCM complex subunit 4, expressed
LOC_Os01g36400	0.502143	NA	-0.903943	1.73632	II	transposon protein, putative, CACTA, En/Spm sub-class, expressed
LOC_Os01g36410	0.438196	0.151869	0.975479	-4.89816	V	expressed protein
LOC_Os01g36460	0.00168859	0.590504	-0.354384	0.314227	V	MYB family transcription factor, putative, expressed
LOC_Os01g36500	0.973287	0.696729	-0.0495209	0.990381	V	TKL_IRAK_DUF26-lh.5 - DUF26 kinases have homology to DUF26 containing loci, expressed
LOC_Os01g36540	0.313138	0.601032	-0.32141	0.687958	V	pentatricopeptide, putative, expressed
LOC_Os01g36550	0.678817	0.192648	0.746698	3.70404	V	protein kinase family protein, putative, expressed
LOC_Os01g36580	0.41881	0.0847603	-0.470976	1.70038	V	auxin-induced protein 5NG4, putative, expressed
LOC_Os01g36590	0.152267	0.534898	0.71393	1.40257	V	nodulin, putative, expressed
LOC_Os01g36600	0.322479	0.669155	0.165204	0.282981	V	PPR repeat domain containing protein, putative, expressed
LOC_Os01g36610	0.417388	0.565331	0.271207	0.745742	V	expressed protein
LOC_Os01g36620	0.813576	0.448737	0.0396162	-0.41652	V	pectate lyase family protein, expressed
LOC_Os01g36630	0.76805	0.960354	0.0764532	0.0995524	V	jmjC domain-containing protein 4, putative, expressed
LOC_Os01g36640	1.43064e-05	0.00633508	-0.39851	-1.19567	VIII	disease resistance protein RPM1, putative, expressed
LOC_Os01g36660	0.000608214	0.782396	-0.714361	-0.282115	IV	carboxyl-terminal peptidase, putative, expressed
LOC_Os01g36670	0.148168	0.0465355	-0.161622	0.980785	V	expressed protein
LOC_Os01g36720	0.00450416	0.415404	-1.31227	0.821694	IV	transporter, major facilitator family, putative, expressed
LOC_Os01g36740	0.372029	0.0648507	-1.57151	5.15966	V	expressed protein
LOC_Os01g36790	4.77039e-39	0.0149044	2.28764	1.471	VI	TKL_IRAK_DUF26-lf.2 - DUF26 kinases have homology to DUF26 containing loci, expressed
LOC_Os01g36820	1.58229e-05	0.21646	1.57008	-2.86422	VI	expressed protein
LOC_Os01g36830	0.753156	0.175432	0.534174	4.74685	V	polygalacturonase, putative, expressed
LOC_Os01g36840	5.02721e-13	0.755921	0.625423	0.147341	VI	ATP-binding region, ATPase-like domain containing protein, expressed
LOC_Os01g36860	0.000445205	0.969121	0.278404	0.0175318	V	DEAD-box ATP-dependent RNA helicase 40, putative, expressed
LOC_Os01g36870	0.00870134	0.637241	0.292834	-0.427222	V	phox domain-containing protein, putative, expressed
LOC_Os01g36890	0.138344	0.284193	0.114716	-0.336736	V	DEAD-box ATP-dependent RNA helicase, putative, expressed
LOC_Os01g36920	0.938794	0.830994	0.00706888	-0.0814291	V	DEAD-box ATP-dependent RNA helicase, putative, expressed
LOC_Os01g36930	0.701469	0.588869	0.0418633	0.160102	V	ubiquitin carboxyl-terminal hydrolase 6, putative, expressed
LOC_Os01g36940	0.099598	0.436733	0.230951	-0.679192	V	OsFBX13 - F-box domain containing protein, expressed
LOC_Os01g36950	8.25414e-47	6.26068e-13	1.24804	1.20063	III	N-rich protein, putative, expressed
LOC_Os01g36970	0.535777	0.670995	0.372005	0.924196	V	expressed protein
LOC_Os01g37000	0.441912	0.987701	1.07499	-0.0646249	V	carboxyl-terminal peptidase, putative, expressed
LOC_Os01g37020	1.91684e-05	0.678809	-2.43863	-0.793418	IV	carboxyl-terminal peptidase, putative, expressed
LOC_Os01g37040	2.07548e-09	0.406371	-0.843985	-0.421162	IV	retrotransposon protein, putative, Ty1-copia subclass, expressed
LOC_Os01g37050	4.04675e-05	0.475815	0.485695	0.486615	V	ribonuclease III domain protein, putative, expressed
LOC_Os01g37090	0.000118044	0.861932	-0.693111	-0.671554	IV	expressed protein
LOC_Os01g37120	0.000743055	0.550815	0.331428	0.799397	V	WD domain, G-beta repeat domain containing protein, expressed
LOC_Os01g37130	0.183691	0.643805	-0.150004	-0.147312	V	protein phosphatase 2C, putative, expressed
LOC_Os01g37210	0.0999666	0.967992	-0.331951	0.0754011	V	expressed protein
LOC_Os01g37260	0.0311009	0.889657	-0.371094	0.157313	V	OsFBX14 - F-box domain containing protein, expressed
LOC_Os01g37280	0.00257713	0.0476194	-0.353667	-1.97739	V	expressed protein
LOC_Os01g37310	0.542523	0.533347	-1.13088	1.58867	V	SWIM zinc finger family protein, putative, expressed
LOC_Os01g37320	0.871165	NA	0.115515	-0.477853	V	expressed protein
LOC_Os01g37460	2.58357e-12	0.00536942	-2.69974	-2.48993	VII	zinc finger family protein, putative, expressed
LOC_Os01g37470	1.03161e-12	0.914607	0.931268	-0.131647	VI	asp/Glu racemase, putative, expressed
LOC_Os01g37480	0.633227	0.0282722	-0.0626506	-0.919356	V	expressed protein
LOC_Os01g37490	0.578806	0.618036	0.203908	2.03191	V	dynein light chain type 1 domain containing protein, expressed
LOC_Os01g37500	0.0218301	0.0583469	0.80031	6.5672	V	expressed protein
LOC_Os01g37510	3.89517e-11	0.840938	-0.524357	0.12157	V	peptide deformylase, putative, expressed
LOC_Os01g37560	0.0418606	0.828654	0.17016	-0.0980737	V	chaperone protein dnaJ 49, putative, expressed
LOC_Os01g37580	0.38284	0.876628	1.43239	-0.390055	V	retrotransposon protein, putative, unclassified, expressed
LOC_Os01g37590	1.40956e-39	7.36e-09	-1.49165	-1.58364	VII	peptide transporter PTR2, putative, expressed
LOC_Os01g37600	0.359707	0.798113	0.569316	-0.577184	V	agenet domain containing protein, expressed
LOC_Os01g37630	0.493988	0.066061	-0.187495	1.33075	V	esterase, putative, expressed
LOC_Os01g37650	0.887893	0.0112182	-0.115298	3.43219	V	esterase, putative, expressed
LOC_Os01g37670	0.00930955	0.0523854	0.805098	1.99916	VI	OsFBX15 - F-box domain containing protein, expressed
LOC_Os01g37690	6.24476e-12	0.119118	0.775709	0.690041	VI	sodium/calcium exchanger protein, putative, expressed
LOC_Os01g37740	0.761673	0.181007	0.619932	-4.20494	V	expressed protein
LOC_Os01g37750	7.76805e-22	0.901743	1.70576	0.146876	VI	glutathione S-transferase, putative, expressed
LOC_Os01g37760	0.0284271	0.338403	0.187929	0.449028	V	glutamate dehydrogenase protein, putative, expressed
LOC_Os01g37770	0.273703	0.722178	-0.130991	0.156629	V	RWD domain containing protein, expressed
LOC_Os01g37790	0.812654	0.330102	0.0285676	0.405577	V	expressed protein
LOC_Os01g37800	0.000592799	0.316328	0.228252	0.32656	V	ras-related protein, putative, expressed
LOC_Os01g37810	8.86987e-15	NA	3.31961	-1.09845	IX	expressed protein
LOC_Os01g37820	0.793937	0.982366	0.0369509	-0.0148463	V	oxidoreductase/ transition metal ion binding protein, putative, expressed
LOC_Os01g37825	0.0345636	0.777379	0.164867	0.119402	V	M16 domain containing zinc peptidase, putative, expressed
LOC_Os01g37832	0.00399704	0.72228	0.290322	0.17328	V	thioredoxin, putative, expressed
LOC_Os01g37837	4.31768e-13	0.305951	-0.58967	-0.301161	IV	seryl-tRNA synthetase, putative, expressed
LOC_Os01g37842	0.369014	0.972251	-0.183759	0.0440463	V	expressed protein
LOC_Os01g37850	0.98886	0.67571	0.0034597	0.344131	V	expressed protein
LOC_Os01g37870	0.000299984	0.118701	-0.239013	-0.640143	V	PPR repeat domain containing protein, putative, expressed
LOC_Os01g37910	6.4208e-17	0.000180172	-0.999272	-0.655052	VII	vacuolar-processing enzyme precursor, putative, expressed
LOC_Os01g37920	1.88513e-07	0.0589841	0.522422	0.821242	V	expressed protein
LOC_Os01g37950	0.347329	0.657582	0.157952	0.2052	V	expressed protein
LOC_Os01g37960	0.12979	0.881822	0.121303	0.0958087	V	hydrolase, putative, expressed
LOC_Os01g37970	0.644442	NA	0.977193	4.88051	II	expressed protein
LOC_Os01g37980	0.596858	0.800338	-0.0823012	-0.135613	V	vesicle transport v-SNARE protein, putative, expressed
LOC_Os01g38100	0.11317	NA	0.480303	-2.62676	VIII	expressed protein
LOC_Os01g38110	0.00094084	0.0717065	2.17453	2.91095	VI	cytochrome P450, putative, expressed
LOC_Os01g38120	0.565794	0.0402909	0.85524	1.3005	V	plant protein of unknown function domain containing protein, expressed
LOC_Os01g38180	0.572228	0.428551	0.780389	-2.3691	V	peptidyl-prolyl isomerase, putative, expressed
LOC_Os01g38190	0.488622	0.807091	0.23222	-0.524066	V	plant protein of unknown function domain containing protein, expressed
LOC_Os01g38229	3.85879e-06	2.90555e-05	-2.07462	-1.62701	VII	peptidyl-prolyl isomerase, putative, expressed
LOC_Os01g38244	0.374974	0.769743	-0.186969	-0.672992	V	expressed protein
LOC_Os01g38359	4.00511e-28	0.660631	-1.1562	0.202223	IV	peptidyl-prolyl cis-trans isomerase, FKBP-type, putative, expressed
LOC_Os01g38480	1.02193e-05	0.981007	-0.395896	-0.0111067	V	GA18326-PA, putative, expressed
LOC_Os01g38490	0.812204	0.0658694	0.0650578	-2.13595	V	expressed protein
LOC_Os01g38500	0.196144	0.591597	-1.31396	-1.71793	V	DUF538 domain containing protein, putative, expressed
LOC_Os01g38510	0.000779206	0.757279	-0.60765	-0.268658	IV	protein transport protein Sec61 subunit beta, putative, expressed
LOC_Os01g38520	0.309294	0.164246	1.15708	1.35358	V	expressed protein
LOC_Os01g38530	0.012077	0.000519875	0.216491	1.77567	II	ELF3 protein, putative, expressed
LOC_Os01g38560	0.0154889	0.328673	0.657565	0.741958	V	expressed protein
LOC_Os01g38580	1.81466e-21	0.000367641	1.28354	1.4912	III	beta,beta-carotene 9,10-dioxygenase, putative, expressed
LOC_Os01g38610	0.965222	0.211581	-0.00541286	-0.741615	V	helix-loop-helix DNA-binding domain containing protein, expressed
LOC_Os01g38620	0.111663	0.785361	0.135866	-0.160052	V	3-5 exonuclease/ nucleic acid binding protein, putative, expressed
LOC_Os01g38660	0.217591	0.227232	0.377783	0.784631	V	expressed protein
LOC_Os01g38670	0.868957	0.287639	-0.209136	2.70393	V	transporter family protein, putative, expressed
LOC_Os01g38680	0.0015123	0.0233671	-1.85427	-3.21973	IV	transporter family protein, putative, expressed
LOC_Os01g38780	0.960228	0.652389	0.0936268	1.08785	V	nucleic acid binding protein, putative, expressed
LOC_Os01g38850	0.866993	0.379205	0.214741	2.11678	V	receptor-like serine-threonine protein kinase, putative, expressed
LOC_Os01g38890	0.860084	NA	0.219569	-0.482726	V	expressed protein
LOC_Os01g38900	0.201361	0.865938	2.49771	0.513117	V	TKL_IRAK_DUF26-le.2 - DUF26 kinases have homology to DUF26 containing loci, expressed
LOC_Os01g38950	5.28807e-05	0.969097	-0.256172	-0.0248575	V	CK1_CaseinKinase_1.2 - CK1 includes the casein kinase 1 kinases, expressed
LOC_Os01g38960	0.956005	NA	-0.115306	0.14896	V	expressed protein
LOC_Os01g38970	2.76331e-27	0.420874	-0.655865	-0.194272	IV	carbamoyl-phosphate synthase large chain, putative, expressed
LOC_Os01g38980	2.70713e-09	0.0953447	-0.749185	-0.665333	IV	calmodulin-binding protein, putative, expressed
LOC_Os01g38990	8.65863e-11	0.943001	0.854121	0.116313	VI	mitochondrial carrier protein, putative, expressed
LOC_Os01g39000	2.99672e-20	0.130882	-1.00939	-0.463868	IV	ZmGR2c, putative, expressed
LOC_Os01g39010	0.075297	0.753856	-0.266456	0.210292	V	50S ribosomal protein, putative, expressed
LOC_Os01g39020	1.22927e-129	1.11067e-20	3.80856	4.01952	III	HSF-type DNA-binding domain containing protein, expressed
LOC_Os01g39040	1.15638e-08	0.914607	1.77499	0.502687	VI	DUF260 domain containing protein, putative, expressed
LOC_Os01g39060	0.00917737	0.57147	0.401109	-0.696255	V	expressed protein
LOC_Os01g39100	0.703152	0.945332	0.0846868	-0.106493	V	zinc finger C-x8-C-x5-C-x3-H type family protein, expressed
LOC_Os01g39110	0.0754274	0.905307	0.227255	-0.108298	V	ZOS1-10 - C2H2 zinc finger protein, expressed
LOC_Os01g39120	0.0274728	0.781766	1.22755	-0.651029	V	RING zinc finger ankyrin protein, putative, expressed
LOC_Os01g39134	0.484781	0.549696	-0.107373	0.446572	V	EF hand family protein, putative, expressed
LOC_Os01g39150	0.252218	NA	-2.58002	-1.84405	VIII	DUF260 domain containing protein, putative, expressed
LOC_Os01g39250	0.000459385	0.226053	0.301941	0.494695	V	OsFtsH4 FtsH protease, homologue of AtFtsH4, expressed
LOC_Os01g39260	0.171483	0.0159634	0.0951208	0.482433	V	OsFtsH5 FtsH protease, homologue of AtFtsH4, expressed
LOC_Os01g39270	9.90321e-08	0.314863	-0.417784	-0.287196	V	NAD binding domain of 6-phosphogluconate dehydrogenase containing protein, expressed
LOC_Os01g39280	0.0272374	0.600604	0.54802	1.03171	V	expressed protein
LOC_Os01g39290	0.003653	0.115213	-0.259357	-0.646613	V	harpin-induced protein 1 domain containing protein, expressed
LOC_Os01g39310	0.432753	0.0808807	0.0828549	0.351636	V	SEY1, putative, expressed
LOC_Os01g39330	0.000151179	0.946278	-0.962482	0.0801503	IV	helix-loop-helix DNA-binding domain containing protein, expressed
LOC_Os01g39350	0.190506	0.979274	2.18051	0.0713043	V	protein kinase domain containing protein, expressed
LOC_Os01g39380	0.105048	0.0497293	0.122809	0.525798	V	SCD1, putative, expressed
LOC_Os01g39385	0.748972	NA	0.5484	4.9491	II	expressed protein
LOC_Os01g39490	0.777085	0.473118	0.235015	1.94485	V	expressed protein
LOC_Os01g39560	0.375924	0.294031	0.968827	1.78132	V	anthocyanin regulatory protein, putative, expressed
LOC_Os01g39580	0.472271	NA	0.95622	1.17694	II	anthocyanin regulatory Lc protein, putative, expressed
LOC_Os01g39590	0.842926	0.0236821	0.0611026	1.97216	V	expressed protein
LOC_Os01g39600	0.875448	0.909409	0.028941	-0.0920973	V	expressed protein
LOC_Os01g39630	0.472684	0.969316	0.112899	-0.0583899	V	DNA repair protein Rad51, putative, expressed
LOC_Os01g39650	0.106391	NA	0.857647	-0.905095	VIII	programmed cell death protein 2, putative, expressed
LOC_Os01g39670	0.479756	0.717274	-0.416917	-0.589023	V	OsFBD1 - F-box and FBD domain containing protein, expressed
LOC_Os01g39680	4.03521e-07	0.347084	-0.808668	0.507367	IV	expressed protein
LOC_Os01g39690	0.133652	NA	-2.78735	4.19247	II	expressed protein
LOC_Os01g39710	0.241929	NA	2.4612	4.83919	II	expressed protein
LOC_Os01g39740	0.71357	NA	-0.906861	1.85531	II	retrotransposon protein, putative, unclassified, expressed
LOC_Os01g39770	4.17123e-05	0.15687	-0.767475	-0.873469	IV	calcineurin B, putative, expressed
LOC_Os01g39780	0.001714	0.907397	-0.594354	0.121865	IV	expressed protein
LOC_Os01g39790	0.0361926	0.840512	-0.19955	0.108545	V	esterase/lipase/thioesterase, putative, expressed
LOC_Os01g39800	0.151723	0.609133	-0.204378	-0.343754	V	esterase, putative, expressed
LOC_Os01g39810	5.61772e-06	0.445892	0.548636	0.644141	V	Alg9-like mannosyltransferase protein, putative, expressed
LOC_Os01g39820	0.411797	0.905054	0.226994	0.733135	V	expressed protein
LOC_Os01g39830	0.469526	0.535341	0.0710736	-0.305457	V	beta-galactosidase, putative, expressed
LOC_Os01g39840	0.522413	0.16852	-0.105126	-2.99782	V	expressed protein
LOC_Os01g39850	0.262727	0.286923	0.704449	3.34611	V	histone-like transcription factor and archaeal histone, putative, expressed
LOC_Os01g39860	4.62138e-29	0.0983806	-1.40957	-0.650579	IV	1-aminocyclopropane-1-carboxylate oxidase protein, putative, expressed
LOC_Os01g39890	4.56116e-27	0.653581	0.924776	-0.281527	VI	transposon protein, putative, unclassified, expressed
LOC_Os01g39960	2.14682e-15	0.97053	-0.503476	0.0147145	V	lycopene epsilon cyclase, chloroplast precursor, putative, expressed
LOC_Os01g39970	0.543898	0.620032	0.161205	1.12347	V	protein kinase domain containing protein, putative, expressed
LOC_Os01g39990	0.688703	0.191722	0.579352	4.66537	V	expressed protein
LOC_Os01g40000	0.642932	0.312448	-0.11345	0.604003	V	expressed protein
LOC_Os01g40030	0.653905	0.689148	-0.561326	-1.69213	V	expressed protein
LOC_Os01g40050	0.645069	0.359436	0.0550478	0.513811	V	peptidyl-prolyl cis-trans isomerase, putative, expressed
LOC_Os01g40070	0.200228	0.000376584	-0.250006	-1.11792	VIII	expressed protein
LOC_Os01g40094	5.13214e-49	0.0210968	2.08805	1.21154	VI	protein phosphatase 2C, putative, expressed
LOC_Os01g40110	0.0158073	0.00384684	-0.355583	-2.83752	VIII	ZOS1-11 - C2H2 zinc finger protein, expressed
LOC_Os01g40120	0.294685	0.085929	0.387168	2.25435	V	expressed protein
LOC_Os01g40150	0.145824	0.0494383	-3.3899	5.69787	V	eukaryotic translation initiation factor 5B, putative, expressed
LOC_Os01g40160	0.509815	0.506277	1.10209	1.16488	V	OsFBX16 - F-box domain containing protein, expressed
LOC_Os01g40180	0.767601	0.266516	-0.243318	1.17388	V	expressed protein
LOC_Os01g40190	2.15506e-08	4.15508e-12	0.827187	1.72987	III	retrotransposon protein, putative, unclassified, expressed
LOC_Os01g40200	0.0233161	0.678384	0.201514	0.197837	V	XIK, putative, expressed
LOC_Os01g40250	0.998598	0.874241	-0.000190047	0.103866	V	down-regulated in metastasis family protein, expressed
LOC_Os01g40260	0.732381	0.00309992	-0.22623	6.24536	II	WRKY77, expressed
LOC_Os01g40280	1.36921e-110	0.0189146	2.47169	1.22704	VI	integral membrane protein, putative, expressed
LOC_Os01g40310	0.00757484	0.0679556	-0.302109	-0.531786	V	expressed protein
LOC_Os01g40330	1.79147e-07	0.0188026	0.434194	1.20265	V	DUF630/DUF632 domains containing protein, putative, expressed
LOC_Os01g40340	0.309087	0.898077	0.0870339	0.0546809	V	SIT4 phosphatase-associated protein domain containing protein, expressed
LOC_Os01g40370	0.882158	0.0275169	-0.103048	3.63644	V	phosphatase-associated family protein, putative, expressed
LOC_Os01g40390	0.879222	0.162293	-0.179393	2.72159	V	phosphatase-associated family protein, putative, expressed
LOC_Os01g40400	0.811817	0.129655	0.440991	4.49676	V	histone deacetylase 19, putative, expressed
LOC_Os01g40420	0.837377	0.479808	0.0287704	0.384336	V	CBS domain containing membrane protein, putative, expressed
LOC_Os01g40430	0.521914	NA	0.924009	-0.587365	VIII	WRKY27, expressed
LOC_Os01g40460	5.52387e-14	0.12019	3.78509	4.79902	VI	retrotransposon protein, putative, unclassified, expressed
LOC_Os01g40470	0.85869	0.382163	0.0169457	-0.275427	V	vacuolar ATP synthase subunit d, putative, expressed
LOC_Os01g40480	7.0713e-13	0.00340667	0.677236	1.39325	III	anthranilate phosphoribosyltransferase, putative, expressed
LOC_Os01g40499	3.07829e-05	0.29399	-0.627517	-0.736926	IV	S-locus lectin protein kinase family protein, putative, expressed
LOC_Os01g40530	0.986685	NA	0.0262682	3.57157	II	hsp20/alpha crystallin family protein, putative, expressed
LOC_Os01g40540	0.363884	0.470527	0.820401	2.20415	V	lectin receptor-type protein kinase, putative, expressed
LOC_Os01g40550	0.00235703	5.22536e-05	-0.585819	-1.84215	VII	hsp20/alpha crystallin family protein, putative, expressed
LOC_Os01g40570	0.0682116	0.908425	-0.190407	-0.0589031	V	outer mitochondrial membrane porin, putative, expressed
LOC_Os01g40580	0.102843	NA	0.796649	-1.78255	VIII	hypersensitive-induced response protein, putative, expressed
LOC_Os01g40590	0.176873	0.826282	-0.149519	-0.179068	V	tyrosine protein kinase domain containing protein, putative, expressed
LOC_Os01g40610	0.239798	0.769979	0.128724	-0.145245	V	coiled-coil domain-containing protein, putative, expressed
LOC_Os01g40620	0.00944516	0.591518	0.229512	0.325292	V	Uncharacterized ACR, COG1565 containing protein, putative, expressed
LOC_Os01g40630	7.96039e-23	4.90226e-06	-0.894241	-0.863216	VII	uncharacterized protein PA4923, putative, expressed
LOC_Os01g40640	0.431643	0.189137	-0.114897	-0.88013	V	S1 RNA binding domain containing protein, expressed
LOC_Os01g40650	4.86364e-05	0.0401475	-0.72452	-1.54161	IV	expressed protein
LOC_Os01g40660	0.552535	0.0623436	-0.268168	2.96795	V	methyltransferase, putative, expressed
LOC_Os01g40670	0.000153174	0.461183	0.279869	0.415576	V	single myb histone, putative, expressed
LOC_Os01g40680	0.36761	0.994509	0.318578	0.0132962	V	pentatricopeptide, putative, expressed
LOC_Os01g40690	0.000119756	0.699152	-0.32672	-0.154031	V	holocarboxylase synthetase, putative, expressed
LOC_Os01g40700	0.0363259	0.3733	-0.336076	-1.09812	V	expressed protein
LOC_Os01g40710	0.10385	0.238852	-0.168041	-0.304218	V	high light inducible protein, putative, expressed
LOC_Os01g40720	0.496799	0.0354753	0.186561	1.5762	V	pentatricopeptide, putative, expressed
LOC_Os01g40740	0.776372	NA	0.400199	3.156	II	expressed protein
LOC_Os01g40750	0.703275	0.540115	-0.159459	0.482757	V	expressed protein
LOC_Os01g40760	0.169485	0.949753	-1.40401	0.253139	V	expressed protein
LOC_Os01g40820	0.736993	0.767532	-0.166969	0.472544	V	peptidase family M41 containing protein, expressed
LOC_Os01g40830	0.168661	0.365789	1.48497	-2.62007	V	transposon protein, putative, Mutator sub-class, expressed
LOC_Os01g40840	0.179571	0.496877	0.158748	0.377784	V	serine/threonine-protein kinase AFC3, putative, expressed
LOC_Os01g40860	1.08125e-16	4.06075e-05	1.05213	1.12497	III	aldehyde dehydrogenase, putative, expressed
LOC_Os01g40870	0.00148992	0.151651	-0.670493	-1.17769	IV	aldehyde dehydrogenase, putative, expressed
LOC_Os01g40940	0.356676	0.683367	1.436	-1.99348	V	expressed protein
LOC_Os01g40950	1.21227e-17	0.0141578	3.18032	4.49945	VI	expressed protein
LOC_Os01g40980	0.00410216	0.806002	-0.409566	0.332137	V	helicase, putative, expressed
LOC_Os01g40990	6.56667e-06	0.627049	0.355163	-0.234194	V	expressed protein
LOC_Os01g41000	0.93087	0.0361317	-0.0635791	-5.15605	V	ZCW7, putative, expressed
LOC_Os01g41010	2.94358e-10	0.375974	0.562756	0.576398	V	DUF581 domain containing protein, expressed
LOC_Os01g41020	0.990111	0.901182	0.0247422	0.391979	V	expressed protein
LOC_Os01g41030	0.183461	0.97641	0.225235	-0.028002	V	ribosomal protein L25, putative, expressed
LOC_Os01g41040	0.783299	0.445714	-0.0707753	-0.470109	V	SCF apoptosis response protein, putative, expressed
LOC_Os01g41050	0.983287	0.380008	0.0299929	2.26796	V	sulfate transporter, putative, expressed
LOC_Os01g41120	1.033e-11	0.629147	-1.74122	0.53169	IV	retrotransposon protein, putative, Ty3-gypsy subclass, expressed
LOC_Os01g41140	0.370696	0.131564	-1.74669	-5.50131	V	THION18 - Plant thionin family protein precursor, expressed
LOC_Os01g41160	0.240627	0.997545	0.37433	0.0062276	V	FAD dependent oxidoreductase domain containing protein, expressed
LOC_Os01g41190	0.576013	0.736553	0.0618099	-0.15924	V	glycine-rich protein, putative, expressed
LOC_Os01g41200	0.712756	0.720882	-0.250502	1.44817	V	heavy metal-associated domain containing protein, expressed
LOC_Os01g41220	0.00808816	0.635091	0.261259	-0.269982	V	DUF538 domain containing protein, putative, expressed
LOC_Os01g41240	0.00360611	0.526311	-0.531235	0.607647	V	hydrolase, alpha/beta fold family domain containing protein, expressed
LOC_Os01g41250	0.797226	0.316975	0.104032	2.07582	V	OsFBX17 - F-box domain containing protein, expressed
LOC_Os01g41260	0.586901	0.149061	0.697545	3.63885	V	OsFBD2 - F-box and FBD domain containing protein, expressed
LOC_Os01g41270	0.580997	NA	1.3711	1.79534	II	OsFBD3 - F-box and FBD domain containing protein, expressed
LOC_Os01g41310	0.21428	0.476092	0.764606	1.26481	V	OsFBX18 - F-box domain containing protein, expressed
LOC_Os01g41400	0.359595	0.402768	-1.39465	3.25702	V	transmembrane amino acid transporter protein, putative, expressed
LOC_Os01g41420	6.21606e-08	0.670281	-3.27954	-1.26701	IV	transmembrane amino acid transporter protein, putative, expressed
LOC_Os01g41430	0.819624	0.614029	-0.0927671	0.611637	V	UDP-glucoronosyl and UDP-glucosyl transferase, putative, expressed
LOC_Os01g41450	0.74777	0.99629	0.290802	-0.0130665	V	UDP-glucoronosyl and UDP-glucosyl transferase domain containing protein, expressed
LOC_Os01g41510	0.401176	NA	0.74296	-2.29567	VIII	calcineurin B, putative, expressed
LOC_Os01g41530	0.280113	0.201096	0.556543	1.41763	V	OsFBL2 - F-box domain and LRR containing protein, expressed
LOC_Os01g41550	0.488622	0.966438	0.0938009	-0.0216254	V	aspartic proteinase, putative, expressed
LOC_Os01g41565	0.579778	0.978865	0.136596	0.0362108	V	ATP-binding domain-containing protein, putative, expressed
LOC_Os01g41600	0.33212	0.201024	-1.37983	2.05726	V	Sad1 / UNC-like C-terminal domain containing protein, putative, expressed
LOC_Os01g41610	7.68994e-08	0.140419	-0.464487	-0.545796	V	mitochondrial ATP synthase g subunit family protein, putative, expressed
LOC_Os01g41630	0.000537175	0.412116	0.276647	0.487608	V	serine/threonine protein phosphatase 2A 55 kDa regulatory subunit B, putative, expressed
LOC_Os01g41640	0.0859348	0.0768816	0.169747	0.491155	V	expressed protein
LOC_Os01g41650	0.925023	0.646298	-0.0134582	0.556181	V	pentatricopeptide, putative, expressed
LOC_Os01g41660	0.23732	0.23819	0.161812	-1.04654	V	phosphoethanolamine/phosphocholine phosphatase, putative, expressed
LOC_Os01g41710	2.20139e-97	0.000115352	-1.93133	-1.24613	VII	chlorophyll A-B binding protein, putative, expressed
LOC_Os01g41720	1.96692e-07	0.352787	2.78247	1.53702	VI	expressed protein
LOC_Os01g41730	0.0316774	0.0167803	-0.331784	-1.99026	V	serine/threonine-protein kinase, putative, expressed
LOC_Os01g41750	0.611643	0.783106	-0.141195	-0.638649	V	expressed protein
LOC_Os01g41770	0.835271	0.817379	0.107437	0.690614	V	leucine rich repeat protein, putative, expressed
LOC_Os01g41780	0.359707	0.366342	-0.590384	3.44505	V	expressed protein
LOC_Os01g41790	0.387952	0.530195	1.2769	-1.91973	V	expressed protein
LOC_Os01g41800	0.887861	0.630572	-0.0515752	1.09681	V	cytochrome P450, putative, expressed
LOC_Os01g41810	1.01835e-51	5.54632e-05	1.37417	1.41188	III	cytochrome P450 72A1, putative, expressed
LOC_Os01g41820	2.78566e-08	0.166055	0.828939	1.4255	VI	cytochrome P450 72A1, putative, expressed
LOC_Os01g41834	0.534454	0.00245196	-0.196029	2.53146	II	chalcone synthase, putative, expressed
LOC_Os01g41870	7.06337e-22	0.00439878	-0.706984	-0.871418	VII	protein kinase, putative, expressed
LOC_Os01g41880	0.239241	0.697877	-0.147099	-0.204015	V	hyaluronan/mRNA binding family domain containing protein, expressed
LOC_Os01g41890	7.2784e-06	0.0188435	0.959337	2.30758	VI	MLA1, putative, expressed
LOC_Os01g41900	3.59446e-21	0.133897	-0.983786	-0.599971	IV	Myb transcription factor, putative, expressed
LOC_Os01g41930	0.974424	0.521689	-0.0153604	1.63344	V	leucine rich repeat protein, putative, expressed
LOC_Os01g41950	0.966025	0.170819	-0.0131389	1.5586	V	expressed protein
LOC_Os01g41970	0.880605	NA	0.183078	1.55211	II	expressed protein
LOC_Os01g41990	0.0331693	0.901182	-0.459599	-0.173619	V	OsCML12 - Calmodulin-related calcium sensor protein, expressed
LOC_Os01g42000	0.817339	0.860721	-0.121031	-0.552752	V	skin secretory protein xP2 precursor, putative, expressed
LOC_Os01g42010	0.541573	0.577896	0.0688372	-0.253233	V	expressed protein
LOC_Os01g42024	0.45482	0.345967	-0.277428	2.47269	V	expressed protein
LOC_Os01g42030	6.64157e-11	0.055326	0.81148	1.57799	VI	mitochondrial chaperone BCS1, putative, expressed
LOC_Os01g42040	0.00197637	0.99962	-0.816039	-0.0016968	IV	ubiquitin-conjugating enzyme, putative, expressed
LOC_Os01g42050	0.0675864	0.460633	0.321803	-1.09979	V	DNL zinc finger domain containing protein, putative, expressed
LOC_Os01g42060	0.897126	0.690255	-0.122385	0.844362	V	expressed protein
LOC_Os01g42070	1.44884e-20	0.0056606	-1.83415	-1.63759	VII	kinesin motor domain containing protein, putative, expressed
LOC_Os01g42080	0.0122583	0.746921	0.261436	-0.234652	V	zinc ion binding protein, putative, expressed
LOC_Os01g42090	7.88329e-08	0.030454	0.917225	0.974728	VI	nodulin MtN3 family protein, putative, expressed
LOC_Os01g42110	3.29568e-14	0.167855	2.06503	0.952648	VI	nodulin MtN3 family protein, putative, expressed
LOC_Os01g42120	0.233058	0.532892	-0.244312	-1.45466	V	expressed protein
LOC_Os01g42140	3.57427e-13	0.743729	1.04092	0.347425	VI	expressed protein
LOC_Os01g42150	0.345689	NA	-1.31136	-4.45285	VIII	MEGL13 - Maternally expressed gene MEG family protein precursor, expressed
LOC_Os01g42190	0.125779	0.949444	-0.14151	0.0211767	V	heat shock protein DnaJ, putative, expressed
LOC_Os01g42200	0.000238157	0.0275051	-0.772667	-1.69831	IV	expressed protein
LOC_Os01g42210	0.866836	NA	0.185934	-2.38077	VIII	LTPL47 - Protease inhibitor/seed storage/LTP family protein precursor, putative, expressed
LOC_Os01g42220	0.915492	NA	-0.233762	0.309852	V	expressed protein
LOC_Os01g42234	0.0139071	0.202766	-0.293396	-0.565379	V	amino acid permease family protein, putative, expressed
LOC_Os01g42260	2.1596e-05	0.414877	0.238504	0.272613	V	transcriptional corepressor LEUNIG, putative, expressed
LOC_Os01g42280	3.15861e-08	0.477114	-0.448373	-0.432642	V	pentatricopeptide, putative, expressed
LOC_Os01g42294	5.84944e-15	0.00243138	-0.690489	-0.826739	VII	inactive receptor kinase At2g26730 precursor, putative, expressed
LOC_Os01g42320	0.675002	0.017161	0.796191	2.33226	V	aspartic proteinase nepenthesin-2 precursor, putative, expressed
LOC_Os01g42350	0.48465	0.297516	0.731613	1.20773	V	pleiotropic drug resistance protein, putative, expressed
LOC_Os01g42370	NA	0.357401	-1.16034	-1.16965	IV	pleiotropic drug resistance protein, putative, expressed
LOC_Os01g42380	1.52136e-06	0.00049198	1.81515	1.33279	III	pleiotropic drug resistance protein, putative, expressed
LOC_Os01g42400	0.491789	NA	-0.58702	-0.892456	VIII	STE_MEK_ste7_MAP2K.3 - STE kinases include homologs to sterile 7, sterile 11 and sterile 20 from yeast, expressed
LOC_Os01g42410	1.46195e-85	3.26512e-08	2.56457	1.96728	III	pleiotropic drug resistance protein, putative, expressed
LOC_Os01g42430	0.0355007	0.215711	0.171875	0.383535	V	vacuolar ATP synthase, putative, expressed
LOC_Os01g42460	0.0952223	0.971155	-0.139898	-0.0469386	V	BAH domain containing protein, expressed
LOC_Os01g42470	4.83192e-06	0.59394	-0.603325	-0.360406	IV	acetyltransferase, GNAT family, putative, expressed
LOC_Os01g42480	0.0166637	0.311906	0.235398	0.346577	V	Yip1 domain containing protein, expressed
LOC_Os01g42490	0.521665	0.775508	0.0646923	0.159677	V	endonuclease/exonuclease/phosphatase family domain containing protein, expressed
LOC_Os01g42500	0.881846	0.769385	-0.0245307	-0.261251	V	zinc finger, C3HC4 type family protein, expressed
LOC_Os01g42510	0.366494	0.841545	-0.23352	0.495906	V	expressed protein
LOC_Os01g42520	1.13247e-06	0.389584	-0.353371	-0.296119	V	expressed protein
LOC_Os01g42610	0.686055	0.978215	0.722097	0.0923131	V	terpene synthase, putative, expressed
LOC_Os01g42620	0.422032	0.548889	0.148037	0.504082	V	pentatricopeptide containing protein, putative, expressed
LOC_Os01g42630	0.165793	0.93124	0.17464	0.0959244	V	C-5 cytosine-specific DNA methylase, putative, expressed
LOC_Os01g42640	0.124452	0.977491	-0.605341	0.102501	V	ribosomal protein, putative, expressed
LOC_Os01g42650	3.65126e-17	0.529124	-0.810637	-0.20721	IV	cytochrome c oxidase subunit 5B, mitochondrial precursor, putative, expressed
LOC_Os01g42670	0.667535	0.52304	0.527371	1.1571	V	hypothetical protein
LOC_Os01g42690	0.823286	0.103291	0.071753	1.03029	V	OsPOP2 - Putative Prolyl Oligopeptidase homologue, expressed
LOC_Os01g42700	1.8526e-05	0.266942	-0.376682	-0.317772	V	expressed protein
LOC_Os01g42710	1.18575e-05	0.180311	0.394188	0.651294	V	retrotransposon protein, putative, unclassified, expressed
LOC_Os01g42720	0.719063	0.610428	0.0695711	-0.572946	V	expressed protein
LOC_Os01g42730	1.07996e-16	0.740518	-0.804324	-0.272947	IV	GDSL-like lipase/acylhydrolase, putative, expressed
LOC_Os01g42740	0.146667	0.999685	0.474711	0.000651216	V	ammonium transporter 2, putative, expressed
LOC_Os01g42760	0.140301	NA	-0.648367	1.4549	II	integral membrane protein TmpA, putative, expressed
LOC_Os01g42770	0.101279	0.217318	-0.168535	0.665687	V	expressed protein
LOC_Os01g42780	0.735097	0.136815	-0.0923923	1.27518	V	cysteine proteinase EP-B 2 precursor, putative, expressed
LOC_Os01g42790	0.029424	0.929959	0.865222	0.286807	V	xylem cysteine proteinase 2 precursor, putative, expressed
LOC_Os01g42800	0.990368	0.909644	0.00153962	-0.0654821	V	MEE18, putative, expressed
LOC_Os01g42810	8.14381e-05	0.466546	0.66045	0.930945	VI	leaf senescence related protein, putative, expressed
LOC_Os01g42820	5.2709e-05	0.593645	0.315704	0.308032	V	RNA recognition motif containing protein, putative, expressed
LOC_Os01g42830	0.218681	0.822213	0.13394	0.0970738	V	adaptin ear-binding coat-associated protein 2, putative, expressed
LOC_Os01g42840	0.343964	NA	0.822973	1.00261	II	expressed protein
LOC_Os01g42850	1.18849e-20	0.535352	0.584642	0.28777	V	ThiF family domain containing protein, putative, expressed
LOC_Os01g42860	9.60288e-215	1.00115e-39	5.01272	3.3181	III	inhibitor I family protein, putative, expressed
LOC_Os01g42870	2.43764e-05	0.877473	0.366811	-0.0648446	V	transferase family protein, putative, expressed
LOC_Os01g42880	3.90446e-06	0.452149	-0.393533	-0.259376	V	transferase family protein, putative, expressed
LOC_Os01g42900	0.00546993	0.838559	-0.510508	-0.155923	V	ABC-2 type transporter domain containing protein, expressed
LOC_Os01g42950	1.65867e-06	0.226154	0.337059	0.468739	V	protein kinase family protein, putative, expressed
LOC_Os01g42960	5.04408e-12	0.916717	-0.717423	0.10369	IV	TTL1, putative, expressed
LOC_Os01g42970	0.818145	0.771283	-0.0269337	-0.226087	V	zinc finger C-x8-C-x5-C-x3-H type family protein, expressed
LOC_Os01g42980	0.00019203	0.140409	-0.446598	-1.07514	V	ribosomal protein L22, putative, expressed
LOC_Os01g42990	0.41256	0.940714	0.155106	-0.0608995	V	PPR repeat domain containing protein, putative, expressed
LOC_Os01g43020	5.23787e-21	0.256858	-0.622197	-0.276441	IV	CTP synthase, putative, expressed
LOC_Os01g43030	0.0263434	0.720832	-0.136255	-0.119564	V	tetratricopeptide repeat domain containing protein, expressed
LOC_Os01g43040	0.00187345	0.00189179	0.50271	1.35768	II	amino acid transporter, putative, expressed
LOC_Os01g43050	6.23387e-07	0.266942	-1.04461	-0.708346	IV	CENP-C1, putative, expressed
LOC_Os01g43060	0.72042	0.463779	-0.11521	1.01659	V	expressed protein
LOC_Os01g43070	5.40717e-08	0.000430576	-0.42174	-0.866563	VIII	psbP-related thylakoid lumenal protein 4, chloroplast precursor, putative, expressed
LOC_Os01g43080	0.00104622	0.0851232	-0.360547	1.34652	V	exonuclease, putative, expressed
LOC_Os01g43090	0.00938162	0.89601	-0.22798	-0.0455892	V	oxidoreductase, aldo/keto reductase family protein, putative, expressed
LOC_Os01g43100	3.23755e-08	0.522226	-0.502929	0.719777	V	protein phosphatase 2C, putative, expressed
LOC_Os01g43110	0.0624221	0.237065	0.591521	1.51247	V	expressed protein
LOC_Os01g43120	0.521925	0.486028	-0.0523459	0.209829	V	DEAD/DEAH box helicase, putative, expressed
LOC_Os01g43130	0.958391	0.51537	-0.0101767	0.474683	V	DEAD/DEAH box helicase, putative, expressed
LOC_Os01g43140	0.202318	0.954254	-0.161802	-0.0652956	V	lipase, putative, expressed
LOC_Os01g43150	0.885233	0.0666128	-0.0163736	0.745498	V	OsFtsH9 FtsH protease, homologue of AtFtsH11, expressed
LOC_Os01g43160	4.32492e-13	0.210924	-0.522745	-0.483641	V	polygalacturonase, putative, expressed
LOC_Os01g43170	1.30992e-20	0.732542	0.674119	-0.178771	VI	polypyrimidine tract-binding protein, putative, expressed
LOC_Os01g43220	2.4726e-29	0.517824	-1.39245	-0.733672	IV	chitinase domain-containing protein 1 precursor, putative, expressed
LOC_Os01g43230	1.00646e-40	0.667406	-1.81359	-0.477105	IV	expressed protein
LOC_Os01g43250	0.661243	0.622321	-0.0597625	0.418971	V	WD domain, G-beta repeat domain containing protein, expressed
LOC_Os01g43270	1.50915e-11	0.000590382	-0.79159	-1.24741	VII	hydroquinone glucosyltransferase, putative, expressed
LOC_Os01g43280	2.55311e-09	0.000114649	-1.34141	-1.54502	VII	hydroquinone glucosyltransferase, putative, expressed
LOC_Os01g43290	0.85968	0.160083	0.12904	3.54139	V	expressed protein
LOC_Os01g43320	0.000905651	0.65574	-0.414864	0.665502	V	transmembrane amino acid transporter protein, putative, expressed
LOC_Os01g43330	9.65298e-05	0.762107	0.312262	0.191843	V	extra-large G-protein-related, putative, expressed
LOC_Os01g43350	0.003222	0.00484084	0.363271	1.13996	II	protein kinase family protein, putative, expressed
LOC_Os01g43360	0.106763	0.799642	-0.159382	0.188605	V	myosin-Ie, putative, expressed
LOC_Os01g43370	3.31448e-16	0.911999	0.5469	-0.0904429	V	CPuORF17 - conserved peptide uORF-containing transcript, expressed
LOC_Os01g43372	4.3919e-15	0.949291	0.576528	0.0528794	V	expressed protein
LOC_Os01g43380	2.67643e-14	0.658588	-0.850126	-0.417542	IV	glycosyltransferase family protein 1, putative, expressed
LOC_Os01g43390	4.86892e-28	8.63874e-05	-0.90949	-0.975963	VII	uroporphyrinogen decarboxylase, putative, expressed
LOC_Os01g43400	0.0173666	0.787386	-1.67206	0.922273	V	expressed protein
LOC_Os01g43410	1.05845e-75	0.007888	-1.09704	-0.743866	VII	CAMK_CAMK_like.9 - CAMK includes calcium/calmodulin depedent protein kinases, expressed
LOC_Os01g43420	1.39843e-05	0.740182	0.436829	-0.209233	V	expressed protein
LOC_Os01g43430	0.201778	NA	-0.838457	1.44904	II	expressed protein
LOC_Os01g43440	0.961402	0.705534	0.0452447	-0.952411	V	TOO MANY MOUTHS precursor, putative, expressed
LOC_Os01g43460	1.94909e-81	1.37915e-21	2.82731	3.7432	III	C4-dicarboxylate transporter/malic acid transport protein, expressed
LOC_Os01g43480	0.00137035	0.492026	0.583177	0.507998	V	AAA-type ATPase family protein, putative, expressed
LOC_Os01g43490	0.892322	0.50572	0.0878083	1.19014	V	polygalacturonase, putative, expressed
LOC_Os01g43500	0.226152	NA	-1.56178	2.49047	II	expressed protein
LOC_Os01g43510	0.193426	0.168619	0.642899	1.80084	V	expressed protein
LOC_Os01g43520	0.679116	0.819984	0.0429125	0.111437	V	neutral ceramidase precursor, putative, expressed
LOC_Os01g43530	0.625722	0.227526	-0.534802	-3.10754	V	late embryogenesis abundant protein, putative, expressed
LOC_Os01g43540	0.00123501	0.580972	0.215666	0.154296	V	suppressor of G2 allele of SKP1, putative, expressed
LOC_Os01g43550	0.00594721	0.85168	-1.06089	0.534176	IV	WRKY12, expressed
LOC_Os01g43560	0.754251	0.943062	-0.371571	-0.343507	V	expressed protein
LOC_Os01g43580	1.30312e-09	0.992373	0.438138	0.00584414	V	kinesin motor domain containing protein, putative, expressed
LOC_Os01g43590	0.231123	0.586566	-0.479939	0.999843	V	HSF-type DNA-binding domain containing protein, expressed
LOC_Os01g43610	0.114454	0.825666	-0.353268	-0.21742	V	DUF623 domain containing protein, expressed
LOC_Os01g43620	0.663757	NA	-0.51705	1.77275	II	expressed protein
[truncated: 27,465 more rows]
