# Supplementary material for: Comparative ribosome profiling reveals distinct translational landscapes of salt-sensitive and -tolerant rice
Source: BMC Genomics. 2021 Aug 12;22:612. doi: 10.1186/s12864-021-07922-6 (PMC8359061; doi:10.1186/s12864-021-07922-6)
Supplement: Supplementary file 4 — Additional file 4: Table S3. Differentially transcribed/translated genes under salt stress in seedling shoots of ‘Sea Rice 86’ (SR86). [file 12864_2021_7922_MOESM4_ESM.xlsx]

## Sheet: Table S3
Table S3. Differentially transcribed/translated genes under salt stress in seedling shoots of 'Sea Rice 86' (SR86).
Notes: Group I: genes transcriptionally down-regulated but translationally up-regulated; Group II: genes only translationally up-regulated; Group III: genes transcriptionally and translationally up-regulated; Group IV: genes only transcriptionally down-regulated; Group V: genes unchanged; Group VI: genes only transcriptionally up-regulated; Group VII: genes transcriptionally and translationally d…
"NA" is short for "not available".
Gene ID	Pval (RNA-seq)	Pval (Ribo-seq)	Log2Foldchange (RNA-seq)	Log2Foldchange (Ribo-seq)	Group	Description
LOC_Os01g01010	0.751046	0.845458	0.0607638	-0.0773633	V	TBC domain containing protein, expressed
LOC_Os01g01019	5.2582e-07	0.800215	-1.8438	-0.4364	IV	expressed protein
LOC_Os01g01030	0.748815	0.0551587	0.0619996	-0.973778	V	monocopper oxidase, putative, expressed
LOC_Os01g01040	0.0661696	0.992164	0.233794	0.00394274	V	expressed protein
LOC_Os01g01050	0.706132	0.89092	0.0673562	0.102764	V	R3H domain containing protein, expressed
LOC_Os01g01060	1.01352e-05	0.0107327	-0.751262	-0.600972	IV	40S ribosomal protein S5, putative, expressed
LOC_Os01g01070	0.000102725	0.569756	0.491917	0.332999	V	expressed protein
LOC_Os01g01080	3.59709e-08	7.93749e-06	0.674979	1.26355	III	decarboxylase, putative, expressed
LOC_Os01g01090	0.723559	0.0305874	0.547268	-6.05823	V	retrotransposon protein, putative, unclassified, expressed
LOC_Os01g01110	0.844932	0.0327127	-0.176461	-4.50985	V	expressed protein
LOC_Os01g01115	0.0401019	0.996603	0.468015	0.00425952	V	pentatricopeptide, putative, expressed
LOC_Os01g01120	6.15656e-15	0.180656	-1.19645	-0.405449	IV	enolase-phosphatase E1, putative, expressed
LOC_Os01g01130	2.52964e-07	0.0537123	-0.668097	-0.644001	IV	snurportin-1, putative, expressed
LOC_Os01g01150	0.656934	0.000519953	0.0669391	-0.735271	VIII	RNA recognition motif, putative, expressed
LOC_Os01g01160	1.42797e-07	0.0198348	0.897678	1.34098	VI	heat shock protein DnaJ, putative, expressed
LOC_Os01g01170	6.84052e-05	6.79212e-06	-1.37304	-4.76802	VII	expressed protein
LOC_Os01g01190	0.79826	0.109276	-0.0716531	0.677655	V	phosphoesterase family protein, putative, expressed
LOC_Os01g01280	0.000560994	0.87108	-0.758153	-0.054798	IV	expressed protein
LOC_Os01g01290	0.893096	0.108563	-0.271853	-3.95176	V	histone-like transcription factor and archaeal histone, putative, expressed
LOC_Os01g01295	7.72509e-05	3.18364e-05	0.517349	1.0323	II	expressed protein
LOC_Os01g01302	2.12292e-16	0.136515	-1.04106	-0.344878	IV	shikimate kinase, putative, expressed
LOC_Os01g01307	0.612494	0.878772	-0.11342	-0.0495914	V	translocon-associated protein beta domain containing protein, expressed
LOC_Os01g01312	0.00642011	0.0368445	0.311066	0.542876	V	retrotransposon protein, putative, Ty1-copia subclass, expressed
LOC_Os01g01340	3.21156e-11	0.624788	-0.705167	0.212575	IV	light-induced protein 1-like, putative, expressed
LOC_Os01g01350	0.173457	0.862683	-0.221818	0.131806	V	SNF7 domain containing protein, putative, expressed
LOC_Os01g01360	0.60673	0.00013695	0.154562	1.44297	II	peptide transporter PTR2, putative, expressed
LOC_Os01g01369	0.538561	0.688138	-0.0915418	-0.105863	V	3-beta-hydroxysteroid-Delta-isomerase, putative, expressed
LOC_Os01g01380	0.919345	0.0738688	-0.025435	-1.52834	V	expressed protein
LOC_Os01g01390	0.289432	0.230187	0.161573	0.645638	V	expressed protein
LOC_Os01g01400	0.000331354	0.904402	0.518938	-0.100369	V	expressed protein
LOC_Os01g01410	0.000220347	0.32043	0.458927	-0.25663	V	TKL_IRAK_C-LEC.1 - TKL_IRAK_C-LEC has homology to C-type lectin receptors, expressed
LOC_Os01g01420	0.917115	0.00227395	-0.0180077	0.807577	II	expressed protein
LOC_Os01g01430	0.000608313	6.15715e-08	1.71537	2.85565	III	No apical meristem protein, putative, expressed
LOC_Os01g01450	5.46223e-05	0.671607	-0.481473	0.160431	V	stress responsive protein, putative, expressed
LOC_Os01g01470	0.0278683	0.00456735	-2.57169	-3.65856	VIII	no apical meristem protein, putative, expressed
LOC_Os01g01484	0.00273205	0.000568021	0.414245	-1.87127	VIII	light-mediated development protein DET1, putative, expressed
LOC_Os01g01510	0.00445225	0.578295	0.551008	0.213884	V	sas10/Utp3 family protein, expressed
LOC_Os01g01520	0.403669	0.108179	0.21066	0.633179	V	transferase family protein, putative, expressed
LOC_Os01g01570	0.000912958	0.92984	0.595473	-0.0778958	VI	kinesin heavy chain, putative, expressed
LOC_Os01g01580	0.430794	0.242591	0.46604	1.15219	V	expressed protein
LOC_Os01g01590	0.152267	NA	0.812393	-0.750069	VIII	hypothetical protein
LOC_Os01g01600	2.4411e-05	0.537439	1.2282	-1.22356	VI	ethylene-responsive protein related, putative, expressed
LOC_Os01g01610	9.4749e-05	0.116353	0.783926	0.777891	VI	IscA-like iron-sulfur assembly protein, mitochondrial precursor, putative, expressed
LOC_Os01g01620	3.6757e-13	0.83127	0.82399	-0.119489	VI	kinase, pfkB family, putative, expressed
LOC_Os01g01640	0.0945803	0.578295	-0.2229	0.170114	V	Rer1 protein, putative, expressed
LOC_Os01g01650	5.80008e-15	0.113311	-2.04287	-0.737211	IV	isoflavone reductase homolog IRL, putative, expressed
LOC_Os01g01660	0.00686563	0.961199	-0.847756	-0.0264586	IV	isoflavone reductase, putative, expressed
LOC_Os01g01670	0.114848	0.174283	0.417329	-1.07018	V	expressed protein
LOC_Os01g01680	0.703625	0.687489	0.100439	0.282317	V	expressed protein
LOC_Os01g01689	0.156964	0.225583	-0.188482	-0.822774	V	phosphatidylinositol 3- and 4-kinase family protein, expressed
LOC_Os01g01700	0.627742	0.644749	-0.0702419	-0.120607	V	anaphase-promoting complex subunit 11, putative, expressed
LOC_Os01g01710	4.25082e-08	0.521582	-0.591047	-0.132793	IV	1-deoxy-D-xylulose 5-phosphate reductoisomerase, chloroplast precursor, putative, expressed
LOC_Os01g01720	0.471565	0.000598614	-0.122022	0.745941	II	pex14, putative, expressed
LOC_Os01g01730	0.297248	0.431529	-2.39587	-1.52254	V	serine/arginine repetitive matrix protein 2, putative, expressed
LOC_Os01g01740	0.117888	0.29697	-0.300442	-0.37191	V	protein kinase domain containing protein, expressed
LOC_Os01g01770	0.00130788	0.372683	-1.66955	1.41605	IV	ZOS1-01 - C2H2 zinc finger protein, expressed
LOC_Os01g01780	0.938524	0.673629	0.0225778	-0.455329	V	exostosin family protein, putative, expressed
LOC_Os01g01790	8.71083e-05	0.143968	0.398612	0.362026	V	expressed protein
LOC_Os01g01800	6.50336e-10	0.141338	0.908901	0.45445	VI	expressed protein
LOC_Os01g01830	0.36845	0.117927	0.142386	0.33578	V	OsPOP1 - Putative Prolyl Oligopeptidase homologue, expressed
LOC_Os01g01840	1.43518e-07	0.0105823	1.56138	1.581	VI	helix-loop-helix DNA-binding domain containing protein, expressed
LOC_Os01g01870	1.9493e-12	1.24196e-07	-1.82986	-2.34885	VII	helix-loop-helix DNA-binding domain containing protein, expressed
LOC_Os01g01890	2.41335e-11	0.00111623	-1.7686	-1.5224	VII	expressed protein
LOC_Os01g01910	4.70716e-66	1.72867e-05	3.99317	3.9431	III	expressed protein
LOC_Os01g01920	0.00658201	0.0187678	0.337734	0.580972	V	HD domain containing protein 2, putative, expressed
LOC_Os01g01930	0.839708	0.0292604	-0.200971	5.09493	V	expressed protein
LOC_Os01g01940	0.141128	0.00303039	-0.914238	-2.06629	VIII	expressed protein
LOC_Os01g01950	0.164742	0.0686991	-2.79607	4.00552	V	expressed protein
LOC_Os01g01960	0.00196658	5.15886e-09	0.401442	1.00892	II	transcriptional repressor, putative, expressed
LOC_Os01g01970	8.93682e-05	0.8719	-0.701743	-0.0916538	IV	expressed protein
LOC_Os01g02000	0.553361	0.493877	-0.199789	-0.623182	V	phosphate transporter 1, putative, expressed
LOC_Os01g02010	0.11279	0.141584	-0.386825	0.549568	V	expressed protein
LOC_Os01g02020	3.48215e-42	6.51318e-08	2.09965	1.33905	III	acetyl-CoA acetyltransferase, cytosolic, putative, expressed
LOC_Os01g02040	0.0207452	0.780625	-0.388818	0.109565	V	retrotransposon protein, putative, unclassified, expressed
LOC_Os01g02050	1.26027e-05	0.0153651	-1.0831	-1.26302	IV	phosphoenolpyruvate carboxylase, putative, expressed
LOC_Os01g02060	1.04789e-13	0.538505	-1.15782	-0.433814	IV	TOO MANY MOUTHS precursor, putative, expressed
LOC_Os01g02070	2.833e-05	0.835585	-2.3731	-0.385322	IV	invertase/pectin methylesterase inhibitor family protein, putative, expressed
LOC_Os01g02080	1.25407e-29	0.00183283	-1.41369	-0.768656	VII	peptidyl-prolyl cis-trans isomerase, putative, expressed
LOC_Os01g02090	0.921733	0.163287	-0.0149498	0.356702	V	expressed protein
LOC_Os01g02100	0.864292	0.697057	0.0376259	0.18548	V	transposon protein, putative, unclassified, expressed
LOC_Os01g02110	0.298694	0.412176	1.28176	1.74654	V	helix-loop-helix DNA-binding domain containing protein, expressed
LOC_Os01g02130	0.112541	0.476815	-0.588836	-0.701139	V	expressed protein
LOC_Os01g02139	0.000275075	0.0415314	-0.599799	-0.697045	IV	expressed protein
LOC_Os01g02150	5.72989e-11	0.771081	-0.956522	0.140527	IV	sulfated surface glycoprotein 185 precursor, putative, expressed
LOC_Os01g02160	0.569986	0.388565	-0.462541	0.927455	V	hydroxyproline-rich glycoprotein family protein, putative, expressed
LOC_Os01g02170	0.0148373	0.494895	0.531369	-0.479411	V	expressed protein
LOC_Os01g02180	0.00204797	0.0150645	0.627867	0.934396	VI	expressed protein
LOC_Os01g02190	0.0383142	0.104595	1.37382	4.82889	V	aquaporin protein, putative, expressed
LOC_Os01g02200	1.65235e-09	0.0462862	0.742918	0.819363	VI	armadillo/beta-catenin repeat family protein, putative, expressed
LOC_Os01g02250	0.701882	0.988332	-0.205791	-0.0348726	V	RGA-1, putative, expressed
LOC_Os01g02280	0.376157	0.584874	0.327952	-0.825761	V	Leucine Rich Repeat family protein, expressed
LOC_Os01g02290	1.34464e-06	4.41164e-05	-0.834424	-1.75295	VII	Ser/Thr receptor-like kinase, putative, expressed
LOC_Os01g02300	0.516972	0.884093	-0.158348	-0.153645	V	receptor kinase ORK10, putative, expressed
LOC_Os01g02310	0.836289	0.050316	0.171578	-3.24735	V	expressed protein
LOC_Os01g02320	1.75179e-07	0.447699	1.47713	-0.611754	VI	protein kinase domain containing protein, expressed
LOC_Os01g02334	0.759252	0.300637	-0.0706778	-0.764942	V	expressed protein
LOC_Os01g02350	7.68755e-08	0.00770424	0.982942	2.54956	III	receptor-like kinase ARK1AS, putative, expressed
LOC_Os01g02360	2.77173e-06	0.997237	0.904048	0.00418287	VI	resistance-related receptor-like kinase, putative, expressed
LOC_Os01g02370	4.36721e-10	0.0699139	-1.60742	-1.29687	IV	receptor-like kinase ARK1AS, putative, expressed
LOC_Os01g02390	2.20318e-10	0.000887959	0.884614	2.44756	III	protein kinase domain containing protein, expressed
LOC_Os01g02400	0.760791	0.0359964	0.0608074	-1.21762	V	protein kinase domain containing protein, expressed
LOC_Os01g02410	0.307562	0.148367	1.58422	-3.79031	V	protein kinase domain containing protein, expressed
LOC_Os01g02420	0.353769	0.759468	0.312831	-0.652161	V	protein kinase domain containing protein, expressed
LOC_Os01g02430	0.439204	0.299423	-0.18511	0.597929	V	TAK14, putative, expressed
LOC_Os01g02440	0.792821	NA	0.513724	1.47974	II	Ser/Thr receptor-like kinase, putative, expressed
LOC_Os01g02470	0.364418	0.742249	-0.447145	-0.66019	V	expressed protein
LOC_Os01g02490	0.0885275	0.420762	0.574775	0.997598	V	expressed protein
LOC_Os01g02500	0.932795	NA	0.0586892	-0.679872	VIII	glutamyl-tRNA amidotransferase, putative, expressed
LOC_Os01g02550	0.0192584	0.365387	-0.638456	-0.711011	V	protein kinase domain containing protein, expressed
LOC_Os01g02560	0.000870647	0.449879	-0.909417	0.650182	IV	Ser/Thr receptor-like kinase, putative, expressed
LOC_Os01g02570	2.66781e-20	5.81975e-05	-2.02786	-2.18767	VII	protein kinase domain containing protein, expressed
LOC_Os01g02580	0.00176068	0.81082	-0.817358	0.313742	IV	protein kinase domain containing protein, expressed
LOC_Os01g02590	0.000358752	6.66094e-05	0.597127	3.7175	III	receptor-like kinase, putative, expressed
LOC_Os01g02600	0.888714	0.978883	0.0307448	-0.0124228	V	Ser/Thr receptor-like kinase, putative, expressed
LOC_Os01g02610	0.00546112	0.992878	1.51345	0.0145008	VI	protein kinase domain containing protein, expressed
LOC_Os01g02680	0.226405	0.293959	0.934819	2.1572	V	protein kinase domain containing protein, expressed
LOC_Os01g02690	0.0647337	0.658148	0.552065	-1.31738	V	resistance-related receptor-like kinase, putative, expressed
LOC_Os01g02700	0.63838	0.00373166	-0.101288	0.698697	II	protein kinase domain containing protein, expressed
LOC_Os01g02710	0.736273	0.810357	0.0803114	0.165837	V	LRk-type protein, putative, expressed
LOC_Os01g02720	0.247751	0.979621	0.219756	-0.0197834	V	elongation factor Tu, putative, expressed
LOC_Os01g02730	0.342221	0.141944	0.216972	1.48045	V	TAK14, putative, expressed
LOC_Os01g02750	0.000816537	0.0364937	-0.592467	-1.49624	IV	protein kinase domain containing protein, expressed
LOC_Os01g02760	0.0388957	0.408244	-0.34657	-0.466681	V	receptor-like kinase, putative, expressed
LOC_Os01g02770	1.34206e-05	0.0488292	-0.62548	-1.02598	IV	resistance-related receptor-like kinase, putative, expressed
LOC_Os01g02780	1.0828e-20	0.335352	-2.89285	-0.92685	IV	TAK33, putative, expressed
LOC_Os01g02790	0.471898	0.571023	-0.61482	-1.25195	V	protein kinase domain containing protein, expressed
LOC_Os01g02800	0.309089	0.291497	-0.494693	1.46271	V	receptor-like kinase ARK1AS, putative, expressed
LOC_Os01g02810	0.0450516	0.894767	-0.788758	-0.34574	V	resistance-related receptor-like kinase, putative, expressed
LOC_Os01g02830	0.990704	0.0169893	0.00257518	0.894368	V	receptor-like kinase ARK1AS, putative, expressed
LOC_Os01g02840	0.846847	0.610172	0.0509134	0.614441	V	resistance-related receptor-like kinase, putative, expressed
LOC_Os01g02860	0.395442	0.580573	0.236787	0.782513	V	expressed protein
LOC_Os01g02870	0.000812039	0.183901	-0.620056	-0.364198	IV	auxin-induced protein 5NG4, putative, expressed
LOC_Os01g02880	0.912916	0.509844	-0.0241956	0.157814	V	fructose-bisphospate aldolase isozyme, putative, expressed
LOC_Os01g02884	0.369365	2.09462e-08	0.151321	1.11603	II	ATP-dependent RNA helicase DHX36, putative, expressed
LOC_Os01g02890	0.00236832	0.135743	0.691893	-2.26913	VI	phosphatidylserine synthase, putative, expressed
LOC_Os01g02900	0.768591	0.060293	-0.0734749	0.54113	V	glycosyltransferase, putative, expressed
LOC_Os01g02910	0.0243849	0.33759	0.493396	1.0634	V	glycosyltransferase, putative, expressed
LOC_Os01g02920	1.51284e-12	2.26119e-15	1.21119	1.77796	III	glycosyltransferase protein, putative, expressed
LOC_Os01g02930	9.34945e-06	0.86557	1.01821	-0.136605	VI	glycosyltransferase protein, putative, expressed
LOC_Os01g02940	6.8338e-10	0.000367863	-1.3183	-0.962482	VII	glycosyltransferase protein, putative, expressed
LOC_Os01g02950	0.266652	0.0589869	-1.8753	1.14798	V	expressed protein
LOC_Os01g02960	0.436606	0.12543	-0.133706	0.300932	V	expressed protein
LOC_Os01g02980	0.816195	0.273985	0.324774	-2.98124	V	expressed protein
LOC_Os01g03020	0.041845	0.680906	-0.279748	-0.105122	V	tRNA synthetase class I, putative, expressed
LOC_Os01g03030	0.000135663	0.68723	0.552535	0.171438	V	alanyl-tRNA synthetase, putative, expressed
LOC_Os01g03040	0.799258	0.397544	-0.0426228	0.188869	V	expressed protein
LOC_Os01g03050	9.928e-14	5.30504e-05	1.33039	1.49132	III	fruit protein PKIWI502, putative, expressed
LOC_Os01g03060	0.0385409	0.118089	0.248379	-0.703591	V	splicing factor, putative, expressed
LOC_Os01g03070	0.0131122	0.015204	0.379936	0.627429	V	transposon protein, putative, unclassified, expressed
LOC_Os01g03080	1.43489e-05	0.380554	1.56733	1.05534	VI	expressed protein
LOC_Os01g03090	0.146962	0.627775	0.198296	-0.184539	V	methyltransferase, putative, expressed
LOC_Os01g03100	0.922035	0.106393	0.0190179	-0.935823	V	protein binding protein, putative, expressed
LOC_Os01g03110	0.001377	0.15904	0.418176	0.658992	V	expressed protein
LOC_Os01g03130	2.7023e-08	0.025769	-1.34368	-0.995686	IV	expressed protein
LOC_Os01g03144	0.205175	0.749855	-0.150664	-0.092967	V	white-brown complex homolog protein 7, putative, expressed
LOC_Os01g03160	0.00825617	0.0674113	0.353796	-0.546113	V	xylosyltransferase, putative, expressed
LOC_Os01g03170	0.995724	0.222603	0.0114811	-1.20857	V	seven in absentia protein family protein, expressed
LOC_Os01g03190	0.0775481	0.759599	-2.35017	0.87511	V	expressed protein
LOC_Os01g03260	0.131088	0.0347964	-0.699712	1.34224	V	expressed protein
LOC_Os01g03300	0.140679	NA	-3.5617	3.79104	II	seven in absentia protein family protein, expressed
LOC_Os01g03310	7.35729e-06	0.353495	-1.04869	-0.435298	IV	BBTI1 - Bowman-Birk type bran trypsin inhibitor precursor, expressed
LOC_Os01g03320	2.89078e-11	3.50346e-06	1.4209	1.50683	III	BBTI2 - Bowman-Birk type bran trypsin inhibitor precursor, expressed
LOC_Os01g03330	0.0818587	0.813298	1.13935	-0.277501	V	BBTI3 - Bowman-Birk type bran trypsin inhibitor precursor, expressed
LOC_Os01g03340	2.22089e-45	9.43687e-08	2.26974	1.85801	III	BBTI4 - Bowman-Birk type bran trypsin inhibitor precursor, expressed
LOC_Os01g03360	2.1857e-77	0.0810153	3.08002	1.17028	VI	BBTI5 - Bowman-Birk type bran trypsin inhibitor precursor, expressed
LOC_Os01g03380	0.917163	1.67388e-08	-0.231946	2.86018	II	BBTI6 - Bowman-Birk type bran trypsin inhibitor precursor, putative, expressed
LOC_Os01g03390	1.8455e-85	8.58612e-74	3.05899	3.29309	III	BBTI7 - Bowman-Birk type bran trypsin inhibitor precursor, expressed
LOC_Os01g03429	0.533783	0.423789	-0.594946	1.81422	V	expressed protein
LOC_Os01g03480	1.3869e-10	0.160365	1.57418	4.19667	VI	expressed protein
LOC_Os01g03490	0.522872	0.457878	-0.130847	0.364937	V	heavy-metal-associated domain-containing protein, putative, expressed
LOC_Os01g03500	0.00329658	0.760745	0.641012	0.273558	VI	expressed protein
LOC_Os01g03510	2.18573e-12	0.0010718	0.812806	0.831376	III	WD domain, G-beta repeat domain containing protein, expressed
LOC_Os01g03520	0.00140931	0.000382699	0.459779	0.798545	II	ubiquitin conjugating enzyme protein, putative, expressed
LOC_Os01g03530	4.08689e-43	3.20007e-24	3.49781	3.6317	III	multicopper oxidase domain containing protein, expressed
LOC_Os01g03549	9.52575e-06	0.793802	-0.937956	0.0878058	IV	multi-copper oxidase type I family protein, putative, expressed
LOC_Os01g03570	0.819428	0.0189769	-0.0528748	1.16479	V	transcription factor X1, putative, expressed
LOC_Os01g03620	4.40341e-05	4.64964e-05	-2.85791	-4.04178	VII	multicopper oxidase domain containing protein, expressed
LOC_Os01g03640	0.529458	0.234764	-0.941171	-1.84957	V	multicopper oxidase domain containing protein, expressed
LOC_Os01g03650	0.0414347	0.00792295	-0.245817	-0.500628	V	sufB/sufD domain containing protein, putative, expressed
LOC_Os01g03660	0.0448029	0.000172893	-0.261168	-0.988813	VIII	MYB family transcription factor, putative, expressed
LOC_Os01g03670	0.432772	NA	1.99354	-1.82762	VIII	dihydroflavonol-4-reductase, putative, expressed
LOC_Os01g03680	0.537526	0.0380997	-0.351621	-1.25177	V	BBTI8 - Bowman-Birk type bran trypsin inhibitor precursor, expressed
LOC_Os01g03690	2.52955e-06	0.0794372	-0.694929	-0.684348	IV	TKL_IRAK_DUF26-lg.1 - DUF26 kinases have homology to DUF26 containing loci, expressed
LOC_Os01g03710	1.66071e-12	0.329727	1.14278	0.536688	VI	mannose-6-phosphate isomerase, putative, expressed
LOC_Os01g03720	6.89181e-21	0.834263	2.07897	0.23549	VI	MYB family transcription factor, putative, expressed
LOC_Os01g03730	2.40936e-33	0.0113797	1.53532	0.813871	VI	nuclease PA3, putative, expressed
LOC_Os01g03740	4.39737e-05	0.560992	1.03417	0.32492	VI	nuclease PA3, putative, expressed
LOC_Os01g03750	2.78644e-07	2.01587e-08	-0.884022	-1.27875	VII	expressed protein
LOC_Os01g03760	0.371323	0.0393608	0.111646	0.412476	V	expressed protein
LOC_Os01g03810	0.278837	0.512802	-0.227607	0.591089	V	expressed protein
LOC_Os01g03820	0.989096	0.422522	-0.00348794	0.20992	V	C2 domain containing protein, putative, expressed
LOC_Os01g03870	1.45129e-07	0.132181	0.727036	0.451761	VI	expressed protein
LOC_Os01g03890	0.768658	0.393394	-0.419803	-1.58005	V	DUF260 domain containing protein, putative, expressed
LOC_Os01g03900	0.0357435	0.0161104	1.95203	6.04675	V	expressed protein
LOC_Os01g03914	1.35605e-38	1.8793e-15	1.99388	1.74993	III	cation efflux family protein, putative, expressed
LOC_Os01g03940	1.87455e-10	0.273287	-1.17811	0.6438	IV	expressed protein
LOC_Os01g03950	1.49732e-12	0.000731678	-1.23443	-0.714829	VII	glycosyl hydrolase, family 31, putative, expressed
LOC_Os01g03970	0.207509	4.66344e-05	-4.18298	-5.31861	VIII	expressed protein
LOC_Os01g03980	0.428267	0.0722953	0.174764	1.05651	V	expressed protein
LOC_Os01g04005	0.910032	0.214943	0.159673	1.19885	V	expressed protein
LOC_Os01g04010	0.908077	0.0704673	0.0252055	0.451584	V	expressed protein
LOC_Os01g04020	0.689873	0.021977	0.075753	-1.07912	V	AP2 domain containing protein, expressed
LOC_Os01g04030	0.237379	0.0119824	0.226113	1.31438	V	signal peptidase complex subunit 3, putative, expressed
LOC_Os01g04040	0.000482608	0.859883	-1.22701	0.0687422	IV	BBTI11 - Bowman-Birk type bran trypsin inhibitor precursor, putative, expressed
LOC_Os01g04050	0.0121959	0.510501	-0.382949	0.298116	V	BBTI12 - Bowman-Birk type bran trypsin inhibitor precursor, expressed
LOC_Os01g04070	0.0410794	0.203924	1.33073	2.41261	V	verticillium wilt disease resistance protein, putative, expressed
LOC_Os01g04080	0.325673	NA	0.422435	0.89668	II	expressed protein
LOC_Os01g04090	0.578635	0.179848	-1.26483	-1.0086	V	expressed protein
LOC_Os01g04100	0.0369611	0.963369	0.536807	0.0262183	V	expressed protein
LOC_Os01g04110	0.896331	0.226431	0.0355212	-1.22492	V	mediator of RNA polymerase II transcription subunit 22, putative, expressed
LOC_Os01g04120	0.000784076	0.868003	0.606823	0.156598	VI	ZOS1-03 - C2H2 zinc finger protein, expressed
LOC_Os01g04130	0.161455	0.0157567	-0.270321	0.509938	V	peptidyl-tRNA hydrolase, mitochondrial precursor protein, putative, expressed
LOC_Os01g04160	1.09571e-17	0.32828	1.4467	0.698907	VI	expressed protein
LOC_Os01g04170	3.92104e-05	0.00199882	-1.68536	-5.34182	VII	expressed protein
LOC_Os01g04190	0.938071	7.60662e-06	0.0124091	0.785361	II	transporter family protein, putative, expressed
LOC_Os01g04200	4.37945e-10	0.0412157	0.86802	0.625209	VI	metallo-beta-lactamase family protein, putative, expressed
LOC_Os01g04210	0.195823	NA	0.771699	1.55827	II	DNA binding protein, putative, expressed
LOC_Os01g04220	0.148167	0.117657	1.21974	-4.11885	V	DNA binding protein, putative, expressed
LOC_Os01g04230	6.28793e-13	0.0457098	-1.47296	-0.906604	IV	inactive receptor kinase At2g26730 precursor, putative, expressed
LOC_Os01g04260	2.50298e-07	0.959278	-0.59881	0.0174344	IV	fatty acid hydroxylase, putative, expressed
LOC_Os01g04280	3.25319e-07	0.400601	-1.04299	-0.309043	IV	calmodulin binding protein, putative, expressed
LOC_Os01g04290	0.72474	0.0924295	0.220539	-1.23659	V	glycosyl hydrolase family 10 protein, putative, expressed
LOC_Os01g04300	0.000858046	0.0783609	-0.713331	-0.633667	IV	glycosyl hydrolase family 10 protein, putative, expressed
LOC_Os01g04324	0.944204	0.355427	0.0337426	-1.60128	V	expressed protein
LOC_Os01g04330	2.35068e-19	0.00153564	-1.32979	-1.27205	VII	OsCML16 - Calmodulin-related calcium sensor protein, expressed
LOC_Os01g04340	0.00121544	0.705229	-1.72058	1.06993	IV	hsp20/alpha crystallin family protein, putative, expressed
LOC_Os01g04350	8.49155e-14	0.0942403	-1.24274	-0.394768	IV	hsp20/alpha crystallin family protein, putative, expressed
LOC_Os01g04360	0.00304854	0.716143	2.74458	0.959455	VI	hsp20/alpha crystallin family protein, putative, expressed
LOC_Os01g04370	3.06082e-12	0.00104312	2.53437	2.25121	III	hsp20/alpha crystallin family protein, putative, expressed
LOC_Os01g04380	7.64198e-10	1.09721e-09	2.37179	2.56948	III	hsp20/alpha crystallin family protein, putative, expressed
LOC_Os01g04390	0.312498	0.709326	-0.256232	0.637982	V	expressed protein
LOC_Os01g04409	0.910509	0.200193	-0.0196438	0.332595	V	OsWAK1 - OsWAK receptor-like cytoplasmic kinase OsWAK-RLCK, expressed
LOC_Os01g04430	0.0795251	NA	1.42198	0.609329	II	expressed protein
LOC_Os01g04440	0.108648	0.663424	0.550409	0.399685	V	expressed protein
LOC_Os01g04450	0.00293222	0.773747	0.549837	0.206177	V	OsWAK2 - OsWAK receptor-like cytoplasmic kinase OsWAK-RLCK, expressed
LOC_Os01g04460	2.66214e-06	0.0662061	1.05608	2.08203	VI	Ser/Thr protein kinase, putative, expressed
LOC_Os01g04470	0.0622656	0.0947212	1.05861	-1.55666	V	expressed protein
LOC_Os01g04480	0.56747	0.211551	-0.189031	-2.58438	V	expressed protein
LOC_Os01g04490	4.57283e-05	0.395349	0.902738	-2.66979	VI	Ser/Thr protein kinase, putative, expressed
LOC_Os01g04500	0.00234824	0.623024	0.822827	-0.761291	VI	expressed protein
LOC_Os01g04510	0.865998	0.400974	0.167091	-1.97724	V	expressed protein
LOC_Os01g04520	0.0992595	0.157408	0.636274	-2.39723	V	Ser/Thr protein kinase, putative, expressed
LOC_Os01g04530	0.237445	0.0682959	0.399163	1.77291	V	expressed protein
LOC_Os01g04540	0.983457	0.204246	-0.016115	2.51421	V	serine/threonine-protein kinase At1g18390 precursor, putative, expressed
LOC_Os01g04550	0.345582	0.966006	-0.388069	-0.174373	V	expressed protein
LOC_Os01g04560	0.99299	0.542384	-0.0116832	1.03235	V	expressed protein
LOC_Os01g04570	0.0901294	0.737335	0.372987	-0.387896	V	Ser/Thr protein kinase, putative, expressed
LOC_Os01g04580	8.65221e-15	0.683383	1.59211	0.326808	VI	Ser/Thr protein kinase, putative, expressed
LOC_Os01g04590	0.0150448	0.768967	0.427599	0.174234	V	expressed protein
LOC_Os01g04600	0.000452398	0.0996747	0.796044	1.37869	VI	expressed protein
LOC_Os01g04620	0.22153	0.000576383	0.407727	1.45103	II	transposon protein, putative, unclassified, expressed
LOC_Os01g04630	0.706523	0.0806035	0.054731	0.438114	V	muconate cycloisomerase, putative, expressed
LOC_Os01g04640	0.00127286	0.298449	-0.551468	-0.328531	V	reticulon domain containing protein, putative, expressed
LOC_Os01g04650	0.0923033	0.0620192	-0.276173	0.468178	V	PB1 domain containing protein, expressed
LOC_Os01g04660	0.805782	0.0346583	-0.472305	-4.85351	V	lipid phosphatase protein, putative, expressed
LOC_Os01g04670	0.0230226	0.675368	1.07306	1.0173	V	expressed protein
LOC_Os01g04690	0.397601	0.178298	1.0349	-3.11962	V	expressed protein
LOC_Os01g04710	4.56891e-18	0.405797	-1.23477	-0.369074	IV	aspartic proteinase, putative, expressed
LOC_Os01g04720	0.874689	0.00241041	-0.037512	-1.60134	VIII	leucine-rich repeat protein-related, putative, expressed
LOC_Os01g04730	0.199543	0.866353	-0.196787	0.0801196	V	ribosomal protein L24, putative, expressed
LOC_Os01g04750	1.63137e-13	0.514654	-1.46871	0.189227	IV	B3 DNA binding domain containing protein, expressed
LOC_Os01g04800	0.982918	0.0150176	-0.00524109	0.507999	V	B3 DNA binding domain containing protein, expressed
LOC_Os01g04814	0.231427	0.155134	-0.15366	0.410122	V	vacuolar protein sorting-associating protein 4B, putative, expressed
LOC_Os01g04830	0.242276	NA	-2.40194	-3.63379	VIII	expressed protein
LOC_Os01g04840	0.00675003	0.850646	-1.84627	-0.142222	IV	vacuolar protein sorting-associating protein 4B, putative, expressed
LOC_Os01g04860	0.509849	0.0285271	-0.102727	-0.689161	V	DUF647 domain containing protein, putative, expressed
LOC_Os01g04870	0.412938	0.0958021	0.154857	0.788988	V	WD domain, G-beta repeat domain containing protein, expressed
LOC_Os01g04880	0.965657	0.699811	0.00669235	-0.118475	V	retrotransposon protein, putative, unclassified, expressed
LOC_Os01g04900	0.47794	0.0353484	-0.0888542	-0.385414	V	peptidase M50 family protein, putative, expressed
LOC_Os01g04910	0.152204	0.467543	-0.269444	-0.334335	V	TP53RK-binding protein, putative, expressed
LOC_Os01g04920	0.888592	0.101878	0.0314596	0.633487	V	glycosyl transferase, group 1 domain containing protein, expressed
LOC_Os01g04930	2.73901e-07	9.81859e-06	0.713736	0.92329	III	MYB family transcription factor, putative, expressed
LOC_Os01g04950	0.0369995	8.91736e-17	0.384217	1.26382	II	peptide transporter PTR2, putative, expressed
LOC_Os01g04990	0.908269	0.0316824	0.0237072	0.892744	V	mitochondrial carrier protein, putative, expressed
LOC_Os01g05010	0.531745	0.161017	0.144612	0.419021	V	mitochondrial glycoprotein, putative, expressed
LOC_Os01g05060	0.0292065	0.994878	-0.256765	0.00231608	V	mitochondrial glycoprotein, putative, expressed
LOC_Os01g05064	0.0349376	0.289736	-0.601288	0.408288	V	expressed protein
LOC_Os01g05070	0.866133	0.0166576	-0.0370947	-0.582389	V	expressed protein
LOC_Os01g05080	0.0285036	0.933259	-0.327792	-0.0240032	V	thylakoid lumenal protein, putative, expressed
LOC_Os01g05090	0.986767	0.721043	-0.0045305	0.253697	V	expressed protein
LOC_Os01g05100	0.695256	0.0157449	0.153079	3.42716	V	expressed protein
LOC_Os01g05105	0.56713	0.246952	-0.119536	-0.829265	V	expressed protein
LOC_Os01g05120	0.552673	NA	-1.05681	2.60941	II	ubiquitin fusion degradation protein, putative, expressed
LOC_Os01g05130	0.0496854	0.334901	0.425137	-0.771299	V	expressed protein
LOC_Os01g05140	0.854884	0.939796	-0.0446664	-0.0791071	V	expressed protein
LOC_Os01g05150	0.0474663	0.279507	1.18586	1.76422	V	expressed protein
LOC_Os01g05180	0.923179	0.0785012	0.164712	-2.9909	V	expressed protein
LOC_Os01g05210	0.148615	NA	-3.48829	-4.95501	VIII	hypothetical protein
LOC_Os01g05310	0.176962	0.910364	-0.853268	0.320219	V	expressed protein
LOC_Os01g05350	0.186605	0.0876201	0.914755	-5.27969	V	expressed protein
LOC_Os01g05400	0.93767	NA	-0.126451	1.65914	II	expressed protein
LOC_Os01g05420	0.0867032	0.0974141	0.268729	0.311824	V	IWS1 C-terminus family protein, putative, expressed
LOC_Os01g05430	0.326442	0.0045127	0.296294	-4.23604	VIII	OsRhmbd1 - Putative Rhomboid homologue, expressed
LOC_Os01g05440	0.910412	0.178649	0.171195	4.28684	V	XH domain containing protein, expressed
LOC_Os01g05460	0.185403	NA	-0.773155	-2.31881	VIII	expressed protein
LOC_Os01g05470	0.0297572	0.00321274	0.318569	0.603861	II	transcription factor X1, putative, expressed
LOC_Os01g05480	0.180198	0.697028	-0.29905	-0.283155	V	expressed protein
LOC_Os01g05490	0.0107562	0.248767	-0.355201	0.41513	V	triosephosphate isomerase, cytosolic, putative, expressed
LOC_Os01g05500	0.444083	3.0681e-07	0.0945981	0.914578	II	zinc finger protein, putative, expressed
LOC_Os01g05510	0.0152583	0.19065	0.396144	-0.667637	V	expressed protein
LOC_Os01g05530	0.00231396	0.974351	0.704338	-0.026944	VI	expressed protein
LOC_Os01g05540	0.449323	0.295002	-0.359496	1.08917	V	expressed protein
LOC_Os01g05560	0.168968	0.746192	-0.264982	0.10864	V	expressed protein
LOC_Os01g05585	0.0692833	6.34706e-05	-0.54803	1.66901	II	metallothionein, putative, expressed
LOC_Os01g05600	0.00509658	0.673566	1.21166	-0.555567	VI	NBS-LRR disease resistance protein, putative, expressed
LOC_Os01g05610	0.000115833	0.369748	-0.81792	-0.177805	IV	Core histone H2A/H2B/H3/H4 domain containing protein, putative, expressed
LOC_Os01g05620	0.0177725	0.00102882	0.80387	-5.72393	VIII	NBS-LRR disease resistance protein, putative, expressed
LOC_Os01g05630	0.0330236	0.233535	-0.327056	0.375479	V	Core histone H2A/H2B/H3/H4 domain containing protein, putative, expressed
LOC_Os01g05640	9.02461e-28	0.978227	2.11211	0.0536551	VI	receptor-like protein kinase 5 precursor, putative, expressed
LOC_Os01g05650	0.0231122	0.00176413	0.363146	1.03731	II	metallothionein, putative, expressed
LOC_Os01g05660	1.51215e-06	0.00154793	0.587063	0.890953	III	expressed protein
LOC_Os01g05670	3.22348e-19	0.00716664	-0.943803	-0.719405	VII	3-oxo-5-alpha-steroid 4-dehydrogenase, putative, expressed
LOC_Os01g05680	0.179936	0.333797	0.307165	-0.602251	V	geranylgeranyl transferase type-1 subunit beta, putative, expressed
LOC_Os01g05694	2.67543e-06	0.255384	-0.599223	-0.293773	IV	expressed protein
LOC_Os01g05710	0.919513	NA	0.0551521	1.61311	II	expressed protein
LOC_Os01g05720	0.897851	0.570913	0.0961212	-1.40057	V	expressed protein
LOC_Os01g05744	5.54667e-05	0.844757	0.832712	-0.194844	VI	expressed protein
LOC_Os01g05760	0.771093	NA	0.527166	-0.596798	VIII	PAS2, putative, expressed
LOC_Os01g05770	0.129286	0.0927968	0.655205	3.28638	V	expressed protein
LOC_Os01g05780	0.983754	0.686502	-0.0147366	1.23146	V	expressed protein
LOC_Os01g05790	0.975293	0.572196	0.00491331	0.205397	V	SLT1 protein, putative, expressed
LOC_Os01g05800	2.7604e-05	0.450087	-0.528473	-0.160292	V	inner membrane protein, putative, expressed
LOC_Os01g05810	9.06209e-13	0.000334721	-1.31526	-0.93682	VII	gamma-glutamyltranspeptidase 1 precursor, putative, expressed
LOC_Os01g05820	3.13499e-06	0.480931	-1.28769	-0.220493	IV	gamma-glutamyltranspeptidase 1 precursor, putative, expressed
LOC_Os01g05830	1.2774e-13	0.0796728	1.14655	0.561374	VI	expressed protein
LOC_Os01g05840	0.6235	0.743695	-0.130891	0.120854	V	oxidoreductase, short chain dehydrogenase/reductase family domain containing family, expressed
LOC_Os01g05850	0.501353	0.662165	-0.293337	-0.578358	V	expressed protein
LOC_Os01g05860	0.00847622	0.751066	0.730796	0.284035	VI	PPR repeat domain containing protein, putative, expressed
LOC_Os01g05870	0.187969	0.289942	-0.310483	0.494031	V	receptor kinase, putative, expressed
LOC_Os01g05900	0.164239	0.118533	-0.181588	-0.288004	V	Core histone H2A/H2B/H3/H4 domain containing protein, putative, expressed
LOC_Os01g05940	1.26361e-08	0.831311	1.22328	-0.112853	VI	receptor kinase, putative, expressed
LOC_Os01g05960	1.23584e-32	6.89226e-05	1.92371	3.25911	III	receptor kinase, putative, expressed
LOC_Os01g05970	0.400121	0.674547	-0.114392	0.122007	V	OsFBO1 - F-box and other domain containing protein, expressed
LOC_Os01g05980	8.10105e-20	0.392134	1.85971	-1.93353	VI	receptor kinase, putative, expressed
LOC_Os01g06000	0.00121808	0.199978	0.590876	1.50356	VI	PPR repeat containing protein, expressed
LOC_Os01g06010	1.49402e-07	0.499955	-0.595103	0.236093	IV	Core histone H2A/H2B/H3/H4 domain containing protein, putative, expressed
LOC_Os01g06020	0.747225	0.319901	-0.0598213	0.298142	V	aspartyl-tRNA synthetase, putative, expressed
LOC_Os01g06040	0.686061	0.977766	-0.601924	-0.13636	V	expressed protein
LOC_Os01g06060	1.94159e-11	0.134068	-3.9941	-1.47267	IV	gibberellin receptor GID1L2, putative, expressed
LOC_Os01g06080	0.0967866	0.034976	2.48806	-6.21	V	expressed protein
LOC_Os01g06120	0.445709	0.735211	-1.46262	-0.676154	V	expressed protein
LOC_Os01g06130	0.211713	0.175175	-2.81271	-4.83733	V	expressed protein
LOC_Os01g06140	0.119351	0.111498	-1.29484	-1.46273	V	expressed protein
LOC_Os01g06150	3.45299e-09	0.623024	-2.01049	-0.451328	IV	expressed protein
LOC_Os01g06210	0.0888632	0.022163	-3.5346	-3.47027	V	gibberellin receptor GID1L2, putative, expressed
LOC_Os01g06220	0.0268777	0.889898	-0.944211	0.219522	V	gibberellin receptor GID1L2, putative, expressed
LOC_Os01g06240	0.000554768	0.574042	2.03738	0.623596	VI	protein kinase, putative, expressed
LOC_Os01g06270	0.0333435	0.0498772	0.34014	0.741833	V	expressed protein
LOC_Os01g06280	0.20829	0.00548562	-0.254064	0.684032	II	TKL_IRAK_CrRLK1L-1.4 - The CrRLK1L-1 subfamily has homology to the CrRLK1L homolog, expressed
LOC_Os01g06290	0.95017	0.0323321	0.011081	0.661684	V	splicing factor, arginine/serine-rich, putative, expressed
LOC_Os01g06310	1.17927e-153	2.42069e-64	5.18178	4.27327	III	glycine-rich cell wall structural protein precursor, putative, expressed
LOC_Os01g06320	0.235996	0.455019	2.2851	-0.842792	V	MYB family transcription factor, putative, expressed
LOC_Os01g06340	0.000340923	0.0707337	-1.6233	-3.11396	IV	expressed protein
LOC_Os01g06350	0.241251	0.213721	-2.41016	-3.3336	V	expressed protein
LOC_Os01g06360	0.519569	0.910948	1.35638	0.244231	V	transposon protein, putative, unclassified, expressed
LOC_Os01g06370	0.220585	NA	-1.88536	-4.15619	VIII	expressed protein
LOC_Os01g06440	0.860654	NA	-0.40675	-3.71064	VIII	expressed protein
LOC_Os01g06450	0.509358	0.776502	0.586158	0.345671	V	glycosyltransferase family 43 protein, putative, expressed
LOC_Os01g06454	0.138498	0.652407	0.44875	0.437009	V	heat shock protein DnaJ, putative, expressed
LOC_Os01g06460	0.00240674	0.968907	-0.417916	-0.00941501	V	uncharacterized Cys-rich domain containing protein, putative, expressed
LOC_Os01g06470	0.00217842	0.200881	0.42431	0.615894	V	expressed protein
LOC_Os01g06490	0.395456	0.411125	0.145094	0.32187	V	OsSCP1 - Putative Serine Carboxypeptidase homologue, expressed
LOC_Os01g06500	4.02729e-05	0.457212	0.893441	0.286461	VI	PHLOEM 2-LIKE A5, putative, expressed
LOC_Os01g06520	0.281248	0.648648	-2.02078	1.21747	V	verticillium wilt disease resistance protein, putative, expressed
LOC_Os01g06550	0.0242008	0.698787	-0.257098	0.112161	V	NF-X1-type zinc finger protein, putative, expressed
LOC_Os01g06560	0.108749	0.795999	1.28135	-0.330349	V	transcription factor HBP-1b, putative, expressed
LOC_Os01g06580	9.09775e-08	0.219918	-1.02617	0.493812	IV	fasciclin domain containing protein, expressed
LOC_Os01g06590	0.850593	0.411334	-0.0304436	-0.189142	V	zinc finger, C3HC4 type domain containing protein, expressed
LOC_Os01g06600	0.00446167	7.23729e-06	0.366952	0.822039	II	glutaryl-CoA dehydrogenase, mitochondrial precursor, putative, expressed
LOC_Os01g06640	2.13395e-30	0.0458687	2.48838	2.23146	VI	basic helix-loop-helix, putative, expressed
LOC_Os01g06660	2.32823e-14	5.01945e-05	1.05992	1.55619	III	thiamine pyrophosphate enzyme, C-terminal TPP binding domain containing protein, expressed
LOC_Os01g06730	0.368943	0.749606	0.337446	0.724702	V	verticillium wilt disease resistance protein, putative, expressed
LOC_Os01g06740	0.750145	0.457639	0.659396	-1.35292	V	ribosome inactivating protein, putative, expressed
LOC_Os01g06750	0.067943	0.669851	-4.13759	1.18505	V	verticillium wilt disease resistance protein precursor, putative, expressed
LOC_Os01g06760	0.000205989	0.030158	-3.23971	-3.92144	IV	verticillium wilt disease resistance protein Ve2, putative, expressed
LOC_Os01g06790	0.00136894	0.854945	0.848803	0.391055	VI	disease resistance protein, putative, expressed
LOC_Os01g06820	0.304435	0.0320478	1.2237	-6.83192	V	hcr2-0B, putative, expressed
LOC_Os01g06836	0.0671374	0.142429	1.26203	4.42589	V	disease resistance protein SlVe2 precursor, putative, expressed
LOC_Os01g06890	1.56094e-107	0.00138386	4.73512	2.14918	III	leucine-rich repeat family protein, putative, expressed
LOC_Os01g06920	2.64785e-17	0.000418034	3.41565	3.05928	III	resistance protein SlVe1 precursor, putative, expressed
LOC_Os01g06990	0.316114	0.0879792	2.203	4.71336	V	POEI36 - Pollen Ole e I allergen and extensin family protein precursor, putative, expressed
LOC_Os01g07070	6.21792e-06	0.00820762	0.72978	0.7615	III	transposon protein, putative, CACTA, En/Spm sub-class, expressed
LOC_Os01g07080	0.00887992	0.632396	0.440006	0.238918	V	DEAD-box ATP-dependent RNA helicase, putative, expressed
LOC_Os01g07090	8.65342e-06	6.85765e-14	-0.606522	-1.67454	VII	5-azacytidine resistance protein azr1, putative, expressed
LOC_Os01g07100	0.168189	0.441776	0.270833	0.488598	V	expressed protein
LOC_Os01g07110	0.000239489	0.209141	0.837814	1.07078	VI	BRCA2 repeat family protein, expressed
LOC_Os01g07120	4.54056e-31	0.00371375	1.72428	1.22976	III	AP2 domain containing protein, expressed
LOC_Os01g07130	2.35785e-28	0.169858	2.17586	1.13148	VI	expressed protein
LOC_Os01g07140	0.0287957	0.65516	0.576121	-0.505099	V	kelch repeat-containing protein, putative, expressed
LOC_Os01g07150	0.263629	0.670953	-0.950792	0.918788	V	expressed protein
LOC_Os01g07170	6.02272e-05	0.77757	0.606734	-0.269412	VI	HORMA domain containing protein, putative, expressed
LOC_Os01g07190	0.00075357	0.772379	5.04456	0.858988	VI	expressed protein
LOC_Os01g07200	3.36456e-08	4.96187e-05	0.834225	0.967246	III	staphylococcal nuclease homologue, putative, expressed
LOC_Os01g07212	0.567042	0.606183	0.134613	-0.840095	V	staphylococcal nuclease homologue, putative, expressed
LOC_Os01g07240	0.025587	0.210682	-0.365256	-0.539364	V	expressed protein
LOC_Os01g07250	4.82613e-06	0.427232	-0.772502	-0.216654	IV	saposin-like type B, region 1 family protein, putative, expressed
LOC_Os01g07260	6.48192e-05	0.00457461	-0.732775	-1.38464	VII	expressed protein
LOC_Os01g07280	0.629419	0.502972	-0.128887	1.16908	V	disease resistance protein, putative, expressed
LOC_Os01g07300	0.00126342	1.73775e-05	0.804836	1.12616	III	uncharacterized 50.6 kDa protein in the 5region of gyrA and gyrB, putative, expressed
LOC_Os01g07310	0.0990643	0.00921849	-0.230346	-0.61092	VIII	transporter-related, putative, expressed
LOC_Os01g07320	0.160569	0.791869	-0.734361	-0.43444	V	expressed protein
LOC_Os01g07330	0.0930518	0.0196927	-0.438815	-1.94236	V	expressed protein
LOC_Os01g07340	0.591083	0.00182064	0.219722	1.36523	II	pentatricopeptide, putative, expressed
LOC_Os01g07360	0.924592	0.780195	0.0347329	-0.217763	V	KIP1, putative, expressed
LOC_Os01g07370	1.20006e-19	2.94552e-06	-1.33894	-0.881254	VII	KIP1, putative, expressed
LOC_Os01g07376	7.77633e-12	0.00219558	0.954771	0.781341	III	thioredoxin, putative, expressed
LOC_Os01g07382	0.505468	0.189655	-0.119849	-0.4127	V	expressed protein
LOC_Os01g07390	0.00303108	0.652328	-0.311225	0.117735	V	zinc finger, C3HC4 type family protein, expressed
LOC_Os01g07400	0.379891	0.20263	0.133169	0.408189	V	WD40-like domain containing protein, putative, expressed
LOC_Os01g07410	0.000187252	0.113063	-0.618261	-0.848651	IV	growth regulator related protein, putative, expressed
LOC_Os01g07420	0.00597929	4.39419e-08	-0.568942	-5.64815	VIII	hydrolase, alpha/beta fold family protein, putative, expressed
LOC_Os01g07480	0.0481218	0.382939	-1.19311	-1.25504	V	DUF260 domain containing protein, putative, expressed
LOC_Os01g07490	0.000224669	0.0448163	0.460714	0.729781	V	RST1, putative, expressed
LOC_Os01g07500	9.51995e-08	0.51653	-0.986699	0.208153	IV	alliin lyase precursor, putative, expressed
LOC_Os01g07520	0.247099	0.0710255	0.139642	0.432038	V	proline-rich family protein, putative, expressed
LOC_Os01g07530	0.96343	0.00350121	-0.0146934	0.515314	V	uncharacterized glycosyltransferase, putative, expressed
LOC_Os01g07540	0.000132818	0.142126	0.78613	-1.45302	VI	G-patch domain containing protein, expressed
LOC_Os01g07550	0.44154	0.126081	0.670267	-2.7138	V	hypothetical protein
LOC_Os01g07560	0.22685	0.267203	0.213008	0.401197	V	receptor-like protein kinase 2 precursor, putative, expressed
LOC_Os01g07570	0.000717309	0.49903	-0.648648	-0.26161	IV	carboxyl-terminal proteinase, putative, expressed
LOC_Os01g07590	1.85216e-11	1.01369e-18	0.957397	1.94191	III	universal stress protein domain containing protein, putative, expressed
LOC_Os01g07600	0.0332986	0.484473	-1.08273	-1.30558	V	expressed protein
LOC_Os01g07610	6.4038e-07	0.191142	1.14346	1.9729	VI	PPR repeat domain containing protein, putative, expressed
LOC_Os01g07620	0.410445	0.577143	0.285057	-1.11872	V	expressed protein
LOC_Os01g07630	0.0950131	0.637207	-0.256005	-0.139904	V	BRASSINOSTEROID INSENSITIVE 1-associated receptor kinase 1 precursor, putative, expressed
LOC_Os01g07640	0.243072	0.767869	-0.641978	-0.461933	V	ankyrin, putative, expressed
LOC_Os01g07660	0.704933	0.865146	-0.444537	-0.506388	V	expressed protein
LOC_Os01g07700	0.0243274	0.940777	0.3164	-0.0333342	V	expressed protein
LOC_Os01g07710	0.471473	0.379811	-1.5635	1.38033	V	expressed protein
LOC_Os01g07720	0.0566844	0.0360316	0.281158	-0.967676	V	dolichyl-P-Man Man-PP-dolichyl mannosyltransferase, putative, expressed
LOC_Os01g07730	0.978489	0.143221	0.0073018	0.555202	V	phosphate/phosphoenolpyruvate translocator-related protein, putative, expressed
LOC_Os01g07740	0.358884	0.558031	0.139884	-0.16306	V	DEAD-box ATP-dependent RNA helicase 14, putative, expressed
LOC_Os01g07750	0.50594	0.655714	0.162883	-0.371427	V	expressed protein
LOC_Os01g07760	0.0226219	0.000158621	0.235891	0.700803	II	phospholipase D, putative, expressed
LOC_Os01g07770	0.00337962	0.0587248	-0.54273	0.69474	V	peroxidase precursor, putative, expressed
LOC_Os01g07780	0.79534	1.46637e-06	0.0745189	0.883365	II	embryo-specific 3, putative, expressed
LOC_Os01g07790	1.21557e-11	0.0160912	1.26808	-4.11157	VI	polygalacturonase, putative, expressed
LOC_Os01g07800	0.168308	0.920622	0.194873	0.0444845	V	thiol-disulphide oxidoreductase DCC, putative, expressed
LOC_Os01g07810	0.730088	0.296951	-0.0928992	0.453486	V	protein of unknown function domain containing protein, expressed
LOC_Os01g07850	0.00116675	0.0619897	-5.64543	4.10426	IV	glyoxalase family protein, putative, expressed
LOC_Os01g07870	0.339338	0.000730054	0.123318	0.653354	II	ABC transporter family protein, putative, expressed
LOC_Os01g07880	9.09426e-06	0.108398	1.17983	0.733546	VI	transcription factor HY5, putative, expressed
LOC_Os01g07890	0.9608	0.400226	0.018113	-0.623731	V	expressed protein
LOC_Os01g07910	0.134726	0.831819	0.333799	0.09551	V	NADH-cytochrome b5 reductase, putative, expressed
LOC_Os01g07920	0.444235	0.361886	0.269272	-0.708173	V	prolyl 4-hydroxylase, putative, expressed
LOC_Os01g07940	0.458243	0.498101	0.15026	-0.526106	V	AGC_PVPK_like_kin82y.3 - ACG kinases include homologs to PKA, PKG and PKC, expressed
LOC_Os01g07950	1.97287e-06	0.493148	0.749252	-0.28423	VI	OsGrx_S15.2 - glutaredoxin subgroup II, expressed
LOC_Os01g07960	0.174722	0.848774	-0.175278	0.070715	V	acyl-protein thioesterase, putative, expressed
LOC_Os01g07970	6.85024e-11	0.831695	-0.798349	0.0791553	IV	expressed protein
LOC_Os01g07990	0.973616	0.0900731	-0.0606526	-4.31057	V	retrotransposon protein, putative, unclassified, expressed
LOC_Os01g08000	0.256339	0.0445674	0.363173	-3.15781	V	fibronectin type 3 and ankyrin repeat domains 1 protein, putative, expressed
LOC_Os01g08010	0.571327	0.229721	0.160619	-1.11724	V	expressed protein
LOC_Os01g08020	0.000183852	0.74109	-0.979156	-0.238051	IV	boron transporter protein, putative, expressed
LOC_Os01g08090	0.0557532	0.208969	0.612751	-0.965844	V	flavonol-3-O-glycoside-7-O-glucosyltransferase 1, putative, expressed
LOC_Os01g08100	0.000268703	0.134475	1.23204	1.73579	VI	flavonol-3-O-glycoside-7-O-glucosyltransferase 1, putative, expressed
LOC_Os01g08110	5.22102e-06	0.373927	1.26859	0.541524	VI	flavonol-3-O-glycoside-7-O-glucosyltransferase 1, putative, expressed
LOC_Os01g08120	0.000371108	0.0335461	0.880281	-2.80443	VI	pentatricopeptide, putative, expressed
LOC_Os01g08130	0.826342	2.63082e-22	-0.0740856	-2.60942	VIII	phototropic-responsive NPH3 family protein, putative, expressed
LOC_Os01g08140	0.324913	0.0616289	0.287351	-1.01002	V	phototropic-responsive NPH3 family protein, putative, expressed
LOC_Os01g08150	1.39149e-21	0.00765128	-1.75012	-1.16169	VII	expressed protein
LOC_Os01g08160	2.2609e-10	0.647389	-1.13852	-0.248153	IV	MYB family transcription factor, putative, expressed
LOC_Os01g08170	0.000939434	0.0135676	-2.577	-3.33358	IV	expressed protein
LOC_Os01g08180	0.0153023	0.399051	-3.39965	-1.91808	V	BRASSINAZOLE-RESISTANT 2, putative, expressed
LOC_Os01g08190	0.0830765	0.00288475	-0.404295	-1.38424	VIII	transcriptional corepressor LEUNIG, putative, expressed
LOC_Os01g08200	0.0069063	0.0232125	0.326882	0.482728	V	ubiquitin carboxyl-terminal hydrolase 14, putative, expressed
LOC_Os01g08220	0.185696	0.735865	-0.496669	-0.197504	V	gibberellin 3-beta-dioxygenase 2-2, putative, expressed
LOC_Os01g08260	0.648423	0.835585	-0.100609	-0.0965396	V	pleiotropic drug resistance protein 4, putative, expressed
LOC_Os01g08270	0.916788	0.00149992	0.0188544	0.837908	II	aminotransferase, classes I and II, domain containing protein, expressed
LOC_Os01g08280	0.00167434	0.288811	0.613337	-0.628928	VI	expressed protein
LOC_Os01g08290	0.357869	0.0596377	0.223175	1.31401	V	transmembrane protein, putative, expressed
LOC_Os01g08300	7.32966e-05	0.119187	-1.06023	0.538387	IV	expressed protein
LOC_Os01g08310	0.00797628	0.271772	-0.582099	-0.687498	V	serine/threonine protein phosphatase 2A 59 kDa regulatory subunit Bgamma isoform, putative, expressed
LOC_Os01g08320	0.752297	0.0204486	-0.0638641	0.632875	V	OsIAA1 - Auxin-responsive Aux/IAA gene family member, expressed
LOC_Os01g08340	0.936365	0.890806	-0.0252946	-0.19198	V	zinc finger family protein, putative, expressed
LOC_Os01g08350	0.870779	1.74984e-14	-0.0405411	-2.62412	VIII	ATP synthase subunit alpha, mitochondrial, putative, expressed
LOC_Os01g08360	0.404022	0.44056	1.15515	-2.89763	V	hypothetical protein
LOC_Os01g08370	7.85627e-25	2.23251e-05	1.77312	3.08307	III	symbiosis-related disease resistance protein, putative, expressed
LOC_Os01g08380	8.62329e-25	0.000447344	-2.66525	-1.29104	VII	transferase family protein, putative, expressed
LOC_Os01g08400	0.129733	0.932345	-0.229179	0.0235893	V	syntaxin, putative, expressed
LOC_Os01g08410	0.68253	0.248292	-0.0614924	0.366313	V	early fruit mRNA, putative, expressed
LOC_Os01g08420	5.0878e-06	0.000567833	0.57817	0.908409	II	EMB2410, putative, expressed
LOC_Os01g08430	0.00106237	0.0948975	0.412751	0.408869	V	expressed protein
LOC_Os01g08440	9.85684e-09	0.0345413	1.00457	0.796422	VI	UDP-glucoronosyl and UDP-glucosyl transferase domain containing protein, expressed
LOC_Os01g08450	0.00650913	0.758977	-0.390897	0.140324	V	ras-related protein, putative, expressed
LOC_Os01g08460	0.0325691	0.846126	0.385966	-0.1127	V	TMS membrane protein/tumour differentially expressed protein, putative, expressed
LOC_Os01g08464	0.703809	0.0193543	-0.371737	-1.39622	V	expressed protein
LOC_Os01g08470	0.000270063	0.27485	0.772713	0.39604	VI	retrotransposon protein, putative, unclassified, expressed
LOC_Os01g08510	1.50488e-06	0.013093	-0.860167	-0.552547	IV	MAR-binding filament-like protein 1, putative, expressed
LOC_Os01g08520	0.59618	0.158954	0.110875	0.906766	V	DUF581 domain containing protein, expressed
LOC_Os01g08540	0.00113214	0.875285	0.479	0.0811594	V	DNA mismatch repair protein MSH6-2, putative, expressed
LOC_Os01g08550	0.894426	0.860494	0.0551702	0.15246	V	aminoacyl-tRNA synthetase, putative, expressed
LOC_Os01g08560	0.00655174	0.000375665	0.403862	1.08257	II	DnaK family protein, putative, expressed
LOC_Os01g08570	0.1648	0.397175	-2.79608	-1.97911	V	2-oxoglutarate and iron-dependent oxygenase domain-containing protein2, putative, expressed
LOC_Os01g08580	0.4326	0.622003	-0.133613	0.174628	V	frigida, putative, expressed
LOC_Os01g08600	0.0146131	0.115372	-0.469333	-1.02409	V	expressed protein
LOC_Os01g08610	0.851124	0.403267	-0.318356	-2.46257	V	hAT dimerisation domain-containing protein, putative, expressed
LOC_Os01g08630	0.358096	0.138816	-0.594189	-2.17703	V	expressed protein
LOC_Os01g08650	0.553571	0.506405	-0.164432	0.446625	V	expressed protein
LOC_Os01g08660	2.21163e-07	0.00921692	-0.810844	-0.667957	VII	aquaporin protein, putative, expressed
LOC_Os01g08670	0.164	0.286486	-0.519987	0.790793	V	expressed protein
LOC_Os01g08680	2.34707e-30	3.31086e-07	1.48104	1.90738	III	myb/SANT domain protein, putative, expressed
LOC_Os01g08690	0.0574126	0.815356	0.367515	0.198478	V	holocarboxylase synthetase, putative, expressed
LOC_Os01g08700	0.241916	0.41316	-0.156759	0.26117	V	GIGANTEA, putative, expressed
LOC_Os01g08710	0.930317	0.336253	0.0348115	-0.62869	V	WRKY102, expressed
LOC_Os01g08750	7.35208e-07	0.196172	0.534972	0.447743	V	expressed protein
LOC_Os01g08760	0.956227	0.437171	-0.014263	-0.407749	V	choline/ethanolamine kinase, putative, expressed
LOC_Os01g08770	0.116288	0.227971	-0.290252	0.59293	V	WD domain, G-beta repeat domain containing protein, expressed
LOC_Os01g08780	0.496328	0.278016	0.157389	0.984443	V	endonuclease/exonuclease/phosphatase family domain containing protein, expressed
LOC_Os01g08790	0.893721	0.273019	-0.184447	-3.99043	V	histone-like transcription factor and archaeal histone, putative, expressed
LOC_Os01g08800	0.147256	NA	1.90583	-1.82834	VIII	cytochrome P450, putative, expressed
LOC_Os01g08810	1.72801e-10	0.000119727	1.12903	1.17541	III	cytochrome P450, putative, expressed
LOC_Os01g08814	2.27246e-10	0.114768	0.847701	-0.814509	VI	expressed protein
LOC_Os01g08820	0.00944403	0.408242	-1.1069	-0.970167	IV	PHD-finger domain containing protein, putative, expressed
LOC_Os01g08830	0.00412622	0.182185	0.369272	-0.853065	V	OsFBDUF1 - F-box and DUF domain containing protein, expressed
LOC_Os01g08840	0.563542	NA	-0.585385	0.967983	II	expressed protein
LOC_Os01g08850	0.903195	0.0432505	0.0267953	-2.77228	V	expressed protein
LOC_Os01g08860	6.47633e-05	0.909933	1.51973	0.154204	VI	hsp20/alpha crystallin family protein, putative, expressed
LOC_Os01g08880	0.400751	0.0085805	-0.652585	-5.96182	VIII	expressed protein
LOC_Os01g08890	0.949672	0.63999	0.0178859	-0.446337	V	expressed protein
LOC_Os01g08930	0.000731783	0.639045	-0.441361	-0.102768	V	DEAD-box ATP-dependent RNA helicase, putative, expressed
LOC_Os01g08950	0.000137015	0.49903	0.687465	0.340963	VI	expressed protein
LOC_Os01g08960	1.65949e-07	0.0785876	0.773031	0.68847	VI	phosducin-like protein 3, putative, expressed
LOC_Os01g08970	6.67288e-05	0.00307667	0.474439	0.836781	II	SSRP1-like FACT complex subunit, putative, expressed
LOC_Os01g09000	0.000683875	0.610946	-0.507832	0.120025	V	glutaminyl-tRNA synthetase, putative, expressed
LOC_Os01g09010	0.00441607	0.000110413	0.38246	0.997438	II	transferase family protein, putative, expressed
LOC_Os01g09020	4.67139e-19	0.0218566	1.37678	0.975622	VI	WD domain, G-beta repeat domain containing protein, expressed
LOC_Os01g09030	0.734799	0.384919	0.0913146	-1.64493	V	2-aminoethanethiol dioxygenase, putative, expressed
LOC_Os01g09080	0.00138454	0.431094	-1.54557	-0.805561	IV	WRKY107, expressed
LOC_Os01g09100	0.268745	0.985735	-0.315348	0.00846265	V	WRKY10, expressed
LOC_Os01g09120	0.00911579	0.00357876	-0.348769	-1.16892	VIII	Twin LOV 1, putative, expressed
LOC_Os01g09150	0.0459428	0.0176773	-0.721907	1.61594	V	expressed protein
LOC_Os01g09190	0.550802	0.523262	0.816486	-2.04122	V	expressed protein
LOC_Os01g09200	0.00731129	0.00346357	0.432974	0.697929	II	AGC_AGC_other_NDRh_TRCd.1 - ACG kinases include homologs to PKA, PKG and PKC, expressed
LOC_Os01g09230	0.884666	0.162171	0.0677602	2.55643	V	expressed protein
LOC_Os01g09246	1.00889e-07	0.22388	0.646775	0.622104	VI	glycine-rich protein, putative, expressed
LOC_Os01g09252	0.468824	0.175564	0.142998	-0.901112	V	WD domain, G-beta repeat domain containing protein, expressed
LOC_Os01g09260	0.115812	0.0479826	1.50012	3.16138	V	cytokinin dehydrogenase precursor, putative, expressed
LOC_Os01g09280	1.98198e-10	0.0204562	0.766807	0.786124	VI	myb-related transcription activator, putative, expressed
LOC_Os01g09300	1.19895e-36	1.56666e-11	1.29065	1.35623	III	oxidoreductase, putative, expressed
LOC_Os01g09305	0.953152	0.122645	-0.0147663	1.20468	V	EMB1895, putative, expressed
LOC_Os01g09310	0.0479656	0.0158353	0.401578	-1.31658	V	EMB1895, putative, expressed
LOC_Os01g09320	1.4135e-24	0.726504	1.09106	0.105411	VI	NADP-dependent malic enzyme, chloroplast precursor, putative, expressed
LOC_Os01g09340	0.928409	0.196476	0.101462	0.863846	V	expressed protein
LOC_Os01g09360	0.843017	0.012137	0.372482	-4.67083	V	expressed protein
LOC_Os01g09370	0.519345	0.306781	0.267431	-1.71458	V	ankyrin repeat domain-containing protein 28, putative, expressed
LOC_Os01g09384	0.437288	0.615155	-0.640768	-0.426294	V	ankyrin repeat domain containing protein, putative, expressed
LOC_Os01g09420	6.28257e-07	0.0368458	1.10243	1.02088	VI	expressed protein
LOC_Os01g09430	5.51946e-08	0.566665	0.596541	-0.145553	VI	expressed protein
LOC_Os01g09440	0.0127179	0.912335	-1.66318	0.338539	V	expressed protein
LOC_Os01g09450	0.000247267	0.863609	-0.639137	0.0859907	IV	OsIAA2 - Auxin-responsive Aux/IAA gene family member, expressed
LOC_Os01g09460	1.73595e-11	0.0513433	1.60005	0.855312	VI	hexokinase, putative, expressed
LOC_Os01g09470	1.16885e-07	0.426426	-1.56986	-0.454396	IV	IQ calmodulin-binding motif family protein, expressed
LOC_Os01g09500	0.0676883	NA	0.668558	-0.488363	V	expressed protein
LOC_Os01g09510	0.000656103	0.00473314	-0.522528	-0.716063	VIII	60S acidic ribosomal protein, putative, expressed
LOC_Os01g09540	3.52336e-05	0.364785	-0.652428	-0.203172	IV	HAD superfamily phosphatase, putative, expressed
LOC_Os01g09550	0.187642	0.194514	-0.186509	-0.390258	V	no apical meristem protein, putative, expressed
LOC_Os01g09560	0.0185431	0.506299	-0.307563	-0.140453	V	mitochondrial-processing peptidase subunit alpha, mitochondrial precursor, putative, expressed
LOC_Os01g09570	0.703398	0.000241396	0.0605311	0.645988	II	6-phosphofructokinase, putative, expressed
LOC_Os01g09580	1.9391e-17	5.2008e-08	-1.78821	-2.17726	VII	CAMK_CAMK_like_Aur_like.1 - CAMK includes calcium/calmodulin depedent protein kinases, expressed
LOC_Os01g09590	0.89358	0.54814	0.0359867	0.349205	V	myb-like DNA-binding domain containing protein, putative, expressed
LOC_Os01g09620	0.96508	2.85303e-06	0.0115096	0.935938	II	zinc finger/CCCH transcription factor, putative, expressed
LOC_Os01g09640	5.00138e-70	5.99202e-33	2.00599	1.90207	III	Myb transcription factor, putative, expressed
LOC_Os01g09650	0.404582	0.366132	1.03694	1.79422	V	expressed protein
LOC_Os01g09660	0.392965	0.946122	-0.281764	0.210639	V	expressed protein
LOC_Os01g09665	8.08317e-06	0.551705	1.08984	-0.510973	VI	expressed protein
LOC_Os01g09670	0.729839	0.190378	-0.0650328	0.438216	V	pollen-specific protein SF21, putative, expressed
LOC_Os01g09700	0.0191752	4.59812e-07	-0.589051	-8.6673	VIII	aminotransferase, classes I and II, domain containing protein, expressed
LOC_Os01g09720	0.060515	NA	-4.11077	3.13552	II	dof zinc finger domain containing protein, putative, expressed
LOC_Os01g09730	0.368432	0.0447562	0.224806	-2.13261	V	expressed protein
LOC_Os01g09740	0.496524	0.213233	0.134274	-0.961542	V	F-box/LRR-repeat protein, putative, expressed
LOC_Os01g09750	0.00226525	0.363414	-0.463355	-0.272074	V	RNA methyltransferase protein, putative, expressed
LOC_Os01g09760	8.88418e-05	0.521692	0.576245	-0.278713	V	DIRP family protein, putative, expressed
LOC_Os01g09770	0.408835	0.428958	-0.13243	0.262332	V	expressed protein
LOC_Os01g09790	0.343665	0.256163	-0.36005	-1.4416	V	IQ calmodulin-binding motif domain containing protein, expressed
LOC_Os01g09800	4.8889e-05	0.0186279	-0.608026	-2.61735	IV	BTBA1 - Bric-a-Brac,Tramtrack, Broad Complex BTB domain with Ankyrin repeat region, expressed
LOC_Os01g09810	0.00035342	NA	4.54995	-0.172309	VI	uncharacterized UPF0114 domain containing protein, expressed
LOC_Os01g09830	0.745534	0.560003	-0.0870299	1.1768	V	OsGrx_A2 - glutaredoxin subgroup III, expressed
LOC_Os01g09850	0.00386211	8.72821e-08	0.484523	1.20725	II	ZOS1-04 - C2H2 zinc finger protein, expressed
LOC_Os01g09860	0.146962	0.0619897	-0.313645	-0.487052	V	retrotransposon protein, putative, unclassified, expressed
LOC_Os01g09870	0.83952	0.216263	0.223997	2.51996	V	expressed protein
LOC_Os01g09880	1.05812e-13	0.0345413	-1.38614	-0.472929	IV	harpin-induced protein 1 domain containing protein, expressed
LOC_Os01g09890	0.820481	0.944024	-0.0353303	-0.0237682	V	translation initiation factor SUI1, putative, expressed
LOC_Os01g09900	0.17508	0.67507	-2.04118	0.834026	V	helix-loop-helix DNA-binding domain containing protein, expressed
LOC_Os01g09930	0.228058	0.242533	-0.572743	-1.99035	V	helix-loop-helix DNA-binding domain containing protein, expressed
LOC_Os01g09940	0.35348	NA	1.92357	2.6864	II	expressed protein
LOC_Os01g09990	0.0913062	3.99088e-05	-1.1355	-4.71681	VIII	helix-loop-helix DNA-binding domain containing protein, expressed
LOC_Os01g10000	0.372291	NA	0.482207	-0.697173	VIII	expressed protein
LOC_Os01g10010	0.296726	0.743543	-0.184571	0.110599	V	prenylated rab acceptor, putative, expressed
LOC_Os01g10020	0.624166	0.918244	0.0981922	0.0352882	V	ectonucleotide pyrophosphatase/phosphodiesterase family member 1, putative, expressed
LOC_Os01g10030	8.82086e-06	0.0166296	1.3925	-5.6841	VI	expressed protein
LOC_Os01g10040	4.15469e-06	0.00194108	-0.583464	-1.26857	VIII	cytochrome P450, putative, expressed
LOC_Os01g10050	0.509548	0.481336	-0.102825	0.173152	V	DEAD-box ATP-dependent RNA helicase, putative, expressed
LOC_Os01g10070	5.59634e-05	0.629627	-0.773831	-0.332215	IV	expressed protein
LOC_Os01g10080	0.0457638	0.0772711	-0.255209	-1.04378	V	expressed protein
LOC_Os01g10090	0.937908	0.259829	0.0394871	1.72593	V	pentatricopeptide, putative, expressed
LOC_Os01g10100	0.633835	0.03676	-0.114446	-1.23938	V	expressed protein
LOC_Os01g10110	0.00243664	0.00111439	1.28758	-3.26006	IX	cytokinin dehydrogenase precursor, putative, expressed
LOC_Os01g10130	0.297206	0.639045	-0.742032	-1.09373	V	RNA-dependent RNA polymerase, putative, expressed
LOC_Os01g10140	0.258146	0.103397	0.319859	1.33606	V	RNA-dependent RNA polymerase, putative, expressed
LOC_Os01g10150	0.0224426	0.798775	0.284503	-0.0860817	V	CK1_CaseinKinase_1a.1 - CK1 includes the casein kinase 1 kinases, expressed
LOC_Os01g10170	0.276498	NA	2.95339	2.27884	II	expressed protein
LOC_Os01g10180	0.892005	0.0691503	0.0371965	0.630068	V	avr9/Cf-9 rapidly elicited protein 146, putative, expressed
LOC_Os01g10210	3.41241e-15	0.000123879	-1.29833	-0.953144	VII	lachrymatory factor synthase, putative, expressed
LOC_Os01g10230	0.586274	0.00293642	0.577222	-4.49959	VIII	lachrymatory factor synthase, putative, expressed
LOC_Os01g10240	0.414727	0.915555	-1.67127	0.275421	V	urate anion exchanger, putative, expressed
LOC_Os01g10250	2.2192e-13	0.315522	1.14848	0.393955	VI	hydrolase, alpha/beta fold family domain containing protein, expressed
LOC_Os01g10260	0.00690261	0.988501	-1.8164	-0.0427433	IV	expressed protein
LOC_Os01g10280	0.0339643	0.897443	-0.29873	-0.055599	V	phosphoribosylaminoimidazole carboxylase, chloroplast precursor, putative, expressed
LOC_Os01g10290	6.46755e-06	0.00200234	0.57707	0.801805	II	autophagy-related protein 3, putative, expressed
LOC_Os01g10300	0.842334	0.0304201	-0.0604752	-1.66219	V	expressed protein
LOC_Os01g10310	0.413532	NA	1.6801	3.54996	II	expressed protein
LOC_Os01g10320	3.70049e-08	0.960927	1.01322	-0.07221	VI	class III HD-Zip protein 8, putative, expressed
LOC_Os01g10340	0.0187827	0.386783	-0.472067	0.887833	V	expressed protein
LOC_Os01g10350	0.632704	0.493455	0.0913096	-0.312546	V	MPPN domain containing protein, expressed
LOC_Os01g10400	0.0797396	0.000133818	-0.235891	0.62994	II	expressed protein
LOC_Os01g10430	0.141878	0.766116	0.232956	0.116232	V	protein kinase family protein, putative, expressed
LOC_Os01g10440	0.664337	0.940846	0.126125	-0.0822683	V	xylosyltransferase, putative, expressed
LOC_Os01g10450	0.000830913	0.409479	-0.475277	-0.420364	V	protein kinase domain containing protein, expressed
LOC_Os01g10460	0.00086276	0.0946644	-1.3531	-0.852648	IV	expressed protein
LOC_Os01g10470	0.0408403	0.721957	-2.20942	-0.878479	V	RALFL17 - Rapid ALkalinization Factor RALF family protein precursor, expressed
LOC_Os01g10490	3.1704e-21	0.0680403	-1.27915	-0.801204	IV	keratin, type I cytoskeletal 9, putative, expressed
LOC_Os01g10504	0.399463	0.279306	0.348673	-0.754121	V	OsMADS3 - MADS-box family gene with MIKCc type-box, expressed
LOC_Os01g10520	0.0357591	0.756576	0.388021	0.237854	V	expressed protein
LOC_Os01g10530	0.0098602	0.692741	0.364251	0.207258	V	expressed protein
LOC_Os01g10580	0.214749	0.799736	-0.195792	-0.105151	V	B-box zinc finger family protein, putative, expressed
LOC_Os01g10590	0.656815	0.291092	0.917266	2.36693	V	osFTL8 FT-Like8 homologous to Flowering Locus T gene; contains Pfam profile PF01161: Phosphatidylethanolamine-binding protein, expressed
LOC_Os01g10600	0.535776	0.133213	0.247663	-1.43048	V	aquaporin protein, putative, expressed
LOC_Os01g10610	2.78641e-05	0.0235131	-0.59477	-0.800759	IV	BES1/BZR1 homolog protein, putative, expressed
LOC_Os01g10630	0.318477	0.232658	0.22946	0.943809	V	expressed protein
LOC_Os01g10640	1.09504e-09	0.441169	-1.4838	-0.450379	IV	expressed protein
LOC_Os01g10680	0.181796	0.0472068	0.219751	0.577981	V	GIL1, putative, expressed
LOC_Os01g10690	0.986236	0.454819	0.0045517	0.278075	V	POLD3 - Putative DNA polymerase delta complex subunit, expressed
LOC_Os01g10700	2.65328e-05	0.614181	1.56185	1.24918	VI	D-mannose binding lectin family protein, expressed
LOC_Os01g10710	0.00647094	0.969378	0.801379	-0.102032	VI	receptor-like protein kinase, putative, expressed
LOC_Os01g10780	0.047522	0.0412692	1.28055	4.20217	V	expressed protein
LOC_Os01g10790	0.656057	0.742344	0.098983	-0.199811	V	WD domain, G-beta repeat domain containing protein, expressed
LOC_Os01g10800	7.97205e-07	0.030348	-0.788111	-0.668779	IV	pentatricopeptide, putative, expressed
LOC_Os01g10810	0.00305014	0.48643	-0.48601	0.435595	V	rho termination factor, N-terminal domain containing protein, expressed
LOC_Os01g10820	0.0154028	0.88036	-0.334471	0.0526722	V	ribosomal protein L5, putative, expressed
LOC_Os01g10830	0.619424	0.850834	0.151864	-0.189968	V	carnitine racemase like protein, putative, expressed
LOC_Os01g10840	0.481007	0.749948	-0.104332	0.118205	V	CGMC_GSK.2 - CGMC includes CDA, MAPK, GSK3, and CLKC kinases, expressed
LOC_Os01g10850	3.47074e-09	0.013056	-1.22905	-0.706236	IV	peroxidase precursor, putative, expressed
LOC_Os01g10860	0.587825	0.925842	0.175874	-0.0716754	V	expressed protein
LOC_Os01g10870	0.741009	0.0711768	-0.464038	2.99342	V	CAMK_KIN1/SNF1/Nim1_like.7 - CAMK includes calcium/calmodulin depedent protein kinases, expressed
LOC_Os01g10880	0.100617	0.224007	-0.521633	-2.16703	V	expressed protein
LOC_Os01g10890	0.81207	0.449215	0.0601964	-0.707388	V	CAMK_KIN1/SNF1/Nim1_like.8 - CAMK includes calcium/calmodulin depedent protein kinases, expressed
LOC_Os01g10900	0.843459	NA	0.0752876	-1.66468	VIII	MRH1, putative, expressed
LOC_Os01g10920	0.338218	0.218586	0.287255	-0.914527	V	peptide-N4-asparagine amidase A, putative, expressed
LOC_Os01g10930	0.0146947	0.790911	-0.592232	0.174194	V	peptide-N4-asparagine amidase A, putative, expressed
LOC_Os01g10940	0.00355167	0.965523	-1.40097	-0.044431	IV	S-adenosylmethionine synthetase 2, putative, expressed
LOC_Os01g10950	1.57888e-09	0.00163521	-1.19946	-0.722838	VII	peptide-N4-asparagine amidase A, putative, expressed
LOC_Os01g10960	3.03606e-08	0.0236795	-1.13011	-1.11985	IV	peptide-N4-asparagine amidase A, putative, expressed
LOC_Os01g10970	0.192829	0.166258	-1.77577	-2.95	V	auxin-induced protein 5NG4, putative, expressed
LOC_Os01g10980	0.149374	0.727364	-0.561573	0.419428	V	auxin-induced protein 5NG4, putative, expressed
LOC_Os01g10990	0.0363885	0.842184	-0.594152	0.158044	V	integral membrane protein DUF6 containing protein, expressed
LOC_Os01g11000	0.114809	0.952687	-2.11119	-0.154708	V	transposon protein, putative, unclassified, expressed
LOC_Os01g11010	2.76609e-15	2.58062e-05	-1.8929	-1.22026	VII	peptide-N4-asparagine amidase A, putative, expressed
LOC_Os01g11040	0.920235	0.356428	-0.0214743	0.213289	V	SCAR-like protein 2, putative, expressed
LOC_Os01g11054	3.78617e-15	4.71832e-06	-1.4491	-0.619832	VII	phosphoenolpyruvate carboxylase, putative, expressed
LOC_Os01g11070	0.978782	0.355713	0.00491623	0.21503	V	Alg9-like mannosyltransferase protein, putative, expressed
LOC_Os01g11080	0.658161	NA	-0.868667	-3.1271	VIII	transposable element protein, putative, containing Pfam profile: PF03732, Retrotrans_gag, expressed
LOC_Os01g11110	0.0486642	0.0738996	0.332699	-0.648787	V	14-3-3 protein, putative, expressed
LOC_Os01g11120	0.38076	0.431529	-0.15662	0.274052	V	CID11, putative, expressed
LOC_Os01g11130	0.568119	0.455591	-0.654176	-1.35089	V	RNA recognition motif containing protein, putative, expressed
LOC_Os01g11150	0.0794642	0.228168	0.601773	1.49696	V	gibberellin 2-beta-dioxygenase, putative, expressed
LOC_Os01g11160	2.6983e-10	0.570018	-1.1642	-0.167945	IV	amino acid permease family protein, putative, expressed
LOC_Os01g11200	0.454101	0.249307	-1.42151	-1.6851	V	transforming protein myb, putative, expressed
LOC_Os01g11210	1.99381e-09	0.689536	-1.49628	-0.220939	IV	expressed protein
LOC_Os01g11220	0.00278149	0.835273	1.24629	-0.476273	VI	hydrolase, acting on carbon-nitrogen, putative, expressed
LOC_Os01g11230	0.152373	1.03112e-06	0.314012	0.986325	II	SOUL heme-binding protein, putative, expressed
LOC_Os01g11240	0.704627	0.00104302	-0.0802191	0.560309	V	DUF538 domain containing protein, putative, expressed
LOC_Os01g11250	1.00445e-06	0.963335	0.800807	-0.0535875	VI	potassium channel KAT1, putative, expressed
LOC_Os01g11260	0.296774	0.12009	-0.269278	2.23205	V	phospho-N-acetylmuramoyl-pentapeptide-transferase, putative, expressed
LOC_Os01g11270	4.44148e-07	0.000154553	-2.92224	-3.82232	VII	cytochrome P450, putative, expressed
LOC_Os01g11280	0.0226949	0.144096	-2.1914	-1.67898	V	cytochrome P450, putative, expressed
LOC_Os01g11300	0.0329458	0.00111896	-0.750827	-2.19905	VIII	cytochrome P450, putative, expressed
LOC_Os01g11340	3.66619e-07	0.018009	-0.847533	-0.872059	IV	cytochrome P450, putative, expressed
LOC_Os01g11350	2.68062e-18	1.86967e-07	-1.50251	-1.94582	VII	bZIP transcription factor domain containing protein, expressed
LOC_Os01g11360	0.123381	0.49903	-0.550127	-0.82743	V	expressed protein
LOC_Os01g11370	0.0213443	0.815619	0.369156	0.108202	V	ATP-dependent RNA helicase, putative, expressed
LOC_Os01g11414	0.0701421	0.352511	-0.267235	0.214971	V	sodium/calcium exchanger protein, putative, expressed
LOC_Os01g11430	0.00871739	0.0579302	-1.28017	-2.69131	IV	expressed protein
LOC_Os01g11460	0.890763	0.701455	-0.0831129	0.523503	V	zinc finger, C3HC4 type domain containing protein, expressed
LOC_Os01g11480	0.10511	0.141297	-1.36624	-2.02921	V	zinc finger, C3HC4 type domain containing protein, expressed
LOC_Os01g11500	3.02164e-06	0.0459262	-5.70538	-4.05651	IV	zinc finger, C3HC4 type domain containing protein, expressed
LOC_Os01g11520	0.000689107	0.272283	-0.915752	-1.694	IV	RING-H2 finger protein, putative, expressed
LOC_Os01g11550	0.000221744	0.0175305	-0.758562	-1.34458	IV	TCP family transcription factor, putative, expressed
LOC_Os01g11570	1.30783e-06	0.0357146	0.676917	0.569273	VI	GDSL-like lipase/acylhydrolase, putative, expressed
LOC_Os01g11580	0.0069432	0.0215678	0.383934	0.638258	V	bromodomain containing protein, expressed
LOC_Os01g11590	0.400751	0.198913	-0.124454	-0.387841	V	uncharacterized protein HI0077, putative, expressed
LOC_Os01g11600	1.73966e-25	1.19632e-18	3.22125	3.3531	III	expressed protein
LOC_Os01g11620	1.88502e-06	0.993863	-0.7604	0.00235348	IV	GDSL-like lipase/acylhydrolase, putative, expressed
LOC_Os01g11650	0.432847	0.124172	0.201923	0.493327	V	GDSL-like lipase/acylhydrolase, putative, expressed
LOC_Os01g11660	1.73124e-17	0.39731	-1.66786	-0.72426	IV	GDSL-like lipase/acylhydrolase, putative, expressed
LOC_Os01g11670	0.00231223	0.173997	-0.715474	0.433422	IV	OsSCP2 - Putative Serine Carboxypeptidase homologue, expressed
LOC_Os01g11700	4.20008e-29	0.0131173	-2.54496	-1.69044	IV	GDSL-like lipase/acylhydrolase, putative, expressed
LOC_Os01g11710	0.59496	0.56157	-0.101015	-0.22105	V	GDSL-like lipase/acylhydrolase, putative, expressed
LOC_Os01g11730	0.628173	0.363412	1.0397	1.43407	V	GDSL-like lipase/acylhydrolase, putative, expressed
LOC_Os01g11740	0.921075	0.833741	-0.23941	-0.654833	V	GDSL-like lipase/acylhydrolase, putative, expressed
LOC_Os01g11750	0.258598	0.0886746	1.19729	3.45728	V	GDSL-like lipase/acylhydrolase, putative, expressed
LOC_Os01g11760	0.779298	0.67421	-0.522797	-0.896213	V	GDSL-like lipase/acylhydrolase, putative, expressed
LOC_Os01g11780	0.928884	0.448953	0.127181	1.92631	V	expressed protein
LOC_Os01g11790	0.181588	NA	-0.544307	0.935167	II	GDSL-like lipase/acylhydrolase, putative, expressed
LOC_Os01g11810	0.367114	0.467393	-0.178965	-0.21802	V	powdery mildew resistant protein 5, putative, expressed
LOC_Os01g11820	0.0195133	0.383917	1.20162	1.90757	V	expressed protein
LOC_Os01g11850	0.31636	0.380641	-1.74087	-1.43246	V	expressed protein
LOC_Os01g11860	0.000310344	0.00246908	0.663555	1.72335	III	DJ-1 family protein, putative, expressed
LOC_Os01g11880	0.815007	0.917525	-0.0414158	0.0542897	V	DJ-1 family protein, putative, expressed
LOC_Os01g11900	0.582711	0.493075	-0.102507	0.174722	V	hhH-GPD superfamily base excision DNA repair protein, expressed
LOC_Os01g11910	1.87312e-13	0.466461	1.55624	0.885033	VI	basic helix-loop-helix, putative, expressed
LOC_Os01g11940	0.548834	0.954649	0.904006	0.0494999	V	osFTL1 FT-Like1 homologous to Flowering Locus T gene; contains Pfam profile PF01161: Phosphatidylethanolamine-binding protein, expressed
LOC_Os01g11946	0.0130039	0.068847	0.292615	0.554592	V	ABC transporter, ATP-binding protein, putative, expressed
LOC_Os01g11952	0.429994	0.0346647	-0.131604	0.815797	V	histone-lysine N-methyltransferase ATX5, putative, expressed
LOC_Os01g11960	0.0158407	0.0809259	0.332575	0.749788	V	histone-lysine N-methyltransferase ATX5, putative, expressed
LOC_Os01g11970	0.0560324	0.619979	-0.49679	0.265276	V	expressed protein
LOC_Os01g11980	0.535332	0.0737641	0.149814	-2.66507	V	SFT2, putative, expressed
LOC_Os01g11990	0.0684178	NA	0.632314	2.44401	II	expressed protein
LOC_Os01g12000	6.06843e-08	4.4312e-05	2.22352	3.1587	III	expressed protein
LOC_Os01g12060	0.923521	0.477925	0.114299	2.2974	V	expressed protein
LOC_Os01g12070	0.6235	0.562795	-0.43369	-0.900855	V	endoglucanase precursor, putative, expressed
LOC_Os01g12080	9.78037e-06	0.498225	0.537609	-0.276166	V	plant-specific domain TIGR01589 family protein, putative, expressed
LOC_Os01g12090	0.205868	0.178298	0.241839	0.661466	V	ribosomal protein S6 family protein, putative, expressed
LOC_Os01g12100	0.00936139	0.000371085	0.407284	1.10508	II	expressed protein
LOC_Os01g12130	0.172073	0.552722	-1.33838	-0.939792	V	nodulin MtN3 family protein, putative, expressed
LOC_Os01g12150	0.27544	0.00322373	-1.06752	-6.6857	VIII	expressed protein
LOC_Os01g12160	0.00151739	0.699811	-0.655143	-0.094967	IV	OsGH3.3 - Probable indole-3-acetic acid-amido synthetase, expressed
LOC_Os01g12180	0.30116	0.0500317	0.191779	0.871571	V	expressed protein
LOC_Os01g12190	0.0264091	0.780923	-0.375236	-0.204749	V	expressed protein
LOC_Os01g12200	0.00163071	0.799484	-0.375415	-0.0688218	V	expressed protein
LOC_Os01g12210	0.207397	0.0275587	-0.534742	-2.28083	V	aluminum-activated malate transporter, putative, expressed
LOC_Os01g12220	0.0297774	0.0920858	-0.315732	-0.707459	V	uncharacterized protein family UPF0016 domain containing protein, expressed
LOC_Os01g12230	0.000307897	0.00136154	-0.605549	-1.29501	VII	peptidase C45, acyl-coenzyme A/6-aminopenicillanic acid acyl-transferase, putative, expressed
LOC_Os01g12240	0.0995517	0.0351155	1.24224	-2.75852	V	hypothetical protein
LOC_Os01g12250	0.151965	0.173955	-0.798725	-2.43017	V	expressed protein
LOC_Os01g12260	0.135441	0.56181	-0.427777	-0.213712	V	vacuolar ATP synthase subunit E, putative, expressed
LOC_Os01g12270	5.63541e-06	0.35429	-1.0301	0.289355	IV	expressed protein
LOC_Os01g12280	1.31952e-07	0.877981	0.798267	0.0922461	VI	hAT dimerisation domain-containing protein, putative, expressed
LOC_Os01g12290	0.00202626	0.436412	0.997888	1.62154	VI	S-locus lectin protein kinase family protein, putative, expressed
LOC_Os01g12304	0.26643	0.714482	0.309611	-0.874028	V	esterase, putative, expressed
LOC_Os01g12320	3.67649e-05	0.17872	-0.838047	-0.512356	IV	GDSL-like lipase/acylhydrolase, putative, expressed
LOC_Os01g12340	0.324347	0.13161	1.27865	-2.80166	V	retrotransposon protein, putative, unclassified, expressed
LOC_Os01g12381	0.791669	0.733789	0.103132	-0.251147	V	GDSL-like lipase/acylhydrolase, putative, expressed
LOC_Os01g12390	1.17148e-07	0.575774	-0.778437	-0.196611	IV	inactive receptor kinase At2g26730 precursor, putative, expressed
LOC_Os01g12400	3.11852e-08	0.94573	0.803244	-0.0953055	VI	S-locus lectin protein kinase family protein, putative, expressed
LOC_Os01g12410	4.92994e-06	0.538135	1.20983	-0.625364	VI	receptor-like protein kinase, putative, expressed
LOC_Os01g12420	9.55305e-05	0.225169	0.720827	0.666088	VI	receptor-like protein kinase, putative, expressed
LOC_Os01g12430	1.58139e-07	0.662252	1.27204	-0.296183	VI	receptor-like protein kinase, putative, expressed
LOC_Os01g12440	2.59089e-05	0.540787	-1.2871	-0.483092	IV	AP2 domain containing protein, expressed
LOC_Os01g12460	0.411592	0.664687	-0.540209	-1.08831	V	expressed protein
LOC_Os01g12464	0.852873	0.91514	-0.0818881	0.135703	V	CHCH domain containing protein, expressed
LOC_Os01g12470	3.97248e-15	0.171852	1.41433	0.845868	VI	mitochondrial carrier protein, putative, expressed
LOC_Os01g12480	0.758772	0.134385	0.0858141	0.652159	V	expressed protein
LOC_Os01g12490	0.143826	0.949358	0.691076	0.159481	V	flavin monooxygenase, putative, expressed
LOC_Os01g12520	2.74259e-08	1.44787e-22	2.88942	3.42367	III	mitochondrial carrier protein, putative, expressed
LOC_Os01g12530	0.00235322	0.0686991	0.411946	0.665363	V	smr domain containing protein, expressed
LOC_Os01g12540	0.0574878	0.568808	0.301843	0.205455	V	GTPase of unknown function domain containing protein, putative, expressed
LOC_Os01g12550	0.909419	0.21005	0.0234943	0.396978	V	expressed protein
LOC_Os01g12560	2.02989e-16	2.63365e-06	-1.22284	-1.77744	VII	3-methyl-2-oxobutanoate hydroxymethyltransferase, putative, expressed
LOC_Os01g12570	0.883479	0.0981373	0.256768	-3.4827	V	3-methyl-2-oxobutanoate hydroxymethyltransferase, putative, expressed
LOC_Os01g12580	1.75576e-35	6.04416e-10	4.17436	4.03184	III	late embryogenesis abundant protein, putative, expressed
LOC_Os01g12640	1.168e-11	0.465823	-1.15672	-0.296782	IV	expressed protein
LOC_Os01g12650	4.69594e-14	0.000180346	-1.18464	-1.33002	VII	reticulon domain containing protein, putative, expressed
LOC_Os01g12660	2.11184e-10	0.0217818	2.24212	1.54806	VI	AAA-type ATPase family protein, putative, expressed
LOC_Os01g12670	0.00185882	0.749357	0.542532	0.299661	V	expressed protein
LOC_Os01g12680	0.391451	0.164163	-0.538025	1.4227	V	C4-dicarboxylate transporter/malic acid transport protein, expressed
LOC_Os01g12690	1.38361e-24	0.00333348	2.31422	1.62417	III	plant-specific domain TIGR01568 family protein, expressed
LOC_Os01g12700	0.783495	0.833892	0.65904	-0.454777	V	MYB family transcription factor, putative
LOC_Os01g12710	0.000244785	0.00024214	0.43794	0.985822	II	oxidoreductase, short chain dehydrogenase/reductase family domain containing protein, expressed
LOC_Os01g12720	0.000195585	0.0898174	0.501764	0.407003	V	protein kinase domain containing protein, expressed
LOC_Os01g12730	0.0913201	0.0693024	0.276478	0.720595	V	ras-related protein, putative, expressed
LOC_Os01g12740	0.543756	0.768284	-0.152716	0.119685	V	cytochrome P450, putative, expressed
LOC_Os01g12750	0.878066	0.0454805	-0.0459097	0.705521	V	cytochrome P450, putative, expressed
LOC_Os01g12760	0.00748585	0.630575	0.542301	0.214242	V	cytochrome P450, putative, expressed
LOC_Os01g12770	0.87922	0.0153511	0.0379673	0.868127	V	cytochrome P450, putative, expressed
LOC_Os01g12780	0.536455	NA	-0.897237	-1.02386	VIII	expressed protein
LOC_Os01g12790	0.426188	0.0737483	0.303818	1.51922	V	receptor protein kinase, putative, expressed
LOC_Os01g12800	0.186097	0.265561	-0.258004	-0.521398	V	peroxisomal membrane protein, putative, expressed
LOC_Os01g12810	0.0797328	0.0194708	0.39887	0.809681	V	retrotransposon protein, putative, unclassified, expressed
LOC_Os01g12820	1.51515e-46	0.0789917	4.88444	1.45381	VI	harpin-induced protein, putative, expressed
LOC_Os01g12830	8.1599e-12	4.51795e-05	-1.12157	-1.09744	VII	erythronate-4-phosphate dehydrogenase domain containing protein, expressed
LOC_Os01g12840	0.602923	0.223182	-0.113071	-0.640787	V	expressed protein
LOC_Os01g12860	3.10172e-07	0.179843	-0.8348	-0.970548	IV	MYB family transcription factor, putative, expressed
LOC_Os01g12870	9.61622e-08	0.194342	0.5946	-0.330289	VI	eukaryotic translation initiation factor 3 subunit E-interacting protein, putative, expressed
LOC_Os01g12880	5.48456e-05	0.523447	0.474464	-0.18729	V	VHS and GAT domain containing protein, expressed
LOC_Os01g12890	0.166689	0.225081	0.219237	0.421048	V	expressed protein
LOC_Os01g12900	0.920168	0.932153	-0.0282207	0.0657468	V	ras-related protein, putative, expressed
LOC_Os01g12910	0.517908	0.527273	-0.15731	0.507483	V	thioesterase family protein, putative, expressed
LOC_Os01g12920	0.635775	0.470488	0.100809	-0.328504	V	thioesterase family protein, putative, expressed
LOC_Os01g12930	0.0211512	0.848497	0.815028	-0.330158	V	U-box domain containing protein, expressed
LOC_Os01g12940	0.303082	0.202101	1.15517	-2.65492	V	phosphorylase domain containing protein, putative, expressed
LOC_Os01g12950	0.0130139	0.977361	0.403924	0.0319111	V	ubiquitin-conjugating enzyme, putative, expressed
LOC_Os01g13000	0.521237	0.617076	-0.105658	-0.208165	V	ethylene-responsive protein related, putative, expressed
LOC_Os01g13030	7.2356e-18	0.546414	-1.20229	-0.216114	IV	OsIAA3 - Auxin-responsive Aux/IAA gene family member, expressed
LOC_Os01g13040	0.785059	0.987851	-0.521642	-0.0538958	V	expressed protein
LOC_Os01g13060	0.343814	0.0741871	0.143525	0.542662	V	CK1_CaseinKinase_1.1 - CK1 includes the casein kinase 1 kinases, expressed
LOC_Os01g13070	0.076835	0.668881	-0.910608	-0.945917	V	expressed protein
LOC_Os01g13080	0.010985	0.423957	-0.34621	-0.370592	V	60S acidic ribosomal protein, putative, expressed
LOC_Os01g13090	0.708518	0.00849127	0.0972511	0.60912	II	nucleic acid binding protein, putative, expressed
LOC_Os01g13100	0.604914	0.168788	-0.0878704	-0.461316	V	KH domain containing protein, putative, expressed
LOC_Os01g13120	2.60038e-33	0.00118013	-1.92398	-1.4598	VII	aquaporin protein, putative, expressed
LOC_Os01g13130	0.495401	0.236147	-0.264538	1.58061	V	aquaporin protein, putative, expressed
LOC_Os01g13140	0.0358686	0.538728	-0.764061	0.466533	V	WD domain, G-beta repeat domain containing protein, expressed
LOC_Os01g13150	0.167261	0.999906	0.18963	7.39167e-05	V	metallo-beta-lactamase family protein, putative, expressed
LOC_Os01g13160	0.168223	0.00495536	0.20183	0.496139	V	expressed protein
LOC_Os01g13170	0.000301932	0.920375	0.476111	0.0452236	V	ubiquitin-conjugating enzyme E2, putative, expressed
LOC_Os01g13180	0.458694	0.0331271	-1.26874	-5.13753	V	expressed protein
LOC_Os01g13190	0.00853027	0.000287649	-0.315336	-0.762034	VIII	histidinol dehydrogenase, chloroplast precursor, putative, expressed
LOC_Os01g13200	0.0336924	0.283186	0.323912	-0.280016	V	abscisic acid insensitive 8, putative, expressed
LOC_Os01g13210	0.692727	0.00642058	0.0748667	0.774234	II	salt stress root protein RS1, putative, expressed
LOC_Os01g13229	0.013184	0.37776	-0.841666	1.36941	V	cyclin-A1, putative, expressed
LOC_Os01g13250	0.297829	0.602692	0.22667	-0.332901	V	sarcoma antigen NY-SAR-91, putative, expressed
LOC_Os01g13260	0.178853	0.0615145	0.256182	0.966763	V	cyclin-A1, putative, expressed
LOC_Os01g13270	0.842095	0.147313	-0.151944	1.94361	V	AGC_PVPK_like_kin82y.4 - ACG kinases include homologs to PKA, PKG and PKC, expressed
LOC_Os01g13280	4.35603e-28	0.0432737	1.84352	0.928763	VI	ubiquitin conjugating enzyme protein, putative, expressed
LOC_Os01g13300	0.27665	0.655753	0.284285	-0.555198	V	B3 DNA binding domain containing protein, expressed
LOC_Os01g13310	0.165808	0.055302	-3.19201	2.00482	V	DNA topoisomerase 2, putative, expressed
LOC_Os01g13320	1.56494e-08	0.742413	-1.17677	-0.270623	IV	pectinesterase, putative, expressed
LOC_Os01g13330	0.892062	NA	0.326243	-1.85496	VIII	expressed protein
LOC_Os01g13340	0.857629	0.872781	-0.0418943	0.145515	V	harpin-induced protein 1 domain containing protein, expressed
LOC_Os01g13350	0.0357844	0.739112	0.287503	0.171793	V	25.3 kDa vesicle transport protein, putative, expressed
LOC_Os01g13360	0.445709	0.0196505	-1.46262	-4.44711	V	phosphatidylinositol 3- and 4-kinase family protein, putative, expressed
LOC_Os01g13370	0.225733	0.325147	-0.159801	-0.248363	V	seven in absentia protein family domain containing protein, expressed
LOC_Os01g13390	0.00956152	0.00138506	-0.367675	-1.8085	VIII	expressed protein
LOC_Os01g13404	0.571585	0.216973	-0.138101	-0.772864	V	ATP binding protein, putative, expressed
LOC_Os01g13420	0.223881	0.039528	0.230593	0.68391	V	SOUL heme-binding protein, putative, expressed
LOC_Os01g13430	0.203002	0.145584	-0.20398	0.318058	V	importin-alpha re-exporter, putative, expressed
LOC_Os01g13460	0.250755	0.931201	-0.149907	-0.0308702	V	helix-loop-helix DNA-binding domain containing protein, expressed
LOC_Os01g13470	0.0585227	0.544392	0.303861	0.223694	V	KH domain containing protein, putative, expressed
LOC_Os01g13480	0.000154856	0.0710641	0.975553	0.616635	VI	glutaredoxin, putative, expressed
LOC_Os01g13490	0.156031	0.110048	-0.3172	-0.765886	V	expressed protein
LOC_Os01g13500	0.355826	NA	-1.44113	-3.31238	VIII	expressed protein
LOC_Os01g13520	0.0209227	0.803286	-0.449181	0.141271	V	auxin response factor 1, putative, expressed
LOC_Os01g13530	0.941521	0.0353942	-0.0229057	-1.8176	V	ABIL2, putative, expressed
LOC_Os01g13540	0.507644	0.94194	-0.083468	-0.0178977	V	NIN, putative, expressed
LOC_Os01g13550	0.00363419	0.307986	0.387583	0.399057	V	beta-amylase, putative, expressed
LOC_Os01g13560	0.0063807	0.0737275	-0.833075	3.65952	IV	membrane associated DUF588 domain containing protein, putative, expressed
LOC_Os01g13570	4.78181e-07	0.000643319	-0.518411	-0.582898	V	phosphoglycerate mutase, putative, expressed
LOC_Os01g13600	0.223092	0.944722	2.71199	-0.212879	V	nmrA-like family domain containing protein, expressed
LOC_Os01g13610	0.0738917	0.970789	-1.56448	0.0715514	V	isoflavone reductase homolog IRL, putative, expressed
LOC_Os01g13660	0.00366739	0.845986	-0.443898	0.142726	V	expressed protein
LOC_Os01g13690	0.0708301	0.190153	-0.306634	0.364755	V	ligA, putative, expressed
LOC_Os01g13700	0.249496	0.00951543	-0.162687	0.593614	II	DNA-binding protein-related, putative, expressed
LOC_Os01g13710	0.0370945	0.20336	1.59403	-2.20287	V	transposon protein, putative, unclassified, expressed
LOC_Os01g13720	0.00211711	0.411373	-0.7119	-0.443926	IV	expressed protein
LOC_Os01g13730	3.98468e-09	0.614173	0.760131	0.173467	VI	WD domain, G-beta repeat domain containing protein, expressed
LOC_Os01g13740	0.211082	0.0347311	0.236263	0.602459	V	myb-like DNA-binding domain containing protein, expressed
LOC_Os01g13760	2.81555e-14	0.000326453	-0.763533	-0.560911	IV	dnaJ domain containing protein, expressed
LOC_Os01g13770	9.17153e-14	0.00089565	-0.901285	-0.571415	IV	DUF250 domain containing protein, putative, expressed
LOC_Os01g13780	0.000220644	0.638698	-1.26738	1.52268	IV	expressed protein
LOC_Os01g13800	0.000302962	0.59654	-0.579747	0.136311	V	receptor-like protein kinase 5 precursor, putative, expressed
LOC_Os01g13810	0.00766959	0.109906	-3.50315	-1.97682	IV	expressed protein
LOC_Os01g13830	0.796955	0.822823	0.359798	-0.216841	V	expressed protein
LOC_Os01g13840	0.771386	NA	0.456117	1.77296	II	PE-PGRS family protein, putative, expressed
LOC_Os01g13850	0.0468965	0.685603	-4.08607	-0.825988	V	expressed protein
LOC_Os01g13860	0.237843	0.0587329	-2.69874	-3.27485	V	expressed protein
LOC_Os01g13930	0.328391	0.327465	0.229884	0.871642	V	expressed protein
LOC_Os01g13940	0.943368	0.806176	0.0189886	0.285805	V	expressed protein
LOC_Os01g14010	0.000531757	0.725873	-1.16549	0.627684	IV	ZOS1-05 - C2H2 zinc finger protein, expressed
LOC_Os01g14020	0.000169613	0.856266	-0.813046	0.11001	IV	expressed protein
LOC_Os01g14030	0.534961	0.00764252	-0.873249	-4.58668	VIII	DUF260 domain containing protein, putative, expressed
LOC_Os01g14040	0.928164	0.00245822	-0.0208327	-2.00593	VIII	D-tyrosyl-tRNA, putative, expressed
LOC_Os01g14050	5.99218e-05	0.000153626	0.623387	0.795663	III	C2 domain containing protein, putative, expressed
LOC_Os01g14060	0.916788	0.0326377	0.0440887	-2.45741	V	expressed protein
LOC_Os01g14070	0.79249	0.105982	0.0707155	0.479663	V	60S ribosomal protein L18a-1, putative, expressed
LOC_Os01g14080	0.00221834	0.964121	-0.611995	-0.0499782	IV	lipase class 3 family protein, putative, expressed
LOC_Os01g14090	1.33805e-05	0.396761	-0.843145	-0.692582	IV	kinesin motor domain containing protein, putative, expressed
LOC_Os01g14100	4.38082e-08	0.146336	0.900266	0.997466	VI	BT1 family protein, putative, expressed
LOC_Os01g14110	0.024557	0.65172	-0.503657	0.185983	V	expressed protein
LOC_Os01g14130	0.920214	0.495792	0.077655	1.39408	V	expressed protein
LOC_Os01g14140	0.0899346	0.18085	-0.507306	-0.850046	V	X8 domain containing protein, expressed
LOC_Os01g14170	0.282957	0.0938927	2.8874	3.34899	V	expressed protein
LOC_Os01g14200	0.993112	0.414506	-0.0175482	-1.83608	V	retrotransposon protein, putative, unclassified, expressed
LOC_Os01g14220	0.285216	0.089524	2.53021	-2.68998	V	expressed protein
LOC_Os01g14230	0.000137015	0.0135723	5.80794	4.39486	VI	expressed protein
LOC_Os01g14270	0.746509	0.00669085	-0.62415	-4.60176	VIII	OsFBX4 - F-box domain containing protein, expressed
LOC_Os01g14310	0.25025	0.92553	-3.0453	-0.229253	V	expressed protein
LOC_Os01g14340	0.1648	0.0998541	-2.79608	-2.66895	V	expressed protein
LOC_Os01g14370	0.00240052	5.95099e-05	0.390685	1.1966	II	histone acetyltransferase HAC5, putative, expressed
LOC_Os01g14380	0.786276	0.24156	-0.232697	3.1818	V	expressed protein
LOC_Os01g14410	9.75693e-23	0.000386336	2.33637	2.20816	III	early light-induced protein, chloroplast precursor, putative, expressed
LOC_Os01g14420	0.0130858	0.844273	0.400386	0.149201	V	RWP-RK domain-containing protein, putative, expressed
LOC_Os01g14430	0.44572	0.232521	-1.07631	-3.75176	V	DNA binding protein, putative, expressed
LOC_Os01g14440	0.109786	0.000364751	0.344227	0.747717	II	WRKY1, expressed
LOC_Os01g14510	0.000698686	0.0774459	0.665697	0.79294	VI	BRASSINOSTEROID INSENSITIVE 1 precursor, putative, expressed
LOC_Os01g14514	0.355604	0.00910998	-1.62774	-5.12251	VIII	expressed protein
LOC_Os01g14520	0.00472998	0.821341	-1.1534	0.336369	IV	C4-dicarboxylate transporter/malic acid transport protein domain containing protein, expressed
LOC_Os01g14530	4.36959e-07	0.0914715	-1.51821	-1.13865	IV	AWPM-19-like membrane family protein, putative, expressed
LOC_Os01g14540	0.074814	NA	-2.82065	-5.52566	VIII	STIGL1 - Stigma-specific Stig1 family protein precursor, expressed
LOC_Os01g14550	8.55335e-18	0.605385	-1.95327	-0.329412	IV	pathogen-related protein, putative, expressed
LOC_Os01g14580	0.903649	0.0037288	0.0271919	0.690893	II	dehydrogenase, putative, expressed
LOC_Os01g14590	0.460172	1.68404e-05	-0.144961	-1.76503	VIII	pathogen-related protein, putative, expressed
LOC_Os01g14610	0.0342822	0.432855	0.314453	-0.672113	V	PSF2 - Putative GINS complex subunit, expressed
LOC_Os01g14630	2.18142e-11	0.31484	-3.23753	-1.72682	IV	polyprenyl synthetase, putative, expressed
LOC_Os01g14640	0.249111	NA	-0.535696	0.711868	II	expressed protein
LOC_Os01g14660	0.0721599	0.12398	-3.99585	-3.82367	V	expansin precursor, putative, expressed
LOC_Os01g14670	0.0373565	0.482776	-0.549403	0.287747	V	Cupin domain containing protein, expressed
LOC_Os01g14690	0.000444951	0.441178	-0.487362	-0.17292	V	Lg106, putative, expressed
LOC_Os01g14720	0.684545	0.290917	-0.404712	2.18442	V	transcription regulator, putative, expressed
LOC_Os01g14770	0.217904	1.92226e-05	1.28795	-7.1104	VIII	retrotransposon protein, putative, unclassified, expressed
LOC_Os01g14790	0.175278	0.920698	0.247877	-0.0687784	V	expressed protein
LOC_Os01g14800	0.0402791	NA	-2.3293	-0.956405	VIII	expressed protein
LOC_Os01g14810	1.26156e-06	0.00718571	-0.596889	-0.55213	IV	5-nucleotidase domain-containing protein, putative, expressed
LOC_Os01g14820	0.26451	0.0041534	0.175645	-1.95107	VIII	expressed protein
LOC_Os01g14830	0.473727	0.59491	0.125417	0.181879	V	ribosomal protein L3, putative, expressed
LOC_Os01g14840	0.00145248	0.0780963	0.423477	0.570381	V	ZOS1-06 - C2H2 zinc finger protein, expressed
LOC_Os01g14850	3.96039e-11	0.290908	-1.15212	-0.565404	IV	MFS18 protein precursor, putative, expressed
LOC_Os01g14860	0.893707	0.000381527	-0.0194118	0.657318	II	CGMC_GSK.1 - CGMC includes CDA, MAPK, GSK3, and CLKC kinases, expressed
LOC_Os01g14870	0.607496	0.604686	0.116226	-0.296183	V	zinc finger matrin-type protein 5, putative, expressed
LOC_Os01g14880	0.0239457	0.336069	-0.763868	0.63415	V	expressed protein
LOC_Os01g14890	5.46617e-10	1.26329e-06	-1.0604	-1.14146	VII	expressed protein
LOC_Os01g14900	2.74602e-05	0.714559	-1.8941	0.413025	IV	glycerol-3-phosphate acyltransferase, putative, expressed
LOC_Os01g14910	0.384218	0.280066	-0.935879	4.32522	V	expressed protein
LOC_Os01g14920	0.639389	0.317902	0.128477	0.60083	V	zinc knuckle family protein, putative, expressed
LOC_Os01g14926	0.362175	0.669646	1.28024	-1.01517	V	protein kinase domain containing protein, expressed
LOC_Os01g14932	0.436976	0.873819	-0.105966	-0.0578592	V	NAK-like ser/thr protein kinase, putative, expressed
LOC_Os01g14940	0.214718	NA	3.14147	0.0430936	V	invertase/pectin methylesterase inhibitor family protein, putative, expressed
LOC_Os01g14950	3.00096e-12	0.0196282	0.70541	0.414852	VI	importin subunit alpha, putative, expressed
LOC_Os01g14960	1.47506e-07	0.0024571	-1.21576	-1.82041	VII	expressed protein
LOC_Os01g14970	0.52624	0.744875	0.226808	0.270169	V	expressed protein
LOC_Os01g14980	0.121162	0.000857833	0.281804	1.08844	II	RPA3 - Putative single-stranded DNA binding complex subunit 3, expressed
LOC_Os01g14990	0.000397627	0.478311	2.2276	-1.42612	VI	GCRP6 - Glycine and cysteine rich family protein precursor, putative, expressed
LOC_Os01g15000	7.44166e-18	5.41156e-13	1.17652	1.68182	III	lipase, putative, expressed
LOC_Os01g15010	4.30892e-10	0.0107204	0.707044	0.476497	VI	miro, putative, expressed
LOC_Os01g15020	0.32652	0.814314	-0.15839	0.0552352	V	lissencephaly type-1-like homology motif, putative, expressed
LOC_Os01g15029	0.629227	0.345019	-0.0805337	0.311712	V	expressed protein
LOC_Os01g15039	1.33841e-05	0.452077	-1.26248	-0.49189	IV	pectinesterase, putative, expressed
LOC_Os01g15100	8.50146e-05	0.426034	-2.09525	-1.37355	IV	expressed protein
LOC_Os01g15110	0.0553877	0.035205	0.2132	0.462201	V	syntaxin, putative, expressed
LOC_Os01g15120	0.000354093	0.635725	-0.410663	-0.169638	V	hydrolase, alpha/beta fold family domain containing protein, expressed
LOC_Os01g15130	0.708672	0.001137	0.270603	-4.15021	VIII	hydrolase, alpha/beta fold family domain containing protein, expressed
LOC_Os01g15210	0.722953	NA	-0.385928	1.27519	II	expressed protein
LOC_Os01g15229	0.0952903	NA	-3.51763	-0.679595	VIII	expressed protein
LOC_Os01g15250	0.90288	0.060562	0.0645088	2.70175	V	expressed protein
LOC_Os01g15260	0.105607	0.000701537	0.257604	1.1182	II	dynein light chain type 1 domain containing protein, expressed
LOC_Os01g15270	1.21495e-80	0.814707	3.13143	-0.280094	VI	expressed protein
LOC_Os01g15290	0.134807	0.655092	-0.241121	-0.234761	V	ribosomal L18p/L5e family protein, putative, expressed
LOC_Os01g15300	0.656202	0.481128	-0.105379	-0.593043	V	zinc finger helicase family protein, putative, expressed
LOC_Os01g15310	0.0220081	0.0195553	0.38201	0.567349	V	LSM domain containing protein, expressed
LOC_Os01g15320	2.34076e-09	0.694011	-1.0191	-0.275032	IV	RALFL9 - Rapid ALkalinization Factor RALF family protein precursor, expressed
LOC_Os01g15340	1.44029e-10	2.34975e-05	2.15099	2.85272	III	flowering promoting factor-like 1, putative, expressed
LOC_Os01g15350	0.250823	0.6375	0.168504	0.167276	V	zinc finger C-x8-C-x5-C-x3-H type family protein, expressed
LOC_Os01g15390	0.656157	0.0517998	-0.13545	1.71589	V	expressed protein
LOC_Os01g15448	0.725008	0.0850625	0.0790146	-0.869129	V	expressed protein
LOC_Os01g15460	5.56188e-10	0.000782025	0.711074	0.860501	III	zinc finger C-x8-C-x5-C-x3-H type family protein, expressed
LOC_Os01g15470	4.69424e-06	0.000481116	0.522068	0.768964	II	protein kinase, putative, expressed
LOC_Os01g15480	7.97811e-06	0.57372	-0.8358	-0.331071	IV	EMB3013, putative, expressed
LOC_Os01g15490	0.17651	0.982591	-0.167346	0.00774823	V	phosphoadenosine phosphosulfate, putative, expressed
LOC_Os01g15510	0.944204	0.918556	-0.0368841	0.196651	V	expressed protein
LOC_Os01g15520	0.0683594	0.480393	-0.361907	0.495697	V	expressed protein
LOC_Os01g15530	0.896141	0.885825	-0.0456644	0.192672	V	tetratricopeptide-like helical, putative, expressed
LOC_Os01g15540	0.699615	0.975191	-0.107788	-0.0741497	V	kinesin motor domain containing protein, putative, expressed
LOC_Os01g15550	0.615942	0.720272	0.369316	1.10967	V	expressed protein
LOC_Os01g15580	0.000144925	0.520168	-0.511159	-0.234763	V	disease resistance protein RGA2, putative, expressed
LOC_Os01g15600	0.880414	0.506309	-0.0222374	0.16548	V	PUR ALPHA-1, putative, expressed
LOC_Os01g15610	0.970371	0.0672157	-0.0109218	1.03239	V	expressed protein
LOC_Os01g15630	0.00739495	0.683383	0.298682	0.120938	V	zinc finger, C3HC4 type domain containing protein, expressed
LOC_Os01g15640	0.73145	0.255485	0.0468313	0.229633	V	no apical meristem protein, putative, expressed
LOC_Os01g15660	0.109634	0.835974	0.295522	0.18809	V	NAD dependent epimerase/dehydratase family protein, putative, expressed
LOC_Os01g15680	0.109006	0.00601144	-0.618395	-7.64525	VIII	transferase, putative, expressed
LOC_Os01g15740	0.333107	NA	0.880385	-1.14543	VIII	expressed protein
LOC_Os01g15770	8.31301e-10	0.000359069	-1.03703	-0.653465	VII	transmembrane protein 136, putative, expressed
LOC_Os01g15780	0.438297	0.880026	0.148523	-0.109697	V	glycosyl transferase, group 1 domain containing protein, expressed
LOC_Os01g15790	0.313482	0.000103218	0.198926	-2.42826	VIII	expressed protein
LOC_Os01g15800	0.144256	0.877981	-2.92877	0.237618	V	expressed protein
LOC_Os01g15810	0.127279	NA	-3.39749	-0.260693	V	peroxidase precursor, putative, expressed
LOC_Os01g15830	5.87169e-07	8.41983e-06	-0.849307	-2.2201	VII	peroxidase precursor, putative, expressed
LOC_Os01g15840	0.0967988	0.898195	0.324145	-0.121216	V	PPR repeat containing protein, expressed
LOC_Os01g15850	0.753816	0.158459	0.0560466	-0.527595	V	expressed protein
LOC_Os01g15860	1.052e-06	0.036538	0.675149	0.66283	VI	pre-mRNA-processing factor 6, putative, expressed
LOC_Os01g15900	0.808958	0.0253324	-0.0689546	1.05447	V	expressed protein
LOC_Os01g15910	0.163834	0.931971	-0.805482	0.0836278	V	UTP--glucose-1-phosphate uridylyltransferase, putative, expressed
LOC_Os01g15950	0.0281626	NA	-2.57621	3.24679	II	hypothetical protein
LOC_Os01g15970	0.00211501	2.00568e-05	-0.672611	-1.74608	VII	expressed protein
LOC_Os01g15979	0.0179782	0.856202	-0.38197	-0.104065	V	gb protein, putative, expressed
LOC_Os01g15990	2.61346e-07	0.792427	-4.15987	-0.310628	IV	expressed protein
LOC_Os01g16000	2.28336e-06	0.00295757	0.687193	0.96216	III	CRAL/TRIO domain containing protein, expressed
LOC_Os01g16010	0.257307	0.0100509	0.211672	-0.912762	V	BCAS2 protein, putative, expressed
LOC_Os01g16020	0.0172711	0.387536	-0.506681	0.328581	V	FAD binding domain containing protein, expressed
LOC_Os01g16030	0.010826	0.437062	-0.745675	-0.325637	V	ADP-ribosylation factor, putative, expressed
LOC_Os01g16040	0.207694	0.0428665	-0.171128	0.458984	V	mitochondrial carrier protein, putative, expressed
LOC_Os01g16060	0.196566	0.055581	0.320705	-4.51275	V	expressed protein
LOC_Os01g16070	0.123076	NA	-0.814451	1.43026	II	expressed protein
LOC_Os01g16080	0.34016	0.046153	0.189801	0.728033	V	expressed protein
LOC_Os01g16090	0.813215	0.0227751	0.045484	0.551922	V	RNA binding protein, putative, expressed
LOC_Os01g16100	0.280705	0.823804	0.182955	0.155427	V	translin, putative, expressed
LOC_Os01g16110	0.533455	0.00412122	0.104493	1.06317	II	la domain containing protein, putative, expressed
LOC_Os01g16120	0.246448	0.639045	-0.320992	-0.213316	V	zinc finger, C3HC4 type domain containing protein, expressed
LOC_Os01g16130	0.792141	0.523262	0.1084	1.83534	V	retrotransposon protein, putative, unclassified, expressed
LOC_Os01g16140	0.00171953	0.685576	-0.698109	0.322056	IV	expressed protein
LOC_Os01g16146	0.759775	0.680906	-0.0749596	-0.193584	V	phenazine biosynthesis protein, putative, expressed
LOC_Os01g16152	0.00642579	0.992164	-0.347735	0.00317487	V	peroxiredoxin, putative, expressed
LOC_Os01g16170	3.17038e-69	4.77762e-25	4.76135	4.03071	III	PQ loop repeat domain containing protein, expressed
LOC_Os01g16180	4.87123e-05	0.568315	0.565133	0.23493	V	MT-A70 domain containing protein, expressed
LOC_Os01g16190	0.565449	0.77057	0.0768909	-0.0973047	V	26S proteasome non-ATPase regulatory subunit 14, putative, expressed
LOC_Os01g16200	0.00799347	0.00825254	-1.05574	-3.82056	VII	serpin domain containing protein, putative, expressed
LOC_Os01g16210	0.615983	0.334938	0.0850631	-0.543859	V	uncharacterized Cys-rich domain containing protein, putative, expressed
LOC_Os01g16220	0.62895	0.230953	-0.142663	0.521829	V	Sad1 / UNC-like C-terminal domain containing protein, putative, expressed
LOC_Os01g16230	0.0256185	0.666794	0.610702	0.276603	V	TKL_IRAK_CR4L.2 - The CR4L subfamily has homology with Crinkly4, expressed
LOC_Os01g16240	0.156593	0.708637	-0.298383	0.151905	V	OsCam1-3 - Calmodulin, expressed
LOC_Os01g16250	0.000139742	0.263237	0.933588	-3.1587	VI	expressed protein
LOC_Os01g16260	4.84653e-09	0.137122	1.00452	0.987534	VI	major facilitator superfamily antiporter, putative, expressed
LOC_Os01g16290	0.00395016	0.591225	-0.491554	-0.14243	V	DNA gyrase subunit B, chloroplast/mitochondrial precursor, putative, expressed
LOC_Os01g16310	0.000417409	0.054576	-0.836634	1.14789	IV	glycosyl hydrolase, family 31, putative, expressed
LOC_Os01g16320	0.398642	0.898119	1.99056	-0.245485	V	plant-specific domain TIGR01570 family protein, expressed
LOC_Os01g16330	0.0208063	0.639969	0.364338	0.227336	V	OsRhmbd2 - Putative Rhomboid homologue, expressed
LOC_Os01g16340	0.000764292	0.679281	-0.4803	-0.227562	V	expressed protein
LOC_Os01g16350	6.02583e-27	0.000200463	1.48177	1.31379	III	hydroxymethylglutaryl-CoA lyase, putative, expressed
LOC_Os01g16354	1.57952e-05	0.346479	0.540601	0.302299	V	rab GDP dissociation inhibitor alpha, putative, expressed
LOC_Os01g16370	0.0027572	0.863917	1.52639	-0.301125	VI	NBS-LRR type disease resistance protein, putative, expressed
LOC_Os01g16380	0.729206	0.21838	0.518419	-2.90932	V	expressed protein
LOC_Os01g16390	0.886761	0.110736	0.356148	-4.19288	V	NB-ARC domain containing protein, expressed
LOC_Os01g16400	0.0065414	0.00701378	-0.785503	-1.34512	VII	NB-ARC domain containing protein, expressed
LOC_Os01g16414	0.591298	0.31547	-0.0958563	-0.421478	V	actin, putative, expressed
LOC_Os01g16430	0.000434883	2.69517e-12	0.432765	1.2267	II	cysteine proteinase inhibitor precursor protein, putative, expressed
LOC_Os01g16450	0.0681257	0.10921	-0.31094	-0.383726	V	peroxidase precursor, putative, expressed
LOC_Os01g16460	0.299664	NA	0.89623	2.6658	II	expressed protein
LOC_Os01g16480	0.792821	0.296826	0.526678	-3.05743	V	retrotransposon protein, putative, unclassified, expressed
LOC_Os01g16510	0.922927	0.365104	-0.0198834	-0.431844	V	expressed protein
LOC_Os01g16520	0.412938	0.380729	-0.145511	0.273575	V	glutamyl-tRNA synthetase, cytoplasmic, putative, expressed
LOC_Os01g16530	0.0531797	0.032359	-0.254464	-0.468549	V	OsClp1 - Putative Clp protease homologue, expressed
LOC_Os01g16540	0.220028	0.785079	-0.152853	-0.0708933	V	NEDD8-activating enzyme E1 catalytic subunit, putative, expressed
LOC_Os01g16550	0.96389	0.569496	0.0101882	-0.250026	V	expressed protein
LOC_Os01g16600	0.0445429	0.280495	0.646096	0.832589	V	expressed protein
LOC_Os01g16620	0.0168356	0.0909674	-0.320636	-0.353602	V	expressed protein
LOC_Os01g16640	0.822978	0.133213	0.0495316	0.947922	V	split hand/foot malformation type 1, putative, expressed
LOC_Os01g16650	5.91264e-08	0.00993318	-1.71293	-1.41799	VII	ubiquitin-conjugating enzyme, putative, expressed
LOC_Os01g16660	0.0150513	0.118834	0.699919	-2.65317	V	transposon protein, putative, unclassified, expressed
LOC_Os01g16670	0.0627927	0.138463	0.34233	-0.353464	V	BSD domain-containing protein, putative, expressed
LOC_Os01g16714	1.55585e-08	0.00745255	-0.945225	-1.30712	VII	flavin monooxygenase, putative, expressed
LOC_Os01g16730	0.788795	NA	-0.569596	-0.651252	VIII	ulp1 protease family, C-terminal catalytic domain containing protein, expressed
LOC_Os01g16750	0.16473	0.100318	-0.529854	-1.31482	V	flavin monooxygenase, putative, expressed
LOC_Os01g16770	0.552266	0.444764	-1.22519	-1.91188	V	expansin precursor, putative, expressed
LOC_Os01g16810	0.659479	0.524115	0.309095	0.927246	V	MYB family transcription factor, putative, expressed
LOC_Os01g16860	0.753222	0.969989	-0.585887	-0.120172	V	AGO4-2, putative, expressed
LOC_Os01g16870	0.113045	0.000222659	0.204965	0.726046	II	argonaute, putative, expressed
LOC_Os01g16890	0.581824	0.00478223	0.0723433	-0.584822	V	ribosomal protein L7Ae, putative, expressed
LOC_Os01g16900	0.142262	0.408951	0.203691	0.237383	V	dehydrogenase, putative, expressed
LOC_Os01g16910	0.281998	0.349808	-0.218901	0.26783	V	outer mitochondrial membrane porin, putative, expressed
LOC_Os01g16920	1.14304e-06	0.26007	4.31025	4.51116	VI	embryonic protein DC-8, putative, expressed
LOC_Os01g16930	0.0983293	0.0988611	-0.309748	-0.753791	V	presenilin, putative, expressed
LOC_Os01g16940	0.0128703	0.0296393	-0.341492	-0.72031	V	MazG nucleotide pyrophosphohydrolase domain containing protein, expressed
LOC_Os01g16950	0.485772	0.659023	0.163524	0.13771	V	zinc finger, C3HC4 type domain containing protein, expressed
LOC_Os01g16960	0.271831	0.0426074	-0.159643	-0.432943	V	pyruvate kinase, putative, expressed
LOC_Os01g16970	0.00801605	0.0675299	0.408895	0.549644	V	glucosidase II beta subunit-like domain containing protein, expressed
LOC_Os01g16980	0.975113	0.0775244	0.00710522	0.646833	V	expressed protein
LOC_Os01g17000	0.683615	0.167618	-0.08083	1.28273	V	expressed protein
LOC_Os01g17010	0.00330159	0.371698	0.371221	0.312957	V	phospholipid-transporting ATPase, putative, expressed
LOC_Os01g17020	0.107662	0.776456	0.231725	0.188064	V	glycosyl hydrolases family 17 protein, putative, expressed
LOC_Os01g17040	0.288832	0.0383763	-0.350936	-0.955619	V	heat shock protein DnaJ, putative, expressed
LOC_Os01g17050	1.49634e-12	0.128972	-2.1316	-0.812285	IV	VQ domain containing protein, putative, expressed
LOC_Os01g17060	0.724732	0.70842	0.0856427	-0.538259	V	expressed protein
LOC_Os01g17065	0.108889	0.2962	0.402759	-1.03882	V	expressed protein
LOC_Os01g17070	0.330778	0.39323	-0.216093	-0.457688	V	OsDegp1 - Putative Deg protease homologue, expressed
LOC_Os01g17150	4.85798e-15	0.00296455	-0.935302	-0.748162	VII	plastid-specific 50S ribosomal protein 5, chloroplast precursor, putative, expressed
LOC_Os01g17160	0.833361	0.0121375	-0.144518	-1.66793	V	OsSubt1 - Putative Subtilisin homologue, expressed
LOC_Os01g17170	3.60208e-08	0.41673	-0.72903	-0.191468	IV	magnesium-protoporphyrin IX monomethyl ester cyclase,chloroplast precursor, putative, expressed
LOC_Os01g17180	0.00590476	0.00260791	0.443783	0.779412	II	proteasome subunit, putative, expressed
LOC_Os01g17190	0.624999	0.20514	0.0792532	0.654186	V	OsCam3 - Calmodulin, expressed
LOC_Os01g17214	2.02288e-30	0.230652	-1.5087	-0.532432	IV	major facilitator superfamily antiporter, putative, expressed
LOC_Os01g17240	0.00515814	0.869165	-0.310875	0.0688511	V	transporter, major facilitator family, putative, expressed
LOC_Os01g17250	0.901557	0.00154373	0.0232155	0.844845	II	BRASSINOSTEROID INSENSITIVE 1-associated receptor kinase 1 precursor, putative, expressed
LOC_Os01g17260	0.200812	0.748174	0.206913	0.115121	V	transcription factor, putative, expressed
LOC_Os01g17279	5.34453e-05	0.0965963	0.551545	-0.94731	V	exonuclease, putative, expressed
LOC_Os01g17300	0.663945	NA	-1.06464	0.686394	II	expressed protein
LOC_Os01g17320	0.0553877	0.623034	-0.392596	0.15561	V	PPR repeat domain containing protein, putative, expressed
LOC_Os01g17330	0.000145761	0.237768	1.57627	1.43432	VI	eukaryotic translation initiation factor 6, putative, expressed
LOC_Os01g17390	0.206726	0.00693572	-0.165348	-1.61243	VIII	OsFBX5 - F-box domain containing protein, expressed
LOC_Os01g17396	0.342023	0.557941	0.26964	-0.518024	V	expressed protein
LOC_Os01g17402	0.0279929	9.58497e-06	-1.35072	-5.53181	VIII	cyclin, putative, expressed
LOC_Os01g17430	0.699615	0.81914	0.0718708	0.0521334	V	coatomer subunit beta-1, putative, expressed
LOC_Os01g17470	0.142898	0.659586	-0.359794	0.210672	V	plastocyanin-like domain containing protein, putative, expressed
LOC_Os01g17990	0.668075	0.371509	0.822671	-1.14472	V	expressed protein
LOC_Os01g18010	0.563072	0.938749	-1.02769	-0.0868538	V	hypothetical protein
LOC_Os01g18050	3.60709e-14	0.350543	-1.32554	-0.375659	IV	tubulin/FtsZ domain containing protein, putative, expressed
LOC_Os01g18060	5.79472e-05	0.831846	0.813838	-0.186039	VI	sugar transporter superfamily, putative, expressed
LOC_Os01g18070	0.203599	0.571963	-0.197674	0.16853	V	bacterial transferase hexapeptide domain containing protein, expressed
LOC_Os01g18090	0.803349	NA	-0.191549	3.06625	II	expressed protein
LOC_Os01g18100	4.56712e-11	0.625965	0.968333	-0.359143	VI	OsRhmbd3 - Putative Rhomboid homologue, expressed
LOC_Os01g18110	0.979887	0.694091	-0.0462144	-1.18291	V	cinnamoyl CoA reductase, putative, expressed
LOC_Os01g18120	0.819587	0.855755	0.19031	0.539434	V	cinnamoyl CoA reductase, putative, expressed
LOC_Os01g18130	0.330731	NA	-0.9206	-1.94093	VIII	expressed protein
LOC_Os01g18160	3.8005e-06	0.000126559	2.11373	4.56862	III	expressed protein
LOC_Os01g18170	0.00396456	0.168655	-0.512302	0.633328	V	Cupin domain containing protein, expressed
LOC_Os01g18210	1.2159e-17	1.80692e-06	-1.08491	-0.935993	VII	peptidyl-prolyl cis-trans isomerase, putative, expressed
LOC_Os01g18220	2.21758e-81	9.17179e-09	3.75001	2.70614	III	expressed protein
LOC_Os01g18230	0.000228683	0.888575	1.2585	0.55779	VI	FAD-linked oxidoreductase protein, putative, expressed
LOC_Os01g18240	0.00265032	6.70465e-05	0.600065	0.949767	III	MYB family transcription factor, putative, expressed
LOC_Os01g18280	0.404559	0.765646	0.167371	-0.168056	V	SNF7 domain containing protein, putative, expressed
LOC_Os01g18310	0.768621	0.00510732	-0.219048	5.64062	II	expressed protein
LOC_Os01g18320	1.02572e-14	6.13104e-08	-0.968134	-1.21615	VII	protoporphyrinogen oxidase, chloroplast precursor, putative, expressed
LOC_Os01g18360	0.448975	0.976419	-0.221577	0.046224	V	OsIAA4 - Auxin-responsive Aux/IAA gene family member, expressed
LOC_Os01g18390	0.0920966	0.0638091	-1.07097	2.02864	V	OsRCI2-1 - Putative low temperature and salt responsive protein, expressed
LOC_Os01g18400	0.817768	0.926252	0.0813915	-0.0843951	V	CHIT10 - Chitinase family protein precursor, expressed
LOC_Os01g18410	2.2617e-05	0.735615	0.871857	-0.703941	VI	expressed protein
LOC_Os01g18450	0.0152307	0.646813	-1.10374	0.831477	V	expressed protein
LOC_Os01g18530	0.261101	0.650139	1.40108	0.859511	V	expressed protein
LOC_Os01g18584	0.00440407	0.986853	0.625413	0.00966319	VI	WRKY9, expressed
LOC_Os01g18620	0.682265	0.849999	0.195664	0.295265	V	transferase family protein, putative, expressed
LOC_Os01g18630	0.0564506	0.00437726	-0.276241	0.45583	V	aspartic proteinase oryzasin-1 precursor, putative, expressed
LOC_Os01g18640	0.424614	0.145303	-0.112588	0.564294	V	aminotransferase, putative, expressed
LOC_Os01g18660	0.519347	0.399051	-0.138027	-0.457779	V	aminotransferase, putative, expressed
LOC_Os01g18670	0.44347	0.41084	-0.122016	0.167466	V	MDR-like ABC transporter, putative, expressed
LOC_Os01g18710	0.894399	0.00112622	-0.258727	-7.59757	VIII	hypothetical protein
LOC_Os01g18730	0.826047	0.168284	-0.0930342	-3.12967	V	expressed protein
LOC_Os01g18744	1.47868e-20	0.0650361	-1.64185	-0.601521	IV	transferase family protein, putative, expressed
LOC_Os01g18800	0.595959	0.506835	-0.087791	-0.147782	V	CAMK_KIN1/SNF1/Nim1_like.9 - CAMK includes calcium/calmodulin depedent protein kinases, expressed
LOC_Os01g18810	0.474857	0.928906	-1.27666	-0.151525	V	expressed protein
LOC_Os01g18840	0.0613753	0.105822	-0.486585	2.53546	V	IF, putative, expressed
LOC_Os01g18850	7.97282e-10	2.10785e-05	0.687556	1.23424	III	OsSPL1 - SBP-box gene family member, expressed
LOC_Os01g18860	4.0255e-06	0.000295051	0.697295	0.581083	VI	S-adenosylmethionine synthetase, putative, expressed
LOC_Os01g18870	0.466553	NA	1.6987	-0.302687	V	helix-loop-helix DNA-binding domain containing protein, expressed
LOC_Os01g18880	0.00352728	0.436185	0.625	-0.416458	VI	ubiquitin carboxyl-terminal hydrolase, family 1, putative, expressed
LOC_Os01g18890	0.235283	0.138278	0.505155	3.55393	V	peroxidase precursor, putative, expressed
LOC_Os01g18940	0.946338	NA	0.14724	1.61308	II	expressed protein
LOC_Os01g18970	0.525644	0.688937	1.75642	-1.00288	V	peroxidase precursor, putative, expressed
LOC_Os01g19020	3.13397e-22	1.75128e-20	-2.47103	-1.57286	VII	peroxidase precursor, putative, expressed
LOC_Os01g19120	0.495948	1.71934e-09	-1.12023	-3.78308	VIII	expressed protein
LOC_Os01g19130	0.492123	0.0640448	-0.0942802	0.423061	V	protein phosphatase 2C, putative, expressed
LOC_Os01g19140	0.00226455	0.832219	0.443042	0.132295	V	O-sialoglycoprotein endopeptidase, putative, expressed
LOC_Os01g19150	1.80121e-05	0.342574	0.471879	0.331129	V	CGMC_GSK.3 - CGMC includes CDA, MAPK, GSK3, and CLKC kinases, expressed
LOC_Os01g19160	0.403409	0.107993	0.304877	-3.13532	V	protein kinase domain containing protein, expressed
LOC_Os01g19170	0.0287864	0.155976	-0.454737	0.663385	V	polygalacturonase, putative, expressed
LOC_Os01g19220	4.7863e-33	6.02401e-11	-2.00933	-1.70405	VII	beta-D-xylosidase, putative, expressed
LOC_Os01g19260	0.221841	0.103397	0.576132	-2.09156	V	ATPase, putative, expressed
LOC_Os01g19270	0.460435	0.905625	0.350671	0.2345	V	expressed protein
LOC_Os01g19280	0.061083	NA	3.55814	1.47974	II	expressed protein
LOC_Os01g19290	0.745332	0.0178918	-0.655998	-2.56884	V	integral membrane protein DUF6 containing protein, expressed
LOC_Os01g19320	0.220632	0.0349477	-0.774481	-4.12447	V	expressed protein
LOC_Os01g19330	0.793523	NA	-0.120187	1.59428	II	MYB family transcription factor, putative, expressed
LOC_Os01g19380	0.0455982	0.922812	0.701954	-0.159363	V	pentatricopeptide, putative, expressed
LOC_Os01g19390	0.348306	0.170333	-0.253958	1.51704	V	glycerol-3-phosphate acyltransferase, putative, expressed
LOC_Os01g19400	0.0436647	0.00772165	-0.380294	-1.29074	VIII	expressed protein
LOC_Os01g19410	0.119268	0.226629	0.254952	-0.629104	V	expressed protein
LOC_Os01g19440	0.903858	0.270724	-0.0741328	2.20334	V	pectinesterase, putative, expressed
LOC_Os01g19450	0.0150562	0.997599	-0.460959	-0.000779307	V	ATP-citrate synthase subunit 1, putative, expressed
LOC_Os01g19470	0.6872	0.0386027	0.090949	0.450471	V	nodal modulator 1 precursor, putative, expressed
LOC_Os01g19480	0.249338	0.564064	-0.276064	-0.43537	V	kelch motif family protein, putative, expressed
LOC_Os01g19490	0.408527	0.306157	0.155232	0.413051	V	pentatricopeptide, putative, expressed
LOC_Os01g19500	0.0511267	NA	-4.34071	-1.723	VIII	expressed protein
LOC_Os01g19529	0.0333434	0.836026	-1.50754	-0.423566	V	pentatricopeptide, putative, expressed
LOC_Os01g19548	0.140325	0.260985	0.384674	-1.11368	V	pentatricopeptide, putative, expressed
LOC_Os01g19610	2.92543e-19	0.0115922	-1.68594	-0.824886	IV	plant protein of unknown function domain containing protein, expressed
LOC_Os01g19660	0.881912	NA	0.329686	-4.26637	VIII	retrotransposon protein, putative, unclassified, expressed
LOC_Os01g19670	0.00256881	0.978397	-0.871461	0.0366422	IV	expressed protein
LOC_Os01g19694	0.883417	0.138167	-0.240248	-2.08833	V	Homeobox domain containing protein, expressed
LOC_Os01g19740	0.106617	0.314639	-0.27815	0.437302	V	calvin cycle protein CP12, putative, expressed
LOC_Os01g19750	1.54886e-06	8.20398e-06	2.47587	4.83607	III	glycosyl hydrolase, putative, expressed
LOC_Os01g19760	0.365312	0.431529	-0.163025	0.275203	V	expressed protein
LOC_Os01g19770	4.12479e-54	1.08396e-12	5.99425	4.5533	III	mitochondrial import inner membrane translocase subunit Tim17, putative, expressed
LOC_Os01g19800	0.578095	0.000631244	-0.11423	-0.852597	VIII	zinc finger, C3HC4 type, putative, expressed
LOC_Os01g19820	0.142387	0.0482104	0.307091	1.50697	V	universal stress protein domain containing protein, putative, expressed
LOC_Os01g19840	0.0493954	0.884514	-0.294796	0.0636847	V	60S ribosomal protein L29-2, putative, expressed
LOC_Os01g19850	0.713989	0.414756	-0.194505	0.982096	V	amino acid permease family protein, putative, expressed
LOC_Os01g19860	0.966469	NA	-0.0585069	-2.38849	VIII	expressed protein
LOC_Os01g19870	0.289152	0.215577	-0.226751	-0.839532	V	hydrolase, acting on carbon-nitrogen, putative, expressed
LOC_Os01g19880	2.63434e-08	0.212466	-1.91835	-2.44159	IV	expressed protein
LOC_Os01g19940	0.186846	0.214084	0.189532	0.455039	V	expressed protein
LOC_Os01g19970	0.0589072	0.713133	-0.321909	-0.310729	V	MYB family transcription factor, putative, expressed
LOC_Os01g19980	0.173614	0.15576	-1.13193	-5.80475	V	hypothetical protein
LOC_Os01g19990	0.0247306	NA	-2.32003	-0.678333	VIII	expressed protein
LOC_Os01g20030	0.0108544	0.0165745	3.01233	-4.2669	V	expressed protein
LOC_Os01g20110	0.0365268	0.100595	-0.382532	-0.418559	V	expressed protein
LOC_Os01g20120	0.330792	0.943383	-0.14122	-0.0307093	V	expressed protein
LOC_Os01g20160	0.133208	0.0570621	0.492785	1.68246	V	OsHKT1;5 - Na+ transporter, expressed
LOC_Os01g20170	0.243835	NA	-0.818837	-0.513303	V	expressed protein
LOC_Os01g20204	3.59282e-06	NA	3.96975	1.64466	III	expressed protein
LOC_Os01g20206	6.893e-57	1.36782e-54	3.39529	3.25034	III	methyltransferase, putative, expressed
LOC_Os01g20710	0.259502	0.500827	1.13899	1.56284	V	expressed protein
LOC_Os01g20720	0.87426	0.196076	-0.1383	-2.90043	V	CC-NBS-LRR, putative, expressed
LOC_Os01g20730	5.13976e-07	0.603615	-0.705742	-0.141772	IV	expressed protein
LOC_Os01g20770	0.961437	0.411749	-0.152327	-2.46493	V	expressed protein
LOC_Os01g20780	0.0187655	0.476218	-0.647332	-0.463377	V	anther-specific protein SF18 precursor, putative, expressed
LOC_Os01g20800	0.714932	0.138862	-0.313741	4.25561	V	expressed protein
LOC_Os01g20830	2.66494e-86	2.03058e-20	-2.01566	-1.6008	VII	heavy metal-associated domain containing protein, expressed
LOC_Os01g20840	0.189668	0.0443306	0.214555	0.708791	V	lipase class 3 family protein, putative, expressed
LOC_Os01g20850	1.89805e-16	8.32029e-15	3.44351	5.2867	III	expressed protein
LOC_Os01g20860	0.00131739	0.872111	0.652923	0.108553	VI	phospholipase D. Active site motif family protein, expressed
LOC_Os01g20880	0.00497268	0.000490497	0.519519	-3.82265	VIII	OsWAK3 - OsWAK receptor-like cytoplasmic kinase OsWAK-RLCK, expressed
LOC_Os01g20890	0.494359	0.972828	0.138129	-0.0661173	V	expressed protein
LOC_Os01g20894	0.69094	0.720296	-0.23075	1.42899	V	expressed protein
LOC_Os01g20900	2.32638e-06	0.680954	0.641863	0.359377	VI	OsWAK4 - OsWAK receptor-like cytoplasmic kinase OsWAK-RLCK, expressed
LOC_Os01g20910	2.54166e-10	0.118139	-1.43535	-0.855854	IV	zinc finger, C3HC4 type domain containing protein, expressed
LOC_Os01g20930	0.770716	0.304953	0.0907249	0.365905	V	RING-H2 finger protein, putative, expressed
LOC_Os01g20940	0.00015583	0.0592237	0.603824	0.549662	VI	PHS1, putative, expressed
LOC_Os01g20950	0.0114414	0.820692	-0.627975	0.152085	V	sulfotransferase domain containing protein, expressed
LOC_Os01g20970	0.810068	NA	-0.384354	-2.8101	VIII	invertase/pectin methylesterase inhibitor family protein, putative, expressed
LOC_Os01g20980	8.99982e-63	1.95269e-52	3.31944	3.89214	III	pectinesterase, putative, expressed
LOC_Os01g21034	6.43181e-06	0.000955055	-0.585066	-1.1665	VII	pectinesterase, putative, expressed
LOC_Os01g21070	0.0313335	0.871488	-0.804552	-0.117711	V	endoglucanase, putative, expressed
LOC_Os01g21100	0.334315	0.236283	2.55477	-4.00227	V	expressed protein
LOC_Os01g21110	0.803156	NA	0.507559	0.705388	II	expressed protein
LOC_Os01g21120	6.27414e-13	6.06243e-06	-1.08734	-1.24958	VII	AP2 domain containing protein, expressed
LOC_Os01g21144	1.36242e-09	0.28204	1.41098	-0.766001	VI	expressed protein
LOC_Os01g21160	3.69844e-09	0.0130179	0.857893	0.964497	VI	2-oxo acid dehydrogenases acyltransferase domain containing protein, expressed
LOC_Os01g21170	0.0724794	NA	1.1497	0.177509	V	expressed protein
LOC_Os01g21180	0.762558	0.870886	-0.06782	0.0493348	V	translation machinery-associated protein 20, putative, expressed
LOC_Os01g21240	8.28462e-08	0.967094	0.972073	-0.0700792	VI	MLA6 protein, putative, expressed
LOC_Os01g21250	3.18136e-120	3.43014e-33	3.16896	3.53838	III	late embryogenesis abundant protein, putative, expressed
LOC_Os01g21300	0.342221	0.156558	-0.271267	0.791913	V	esterase/lipase/thioesterase family protein, putative, expressed
LOC_Os01g21310	1.99703e-05	0.498101	-0.621921	0.313284	IV	expressed protein
LOC_Os01g21320	7.60765e-08	0.00032799	0.796436	0.696834	III	NAD dependent epimerase/dehydratase family domain containing protein, expressed
LOC_Os01g21380	0.731227	0.059259	0.310834	-2.15405	V	FAD dependent oxidoreductase domain containing protein, expressed
LOC_Os01g21410	1.70994e-07	0.990032	0.720931	-0.00588023	VI	expressed protein
LOC_Os01g21420	1.11463e-119	3.22907e-09	3.0405	2.32594	III	pre-mRNA-splicing factor SF2, putative, expressed
LOC_Os01g21440	0.667257	0.749497	-0.118135	-0.158693	V	expressed protein
LOC_Os01g21450	1.5065e-05	0.00658392	0.506689	0.636009	II	expressed protein
LOC_Os01g21480	0.122776	0.234121	-3.00188	2.30139	V	transposon protein, putative, CACTA, En/Spm sub-class, expressed
LOC_Os01g21520	0.0110448	0.830338	-1.7795	0.136004	V	esterase/lipase/thioesterase family protein, putative, expressed
LOC_Os01g21560	4.83921e-07	0.727275	-1.3018	-0.18136	IV	esterase/lipase/thioesterase family protein, putative, expressed
LOC_Os01g21580	0.00562664	0.915912	-1.24877	-0.140089	IV	esterase/lipase/thioesterase family protein, putative, expressed
LOC_Os01g21590	0.00152337	0.903729	1.06129	-0.169724	VI	homeodomain, putative, expressed
LOC_Os01g21610	0.0195309	0.55925	0.359639	0.358343	V	uncharacterized aarF domain-containing protein kinase 4, putative, expressed
LOC_Os01g21630	0.0354721	0.158047	0.377802	-0.666723	V	pectinacetylesterase domain containing protein, expressed
LOC_Os01g21650	0.400235	NA	-1.82523	0.404947	V	plant protein of unknown function domain containing protein, expressed
LOC_Os01g21670	0.0893139	0.741663	-1.73889	-0.677478	V	plant protein of unknown function domain containing protein, expressed
LOC_Os01g21820	0.434199	0.0128756	-0.144126	0.564287	V	preprotein translocase subunit secA, chloroplast precursor, putative, expressed
LOC_Os01g21850	0.000215674	0.00282248	-0.426755	0.649995	II	protein transport protein-related, putative, expressed
LOC_Os01g21860	0.133077	0.379807	0.300079	0.312292	V	AGAP010768-PA, putative, expressed
LOC_Os01g21900	0.000613392	0.782486	2.23425	-0.74172	VI	expressed protein
LOC_Os01g21940	0.0518031	0.300121	0.246116	0.25908	V	WD domain, G-beta repeat domain containing protein, expressed
LOC_Os01g21960	0.323731	0.76657	-0.231224	0.167991	V	serine/threonine-protein kinase, putative, expressed
LOC_Os01g21970	0.00632246	0.493075	0.686877	-0.443971	VI	protein kinase, putative, expressed
LOC_Os01g21990	0.0678907	0.907043	-0.229391	-0.0271935	V	CRS2-associated factor 2, chloroplast precursor, putative, expressed
LOC_Os01g22000	0.762195	0.00650299	0.108493	-6.19056	VIII	expressed protein
LOC_Os01g22010	0.144165	0.624066	0.292087	0.080701	V	S-adenosylmethionine synthetase, putative, expressed
LOC_Os01g22030	0.0342259	0.31677	-1.73271	-2.31416	V	expressed protein
LOC_Os01g22080	0.913085	0.760772	-0.136758	-0.523193	V	expressed protein
LOC_Os01g22090	0.259214	0.192699	-1.7419	-2.01527	V	expressed protein
LOC_Os01g22220	0.68653	0.879605	-0.22825	0.512023	V	expressed protein
LOC_Os01g22230	2.78134e-17	0.517971	-1.34668	-0.37014	IV	peroxidase precursor, putative, expressed
LOC_Os01g22249	2.5802e-05	0.0364221	-1.19401	-0.97233	IV	peroxidase precursor, putative, expressed
LOC_Os01g22336	0.168826	0.484619	-0.479229	0.245285	V	peroxidase precursor, putative, expressed
LOC_Os01g22352	0.544716	0.00376189	0.162944	0.609815	II	peroxidase precursor, putative, expressed
LOC_Os01g22370	0.919718	0.286453	-0.0203991	0.371652	V	peroxidase precursor, putative, expressed
LOC_Os01g22380	0.885334	0.234384	0.0949754	-1.12487	V	expressed protein
LOC_Os01g22390	0.00290894	0.465409	0.469382	0.437051	V	WD domain containing protein, putative, expressed
LOC_Os01g22430	0.116086	0.0333983	-3.01305	-4.91075	V	OsFBDUF3 - F-box and DUF domain containing protein, expressed
LOC_Os01g22480	0.0748845	0.278103	-3.88867	-2.03669	V	OsFBDUF4 - F-box and DUF domain containing protein, expressed
LOC_Os01g22490	2.24479e-05	0.158471	-0.541001	-0.339849	V	40S ribosomal protein S27a, putative, expressed
LOC_Os01g22500	0.673039	0.581233	0.118337	-0.209832	V	craniofacial development protein 1, putative, expressed
LOC_Os01g22510	0.000259775	0.562415	0.417514	0.193297	V	cyclase/dehydrase family protein, expressed
LOC_Os01g22520	5.80008e-15	0.0105762	-0.911882	-0.513779	IV	dihydrolipoyl dehydrogenase 1, mitochondrial precursor, putative, expressed
LOC_Os01g22530	0.79534	0.0128756	-0.412993	-6.52564	V	expressed protein
LOC_Os01g22540	0.125566	NA	0.733461	-3.49589	VIII	expressed protein
LOC_Os01g22550	0.0363094	0.0352188	0.440719	0.769034	V	galactosyltransferase family protein, putative, expressed
LOC_Os01g22560	0.465395	0.591673	-0.954421	-0.41745	V	glycerol-3-phosphate acyltransferase 1, putative, expressed
LOC_Os01g22570	0.679907	0.962449	-0.513732	-0.0552532	V	glycerol-3-phosphate acyltransferase, putative, expressed
LOC_Os01g22590	0.437511	0.336659	-0.63606	1.69036	V	retrotransposon protein, putative, unclassified, expressed
LOC_Os01g22600	5.2254e-16	0.00314057	1.26331	1.14661	III	mitochondrial carrier protein, putative, expressed
LOC_Os01g22630	7.21698e-10	0.0444478	0.960854	0.693806	VI	ECT protein, putative, expressed
LOC_Os01g22640	2.44708e-05	0.321553	-0.844006	-0.282249	IV	GDSL-like lipase/acylhydrolase, putative, expressed
LOC_Os01g22660	0.621046	0.0862056	0.121307	-0.516272	V	GDSL-like lipase/acylhydrolase, putative, expressed
LOC_Os01g22670	0.559042	0.18634	-0.163483	-1.20442	V	fruit bromelain precursor, putative, expressed
LOC_Os01g22680	0.213504	0.632965	-2.10426	1.96368	V	fruit bromelain precursor, putative, expressed
LOC_Os01g22710	1.88972e-21	0.0307602	-3.13665	-2.45629	IV	organic cation transporter-related, putative, expressed
LOC_Os01g22720	0.856846	0.721957	0.346833	-0.757483	V	expressed protein
LOC_Os01g22780	0.19386	2.29437e-05	-0.361919	2.22415	II	GDSL-like lipase/acylhydrolase, putative, expressed
LOC_Os01g22870	0.741306	0.0104838	0.07275	0.790757	V	expressed protein
LOC_Os01g22900	2.2064e-20	0.370712	-0.899757	0.224292	IV	neutral/alkaline invertase, putative, expressed
LOC_Os01g22954	0.270874	0.252812	0.248521	-1.47022	V	serine carboxypeptidase, putative, expressed
LOC_Os01g22980	2.72295e-31	0.397961	-1.15152	-0.291048	IV	OsSCP3 - Putative Serine Carboxypeptidase homologue, expressed
LOC_Os01g22990	0.0680928	0.607994	0.322815	-0.204341	V	acidic leucine-rich nuclear phosphoprotein 32-related protein 1, putative, expressed
LOC_Os01g23010	0.0872733	0.752083	-1.69483	0.83731	V	expressed protein
LOC_Os01g23070	0.8789	0.298003	-0.105863	0.937331	V	expressed protein
LOC_Os01g23144	0.828666	0.0360638	-0.593028	-6.78651	V	retrotransposon protein, putative, unclassified, expressed
LOC_Os01g23360	0.798578	NA	-0.545177	-0.0900548	V	expressed protein
LOC_Os01g23380	0.270672	0.745594	-0.150436	-0.117978	V	stripe rust resistance protein Yr10, putative, expressed
LOC_Os01g23440	0.582541	0.780286	-1.08923	-0.982889	V	expressed protein
LOC_Os01g23530	0.345992	0.0380472	-2.19649	-3.10098	V	terpene synthase, putative, expressed
LOC_Os01g23580	0.643853	0.502747	0.272446	0.699069	V	inorganic H+ pyrophosphatase, putative, expressed
LOC_Os01g23590	0.000383953	0.0123564	0.650451	0.642511	VI	suppressor of Mek, putative, expressed
LOC_Os01g23600	4.43147e-05	0.608671	0.84687	1.61911	VI	expressed protein
LOC_Os01g23610	0.247081	0.372058	-0.209725	0.213712	V	dihydrolipoyl dehydrogenase, putative, expressed
LOC_Os01g23620	0.00548974	0.853947	-0.439994	-0.0582883	V	miro, putative, expressed
LOC_Os01g23630	0.94332	0.145584	0.0208705	0.799927	V	transcription initiation factor IID, 18kD subunit family protein, expressed
LOC_Os01g23640	0.59694	0.805584	0.0860102	-0.0567541	V	mov34/MPN/PAD-1 family protein, expressed
LOC_Os01g23680	2.34944e-08	0.0969884	-0.736884	-0.336242	IV	rossmann fold nucleotide-binding protein involved in DNA uptake, putative, expressed
LOC_Os01g23705	0.276772	0.0768568	0.90782	3.44952	V	expressed protein
LOC_Os01g23710	8.12699e-05	0.307176	0.735695	-1.19871	VI	no apical meristem protein, putative, expressed
LOC_Os01g23740	0.000325813	3.90992e-05	0.572676	1.26189	II	OsPDIL2-2 protein disulfide isomerase PDIL2-2, expressed
LOC_Os01g23810	0.664425	0.0237904	1.05172	-3.08587	V	expressed protein
LOC_Os01g23850	0.58126	0.932463	-0.136007	0.0795502	V	transposon protein, putative, CACTA, En/Spm sub-class, expressed
LOC_Os01g23870	0.827064	0.0806035	-0.0913403	-1.44959	V	expressed protein
LOC_Os01g23910	1.67189e-05	NA	0.780573	0.5127	VI	expressed protein
LOC_Os01g23920	0.451498	0.88974	0.71193	-0.508282	V	expressed protein
LOC_Os01g23970	4.2981e-05	0.237467	-5.31084	-2.01457	IV	cysteine-rich receptor protein kinase, putative, expressed
LOC_Os01g23990	0.00207531	0.0253131	1.2574	2.56779	VI	expressed protein
LOC_Os01g24010	0.85839	0.623583	0.0582198	0.476191	V	pleiotropic drug resistance protein, putative, expressed
LOC_Os01g24020	0.642542	0.657847	-0.101123	0.364558	V	expressed protein
LOC_Os01g24030	0.5022	0.0741275	-0.746338	2.03969	V	AMP-binding enzyme, putative, expressed
LOC_Os01g24050	0.679945	0.645834	-0.954704	-1.1283	V	expressed protein
LOC_Os01g24060	0.00180619	0.585756	-0.439052	-0.299022	V	importin subunit alpha, putative, expressed
LOC_Os01g24070	3.78075e-13	0.2819	-0.787871	-0.361492	IV	GATA zinc finger domain containing protein, expressed
LOC_Os01g24080	0.972709	0.867147	0.0240565	-0.446347	V	expressed protein
LOC_Os01g24090	3.34572e-10	0.000702406	-0.83126	-0.74315	VII	TPR repeat, putative, expressed
LOC_Os01g24110	0.456454	NA	0.743898	2.55282	II	expressed protein
LOC_Os01g24120	0.0955494	NA	0.542293	2.08562	II	hypothetical protein
LOC_Os01g24210	0.958932	0.460711	0.0735211	-2.19934	V	retrotransposon protein, putative, Ty1-copia subclass, expressed
LOC_Os01g24340	0.299664	0.260724	-1.07158	-3.25163	V	expressed protein
LOC_Os01g24350	0.828822	0.713639	-0.192076	1.1141	V	expressed protein
LOC_Os01g24420	0.912152	0.898271	0.0297612	0.0698074	V	expressed protein
LOC_Os01g24430	0.145223	0.127722	0.343229	0.777305	V	expressed protein
LOC_Os01g24440	0.908665	0.145796	-0.0298355	-0.371759	V	glycine-rich protein, putative, expressed
LOC_Os01g24460	0.771363	0.448953	0.684622	-2.10339	V	histone-like transcription factor and archaeal histone, putative, expressed
LOC_Os01g24470	0.279893	0.792969	0.520169	0.501229	V	PHS1, putative, expressed
LOC_Os01g24480	1.05164e-16	0.0789917	1.56486	0.87589	VI	DUF1399 containing protein, putative, expressed
LOC_Os01g24490	0.508135	0.325778	0.432534	2.01165	V	expressed protein
LOC_Os01g24550	0.754831	0.934614	0.671146	-0.312595	V	fruit bromelain precursor, putative, expressed
LOC_Os01g24570	0.560964	0.440549	-1.91022	1.634	V	fruit bromelain precursor, putative, expressed
LOC_Os01g24600	0.153081	NA	1.27293	2.54912	II	fruit bromelain precursor, putative, expressed
LOC_Os01g24680	0.709766	0.0171283	0.0865706	0.678833	V	3-hydroxyacyl-CoA dehydrogenase, putative, expressed
LOC_Os01g24690	0.582297	1.34683e-06	0.070936	-1.14287	VIII	60S ribosomal protein L23A, putative, expressed
LOC_Os01g24710	1.61258e-97	4.46865e-134	5.10451	4.82888	III	jacalin-like lectin domain containing protein, expressed
LOC_Os01g24740	0.453524	0.0617387	1.08651	2.05965	V	peroxiredoxin-2E-1, chloroplast precursor, putative, expressed
LOC_Os01g24750	0.000364756	0.0128698	-0.543185	-0.727517	V	Ser/Thr protein phosphatase family protein, putative, expressed
LOC_Os01g24760	0.00880429	0.00650862	-2.96561	1.98167	I	expressed protein
LOC_Os01g24764	0.656301	0.0447508	0.914677	-6.65318	V	expressed protein
LOC_Os01g24780	0.490669	0.0777461	-0.610533	-4.11334	V	cytochrome P450, putative, expressed
LOC_Os01g24820	3.04057e-36	0.697028	3.82355	0.611375	VI	NB-ARC domain containing protein, expressed
LOC_Os01g24880	0.219352	0.236147	0.195968	0.369795	V	zinc finger, C3HC4 type domain containing protein, expressed
LOC_Os01g24920	0.0675634	0.134076	0.495017	1.83474	V	poly synthetase 2-B, putative, expressed
LOC_Os01g24940	0.0410179	0.860301	-0.65492	-0.130157	V	poly synthetase 2-A, putative, expressed
LOC_Os01g24950	0.0045679	0.104504	-0.313484	-0.305586	V	exocyst complex component 6, putative, expressed
LOC_Os01g24980	0.868705	NA	0.0528168	1.79898	II	naringenin,2-oxoglutarate 3-dioxygenase, putative, expressed
LOC_Os01g25010	8.06794e-06	0.00571576	-1.15107	-0.966887	VII	flavonol synthase/flavanone 3-hydroxylase, putative, expressed
LOC_Os01g25050	0.752812	0.561787	-0.458756	-1.298	V	expressed protein
LOC_Os01g25060	0.236948	0.053229	0.428831	-4.5699	V	transposon protein, putative, CACTA, En/Spm sub-class, expressed
LOC_Os01g25065	0.00010516	0.460135	-0.783799	-1.13507	IV	ATP synthase subunit beta, putative, expressed
LOC_Os01g25100	1.7183e-05	0.567231	2.16987	-0.370507	VI	glutathione S-transferase, putative, expressed
LOC_Os01g25110	0.316177	0.0983931	0.297424	-1.47514	V	clathrin adaptor complex small chain domain containing protein, expressed
LOC_Os01g25150	0.82346	0.827816	0.535044	-0.718402	V	jacalin-like lectin domain containing protein
LOC_Os01g25189	0.528461	0.570178	-0.454512	0.915283	V	delta14-sterol reductase, putative, expressed
LOC_Os01g25240	0.599161	0.82734	0.211937	-0.242228	V	expressed protein
LOC_Os01g25250	5.61676e-05	0.127187	-2.18027	-1.73957	IV	expressed protein
LOC_Os01g25270	0.756421	0.891108	-0.0666199	-0.151365	V	pentatricopeptide repeat protein PPR986-12, putative, expressed
LOC_Os01g25280	7.11304e-16	1.56251e-07	5.30692	6.95509	III	jacalin-like lectin domain containing protein, expressed
LOC_Os01g25300	0.407982	NA	1.22555	2.05361	II	expressed protein
LOC_Os01g25320	7.19187e-07	0.00757141	0.796791	0.797633	III	auxilin, putative, expressed
LOC_Os01g25330	0.0979607	0.000222367	0.305854	0.961373	II	SAC9, putative, expressed
LOC_Os01g25360	0.243784	NA	-1.59574	-4.44519	VIII	esterase, putative, expressed
LOC_Os01g25370	0.000387565	0.156558	0.491143	-0.551868	V	SUMO protease, putative, expressed
LOC_Os01g25386	0.368407	8.79292e-06	0.166185	0.640027	II	multidrug resistance-associated protein, putative, expressed
LOC_Os01g25440	0.0016078	0.141249	0.536426	-0.767506	V	thiamin pyrophosphokinase 1, putative, expressed
LOC_Os01g25450	0.877874	0.0977172	-0.230172	-2.21782	V	AIG1 family protein, expressed
LOC_Os01g25460	0.288674	0.906747	-0.618827	0.103046	V	uncharacterized protein At4g06744 precursor, putative, expressed
LOC_Os01g25484	3.23881e-20	2.93319e-05	-1.66659	-0.79265	VII	ferredoxin--nitrite reductase, putative, expressed
LOC_Os01g25500	0.180544	0.285589	-0.382185	-0.423237	V	sterol carrier protein-2, putative, expressed
LOC_Os01g25520	4.87403e-21	0.337274	-1.34095	-0.502732	IV	ferredoxin-nitrite reductase, putative, expressed
LOC_Os01g25530	8.08093e-06	0.610377	0.556062	-0.431907	V	pentatricopeptide repeat protein PPR986-12, putative, expressed
LOC_Os01g25540	2.72719e-17	0.789497	-1.22445	-0.186492	IV	RALFL6 - Rapid ALkalinization Factor RALF family protein precursor, expressed
LOC_Os01g25560	3.35904e-22	0.300279	-2.03347	-0.593063	IV	RALFL7 - Rapid ALkalinization Factor RALF family protein precursor, expressed
LOC_Os01g25600	0.001199	0.141531	-0.358025	-0.484461	V	tetratricopeptide repeat domain containing protein, expressed
LOC_Os01g25610	0.197691	0.780625	-0.157443	0.0762737	V	40S ribosomal protein S4, putative, expressed
LOC_Os01g25630	0.553385	0.00227891	-0.326011	-4.12909	VIII	NB-ARC domain containing protein, expressed
LOC_Os01g25660	0.250199	0.863185	-0.639047	-0.258235	V	expressed protein
LOC_Os01g25720	0.000190717	0.000817355	-0.555597	-2.71751	VIII	disease resistance protein RGA4, putative, expressed
LOC_Os01g25740	7.54367e-06	0.836004	-0.733277	0.151118	IV	powdery mildew resistance protein PM3F, putative, expressed
LOC_Os01g25760	0.415746	0.973828	0.248155	-0.0615657	V	powdery mildew resistance protein PM3F, putative, expressed
LOC_Os01g25770	0.710937	NA	0.322323	1.01363	II	expressed protein
LOC_Os01g25800	0.807708	NA	-0.171857	1.97062	II	expressed protein
LOC_Os01g25810	8.37547e-10	0.0543074	1.30507	-4.45401	VI	powdery mildew resistance protein PM3A, putative, expressed
LOC_Os01g25820	4.70468e-15	0.000554368	-1.1268	-0.603119	VII	respiratory burst oxidase, putative, expressed
LOC_Os01g25880	0.87722	0.587056	-0.0329138	-0.16112	V	dephospho-CoA kinase, putative, expressed
LOC_Os01g25920	0.00163653	0.866781	1.1274	-0.258409	VI	expressed protein
LOC_Os01g25990	0.747678	0.313227	-0.0638106	0.420835	V	expressed protein
LOC_Os01g26000	1.14029e-07	0.72119	1.00865	0.572572	VI	expressed protein
LOC_Os01g26010	0.725186	0.119415	-0.710068	-4.10366	V	expressed protein
LOC_Os01g26020	0.666617	0.465474	0.109669	0.585498	V	expressed protein
LOC_Os01g26039	0.123659	0.0968144	0.223893	0.474456	V	expressed protein
LOC_Os01g26120	1.13385e-08	0.00665906	0.800713	0.865612	III	membrane associated DUF588 domain containing protein, putative, expressed
LOC_Os01g26130	5.26593e-14	1.04039e-05	1.26201	-4.14944	IX	expressed protein
LOC_Os01g26150	0.907818	0.0688748	-0.291429	-7.18642	V	expressed protein
LOC_Os01g26160	0.0606461	1.31747e-05	0.267535	0.983752	II	exportin 1, putative, expressed
LOC_Os01g26174	0.000721649	0.0771641	0.801795	-2.32972	VI	OsWAK5 - OsWAK receptor-like protein kinase, expressed
LOC_Os01g26210	3.69989e-24	0.969939	-1.33459	0.0199584	IV	OsWAK6 - OsWAK receptor-like protein kinase, expressed
LOC_Os01g26270	4.02072e-05	0.233959	-1.67761	-2.59501	IV	OsWAK7 - OsWAK receptor-like protein kinase, expressed
LOC_Os01g26280	1.38644e-07	0.622159	-1.53844	-1.38459	IV	OsWAK8 - OsWAK receptor-like protein kinase, expressed
LOC_Os01g26290	0.0721017	0.016206	-1.72372	-6.59875	V	expressed protein
LOC_Os01g26300	0.237944	NA	-1.28144	-4.80757	VIII	OsWAK9 - OsWAK receptor-like cytoplasmic kinase OsWAK-RLCK, expressed
LOC_Os01g26310	0.14462	0.232535	-1.59747	-3.96979	V	wall-associated kinase-like 2, putative, expressed
LOC_Os01g26320	0.797523	0.153229	0.561583	-4.89022	V	ZmEBE-1 protein, putative, expressed
LOC_Os01g26370	0.0802861	0.844273	1.51892	-0.431767	V	expressed protein
LOC_Os01g26390	0.309178	NA	-2.30566	-2.65729	VIII	TKL_IRAK_DUF26-lh.1 - DUF26 kinases have homology to DUF26 containing loci, expressed
LOC_Os01g26920	0.147758	0.00640053	-0.207296	0.788127	II	expressed protein
LOC_Os01g26940	0.939568	0.469037	-0.0133888	-0.15261	V	transposon protein, putative, CACTA, En/Spm sub-class, expressed
LOC_Os01g26970	0.0572718	0.52623	-0.367495	-0.258762	V	expressed protein
LOC_Os01g27020	0.123207	0.105008	0.185252	0.462244	V	transposon protein, putative, unclassified, expressed
LOC_Os01g27040	0.141809	0.959729	-0.266693	-0.0176402	V	chromatin-remodeling complex ATPase chain, putative, expressed
LOC_Os01g27050	8.34113e-05	0.415312	-0.9633	0.471216	IV	flavin-containing monooxygenase family protein, putative, expressed
LOC_Os01g27070	0.509577	0.974436	-1.53159	0.119631	V	expressed protein
LOC_Os01g27100	0.2572	0.732213	-1.24403	-1.26658	V	expressed protein
LOC_Os01g27120	0.0829717	0.32736	-0.661362	1.60598	V	expressed protein
LOC_Os01g27140	0.0373645	2.17664e-05	0.297506	0.884677	II	OsGrx_C7 - glutaredoxin subgroup III, expressed
LOC_Os01g27150	0.0572728	0.340733	0.344932	0.290032	V	cullin, putative, expressed
LOC_Os01g27160	0.895863	0.00785341	0.0975688	3.23016	II	cullin, putative, expressed
LOC_Os01g27170	0.734768	0.0420594	-0.252838	-3.33472	V	potassium transporter, putative, expressed
LOC_Os01g27210	0.000477618	0.154915	1.49788	2.56733	VI	glutathione S-transferase, putative, expressed
LOC_Os01g27230	0.000255491	2.65057e-16	0.805035	1.59827	III	12-oxophytodienoate reductase, putative, expressed
LOC_Os01g27240	0.115376	0.00111896	0.790066	3.56302	II	12-oxophytodienoate reductase, putative, expressed
LOC_Os01g27260	0.947361	0.863742	0.0257743	-0.101351	V	glutathione S-transferase, putative, expressed
LOC_Os01g27340	0.0858181	0.0255522	1.36579	3.09985	V	glutathione S-transferase, putative, expressed
LOC_Os01g27350	0.890844	0.0514983	-0.345686	3.99089	V	CXE carboxylesterase, putative, expressed
LOC_Os01g27360	5.08353e-39	1.63324e-21	1.98232	2.32829	III	glutathione S-transferase, putative, expressed
LOC_Os01g27370	0.37885	0.285541	-1.78912	2.97926	V	expressed protein
LOC_Os01g27380	0.880427	0.377378	-0.219313	-2.5557	V	glutathione S-transferase, putative, expressed
LOC_Os01g27390	0.321754	0.277075	-1.51511	-1.82004	V	glutathione S-transferase, putative, expressed
LOC_Os01g27449	0.00104704	0.755001	1.52624	0.559998	VI	expressed protein
LOC_Os01g27480	0.00500007	0.158999	-0.716818	-0.93034	IV	glutathione S-transferase, putative, expressed
LOC_Os01g27490	0.523139	0.0496577	-0.606807	-2.62456	V	leucoanthocyanidin dioxygenase, putative, expressed
LOC_Os01g27520	0.34459	0.0224432	0.145889	0.492898	V	tRNA synthetases class II domain containing protein, expressed
LOC_Os01g27530	0.901773	0.0213908	-0.23907	-5.76641	V	expressed protein
LOC_Os01g27600	0.702905	0.262242	0.30163	2.31846	V	expressed protein
LOC_Os01g27630	0.263094	0.332551	-0.932122	-2.07632	V	glutathione S-transferase, putative, expressed
LOC_Os01g27650	0.199478	0.15529	0.582905	-1.74884	V	pentatricopeptide, putative, expressed
LOC_Os01g27680	0.0003186	0.53187	3.64035	1.53759	VI	expressed protein
LOC_Os01g27720	0.419577	0.139823	0.133556	0.893465	V	E3 ubiquitin-protein ligase MGRN1, putative, expressed
LOC_Os01g27730	0.391944	0.212456	0.174235	0.313054	V	GTPase of unknown function domain containing protein, putative, expressed
LOC_Os01g27740	0.0181756	0.622781	0.382969	0.197751	V	dnaJ domain containing protein, expressed
LOC_Os01g27750	0.0546964	0.0769848	0.365584	0.567118	V	bifunctional 3-dehydroquinate dehydratase/shikimate dehydrogenase,chloroplast precursor, putative, expressed
LOC_Os01g27760	0.149781	0.0315571	-1.93712	-2.93527	V	expressed protein
LOC_Os01g27770	0.853764	0.439466	-0.116002	0.72499	V	expressed protein
LOC_Os01g27860	0.591311	NA	1.16995	1.79111	II	expressed protein
LOC_Os01g27880	0.00105713	0.842053	-0.524132	-0.107998	V	sucrose-phosphatase, putative, expressed
LOC_Os01g27890	0.00362004	0.739111	-0.662436	0.173417	IV	cytochrome P450, putative, expressed
LOC_Os01g27930	0.828226	0.301076	0.370434	-3.21474	V	retrotransposon protein, putative, unclassified, expressed
LOC_Os01g27940	0.935121	0.0915274	-0.0144557	0.508809	V	cyclin-L1-1, putative, expressed
LOC_Os01g27990	0.629381	0.0700842	-0.0740026	0.47048	V	NPL4, putative, expressed
LOC_Os01g28030	0.441482	0.0380756	-0.164116	0.663555	V	peroxidase precursor, putative, expressed
LOC_Os01g28050	0.864538	0.139991	0.26184	3.19724	V	expressed protein
LOC_Os01g28150	0.00374125	0.0741204	0.534437	2.43952	V	OsFBX6 - F-box domain containing protein, expressed
LOC_Os01g28280	0.0598769	0.334201	-4.36092	-1.83708	V	expressed protein
LOC_Os01g28290	0.600119	0.00482334	-1.12941	-6.8869	VIII	expressed protein
LOC_Os01g28300	0.0127967	0.0857821	0.355484	0.448569	V	OsFBX7 - F-box domain containing protein, expressed
LOC_Os01g28450	0.0031173	0.485672	-1.00168	0.478351	IV	SCP-like extracellular protein, expressed
LOC_Os01g28474	0.0155297	0.572635	-1.95073	0.982748	V	transferase family protein, putative, expressed
LOC_Os01g28500	2.51802e-19	1.80913e-08	2.7246	2.67967	III	SCP-like extracellular protein, expressed
LOC_Os01g28510	0.200067	NA	2.93386	1.25554	II	expressed protein
LOC_Os01g28540	0.548636	0.512101	0.123122	-0.228459	V	stress regulated protein, putative, expressed
LOC_Os01g28580	0.316177	0.229406	0.550947	-2.77733	V	expressed protein
LOC_Os01g28600	0.429407	NA	0.833821	0.499207	V	exo70 exocyst complex subunit family protein, putative, expressed
LOC_Os01g28610	0.00135118	0.849638	-5.43676	0.779547	IV	expressed protein
LOC_Os01g28660	0.768658	NA	-0.449047	-0.691374	VIII	expressed protein
LOC_Os01g28680	0.438169	0.946122	0.121516	0.0493114	V	WD domain, G-beta repeat domain containing protein, expressed
LOC_Os01g28690	0.00509719	0.00726627	0.671786	1.28265	III	nucleoporin autopeptidase domain containing protein, expressed
LOC_Os01g28710	7.46776e-06	NA	-2.22599	2.96644	I	expressed protein
LOC_Os01g28730	0.000345795	0.770497	-0.538996	-0.0934334	V	protein kinase domain containing protein, expressed
LOC_Os01g28790	2.51493e-32	0.0679482	-1.83198	-0.885101	IV	PRAS-rich protein, putative, expressed
LOC_Os01g28810	0.89794	NA	-0.301414	-4.17964	VIII	expressed protein
LOC_Os01g28840	5.17277e-10	0.000211111	4.25664	2.23011	III	C4-dicarboxylate transporter/malic acid transport protein, expressed
LOC_Os01g28980	0.000385048	0.855348	-1.34703	0.385009	IV	proton-dependent oligopeptide transport, putative, expressed
LOC_Os01g28989	0.191393	0.152706	-0.52039	-1.33978	V	expressed protein
LOC_Os01g29104	7.32028e-07	0.676391	1.82324	-1.71963	VI	expressed protein
LOC_Os01g29150	7.64638e-05	0.42059	-0.920388	-0.37626	IV	cytochrome P450 72A1, putative, expressed
LOC_Os01g29180	2.47429e-06	0.532663	0.948643	-0.35629	VI	expressed protein
LOC_Os01g29220	0.000610051	0.261317	0.561944	0.894422	V	expressed protein
LOC_Os01g29230	0.000448448	0.912956	0.509321	0.0937551	V	expressed protein
LOC_Os01g29240	0.979236	NA	0.0210543	0.207204	V	expressed protein
LOC_Os01g29280	2.0891e-05	4.54072e-06	-1.88698	-5.11039	VII	expressed protein
LOC_Os01g29330	5.61256e-41	1.06474e-25	-2.57352	-2.49629	VII	expressed protein
LOC_Os01g29370	0.0449374	0.0775059	-3.92161	3.42922	V	retrotransposon protein, putative, unclassified, expressed
LOC_Os01g29390	1.83302e-07	0.168788	0.749636	-1.07866	VI	expressed protein
LOC_Os01g29409	7.3543e-06	4.04508e-06	0.750362	0.819962	III	tRNA methyltransferase, putative, expressed
LOC_Os01g29430	0.00228849	0.00116089	0.439929	-2.71639	VIII	tetratricopeptide-like helical, putative, expressed
LOC_Os01g29469	0.0220388	0.753564	0.376156	0.155868	V	dual specificity protein phosphatase, putative, expressed
LOC_Os01g29507	6.50329e-08	0.739087	2.12207	0.976609	VI	retrotransposon, putative, centromere-specific, expressed
LOC_Os01g29600	0.326317	NA	-0.601171	1.51739	II	expressed protein
LOC_Os01g29610	0.00428065	0.0881587	0.562318	-1.36365	V	expressed protein
LOC_Os01g29690	0.39413	0.239335	-0.796201	-1.35326	V	expressed protein
LOC_Os01g29740	0.874051	0.491542	0.0297522	0.282804	V	expressed protein
LOC_Os01g29780	0.0364754	0.70765	1.01068	-1.21401	V	expressed protein
LOC_Os01g29804	0.000176273	7.41878e-08	-0.803856	-4.07519	VII	expressed protein
LOC_Os01g29820	0.604019	0.334442	0.122939	-0.646667	V	expressed protein
LOC_Os01g29830	0.00811346	0.000597366	0.443631	-3.77903	VIII	expressed protein
LOC_Os01g29840	0.87089	0.0269156	-0.407167	-2.58509	V	no apical meristem protein, putative, expressed
LOC_Os01g29860	0.180803	NA	-0.732665	-0.607185	VIII	expressed protein
LOC_Os01g29870	0.426188	0.903377	-0.795314	-0.385563	V	multidrug resistance protein 9, putative, expressed
LOC_Os01g30970	0.287643	0.252758	-0.409613	-3.99031	V	PMR5, putative, expressed
LOC_Os01g31110	4.27867e-05	0.0395683	-0.603437	-0.528656	IV	CRS2-associated factor 1, chloroplast precursor, putative, expressed
LOC_Os01g31120	0.438918	NA	-1.62857	0.0783295	V	retrotransposon protein, putative, unclassified, expressed
LOC_Os01g31220	0.0484521	0.86248	0.329802	0.0961284	V	expressed protein
LOC_Os01g31270	0.3978	0.129853	-1.29628	-3.3306	V	annexin, putative, expressed
LOC_Os01g31360	6.07179e-06	0.0115045	0.53392	0.654799	V	expressed protein
LOC_Os01g31370	0.0701605	0.66518	-0.475307	0.311533	V	glycosyltransferase, putative, expressed
LOC_Os01g31460	0.0312938	0.211409	2.04333	-1.19415	V	retrotransposon protein, putative, unclassified, expressed
LOC_Os01g31470	0.664808	0.309294	0.0733537	0.4697	V	mov34/MPN/PAD-1 family protein, expressed
LOC_Os01g31494	3.57622e-07	0.207315	1.50827	-2.44744	VI	expressed protein
LOC_Os01g31570	0.000400002	0.133723	-0.996832	-1.88241	IV	expressed protein
LOC_Os01g31580	0.046816	0.493147	0.266533	0.182108	V	BZIP protein, putative, expressed
LOC_Os01g31610	3.80236e-22	8.24574e-09	-1.1724	-1.07963	VII	tyrosyl-tRNA synthetase, putative, expressed
LOC_Os01g31629	0.102744	0.827944	0.264956	-0.0973579	V	expressed protein
LOC_Os01g31680	4.42947e-05	0.919046	-0.527244	0.0366651	V	uncharacterized protein sll0194, putative, expressed
LOC_Os01g31690	5.26944e-13	7.89929e-05	-1.17962	-1.03749	VII	oxygen-evolving enhancer protein 1, chloroplast precursor, putative, expressed
LOC_Os01g31760	0.802748	0.000192173	-0.512532	-4.486	VIII	acyl-ACP thioesterase, putative, expressed
LOC_Os01g31770	0.2572	0.37277	0.169138	0.21724	V	oxidoreductase, 2OG-Fe oxygenase family protein, putative, expressed
LOC_Os01g31780	0.838418	NA	0.35761	-1.57523	VIII	expressed protein
LOC_Os01g31800	1.89539e-12	0.495211	-1.6473	-0.345629	IV	Core histone H2A/H2B/H3/H4 domain containing protein, putative, expressed
LOC_Os01g31810	0.460172	0.83909	-0.161947	-0.0851335	V	RNA recognition motif containing protein, putative, expressed
LOC_Os01g31870	0.152474	0.077872	0.229624	-0.787018	V	natural resistance-associated macrophage protein, putative, expressed
LOC_Os01g31920	0.0524855	0.0348106	-4.35055	-4.28518	V	expressed protein
LOC_Os01g31940	0.00242632	0.000696903	-0.606782	0.943883	I	purine permease, putative, expressed
LOC_Os01g31980	2.9527e-05	0.32894	0.71532	0.538574	VI	MATE efflux family protein, putative, expressed
LOC_Os01g32080	0.652634	0.101357	-0.0595562	0.459163	V	thiamine pyrophosphate enzyme, C-terminal TPP binding domain containing protein, expressed
LOC_Os01g32090	0.593859	0.0931413	-0.0687676	0.469374	V	PPR repeat domain containing protein, putative, expressed
LOC_Os01g32120	0.209145	0.153061	-0.413072	-1.17717	V	OsCML11 - Calmodulin-related calcium sensor protein, expressed
LOC_Os01g32130	0.068488	0.267507	0.325421	-0.670995	V	expressed protein
LOC_Os01g32150	0.00864547	0.109442	4.32196	-4.03566	VI	expressed protein
LOC_Os01g32160	0.0999323	NA	1.31832	0.101043	V	expressed protein
LOC_Os01g32170	8.65664e-06	0.00104784	0.757219	1.99578	III	pentatricopeptide, putative, expressed
LOC_Os01g32184	0.000253164	0.351334	0.569298	-0.676631	V	tetratricopeptide repeat protein 5, putative, expressed
LOC_Os01g32259	0.0354836	0.845508	0.352153	-0.259764	V	expressed protein
LOC_Os01g32280	0.00026459	0.73167	-0.497508	-0.208778	V	transmembrane protein, putative, expressed
LOC_Os01g32300	0.00348417	0.921295	0.480667	0.0639196	V	expressed protein
LOC_Os01g32330	0.0140673	5.62029e-05	0.371935	1.29067	II	heavy metal-associated domain containing protein, expressed
LOC_Os01g32350	0.01636	0.135072	-0.428562	-0.344016	V	OsClp2 - Putative Clp protease homologue, expressed
LOC_Os01g32364	6.68549e-14	0.00473108	1.04121	1.1893	III	Os1bglu1 - beta-mannosidase/glucosidase homologue, expressed
LOC_Os01g32380	1.72329e-11	5.94019e-05	1.42177	1.45071	III	expressed protein
LOC_Os01g32460	0.0725456	0.944276	-0.405188	-0.0411926	V	expressed protein
LOC_Os01g32510	0.563265	NA	-1.11581	0.29864	V	retrotransposon protein, putative, unclassified, expressed
LOC_Os01g32560	0.728122	NA	-0.324787	3.42469	II	expressed protein
LOC_Os01g32640	0.98303	0.276636	-0.00998251	-0.890616	V	OsFBX9 - F-box domain containing protein, expressed
LOC_Os01g32660	0.131596	0.579137	-0.224559	0.134234	V	STE_MEK_ste7_MAP2K.2 - STE kinases include homologs to sterile 7, sterile 11 and sterile 20 from yeast, expressed
LOC_Os01g32670	0.882669	0.861796	0.0571177	-0.119704	V	expressed protein
LOC_Os01g32710	0.00103645	0.335758	0.687066	0.378711	VI	EDM2, putative, expressed
LOC_Os01g32720	0.00683284	0.0042723	0.47884	0.946865	II	expressed protein
LOC_Os01g32730	2.59122e-06	0.0233901	-0.513949	-0.507504	V	tetratricopeptide repeat containing protein, putative, expressed
LOC_Os01g32750	0.00931025	0.0489596	0.36933	0.571145	V	TATA binding protein-associated factor, putative, expressed
LOC_Os01g32770	0.000271391	0.996005	-0.961976	-0.00364023	IV	DUF260 domain containing protein, putative, expressed
LOC_Os01g32780	9.17242e-132	2.67613e-15	4.68786	3.55659	III	universal stress protein domain containing protein, putative, expressed
LOC_Os01g32790	0.559928	0.101259	-0.109857	-0.527704	V	expressed protein
LOC_Os01g32800	0.313503	0.00884138	-0.153925	0.593811	II	proteasome subunit, putative, expressed
LOC_Os01g32830	3.45478e-32	6.63426e-09	-1.69479	-1.21492	VII	expressed protein
LOC_Os01g32840	0.416486	0.0227257	-0.178807	-3.52411	V	expressed protein
LOC_Os01g32849	0.387228	0.635258	0.331759	-1.10287	V	expressed protein
LOC_Os01g32870	0.00182815	0.482803	0.545214	-0.272138	V	heat shock protein DnaJ, putative, expressed
LOC_Os01g32880	0.432574	0.104595	0.107792	0.471378	V	AP-3 complex subunit delta, putative, expressed
LOC_Os01g32890	0.550342	0.00888546	-0.26994	-2.16222	VIII	expressed protein
LOC_Os01g32920	0.0230795	0.989992	-1.37044	-0.010946	V	ZOS1-08 - C2H2 zinc finger protein, expressed
LOC_Os01g32964	0.00760174	0.273306	-0.469026	-0.375408	V	protein phosphotase protein, putative, expressed
LOC_Os01g32980	0.00248814	0.971006	0.398065	-0.0161426	V	mitochondrial carrier protein, putative, expressed
LOC_Os01g33000	2.7168e-05	1.65737e-07	0.47611	1.25592	II	expressed protein
LOC_Os01g33020	0.0308058	0.887313	-0.320331	0.0670027	V	trafficking protein particle complex subunit 1, putative, expressed
LOC_Os01g33030	0.309173	0.218141	0.157592	-0.335232	V	Brix domain containing protein, putative, expressed
LOC_Os01g33040	1.79719e-17	0.698347	-1.4398	-0.296506	IV	kinesin motor domain containing protein, expressed
LOC_Os01g33050	0.0154196	0.0687711	0.352489	-0.432427	V	ribosomal protein L24, putative, expressed
LOC_Os01g33060	0.805782	0.160121	0.0599226	-0.558461	V	HEAT repeat family protein, putative, expressed
LOC_Os01g33070	0.0510523	0.64167	-0.645393	-1.41092	V	pentatricopeptide repeat protein PPR868-14, putative, expressed
LOC_Os01g33080	0.17964	0.755241	-0.26944	0.140148	V	fimbrin-like protein 2, putative, expressed
LOC_Os01g33090	0.25509	0.210884	-0.214262	0.394145	V	expressed protein
LOC_Os01g33110	0.107919	0.753904	-0.559121	0.994437	V	receptor-like protein kinase 5 precursor, putative, expressed
LOC_Os01g33142	0.861835	0.26757	-0.340474	-3.1402	V	hypothetical protein
LOC_Os01g33160	4.45219e-05	0.257705	-1.0602	-0.433777	IV	stress responsive A/B Barrel domain containing protein, expressed
LOC_Os01g33230	0.0127249	0.983586	-0.496131	0.0184554	V	UDP-N-acetylglucosamine--N-acetylmuramyl-pyrophosphor yl-undecaprenol N-acetylglucosamine transferase, putative, expressed
LOC_Os01g33360	0.931392	0.332504	0.1693	-1.82362	V	DnaK family protein, putative, expressed
LOC_Os01g33420	0.066547	0.96823	0.289926	0.0126124	V	glycosyl hydrolase family protein 27, putative, expressed
LOC_Os01g33450	0.739374	0.77941	-0.227974	-0.588485	V	expressed protein
LOC_Os01g33480	0.0359895	NA	1.48603	1.71771	II	expressed protein
LOC_Os01g33490	0.133974	0.177143	0.549662	1.11782	V	OsFBX10 - F-box domain containing protein, expressed
LOC_Os01g33514	0.0176243	0.299226	0.283247	0.59284	V	expressed protein
LOC_Os01g33520	0.841517	0.144166	0.441021	-4.01992	V	ulp1 protease family, C-terminal catalytic domain containing protein, expressed
LOC_Os01g33540	7.83968e-08	0.0112428	-1.50084	-0.717819	IV	transposon protein, putative, unclassified, expressed
LOC_Os01g33684	7.74697e-07	0.555288	0.720653	0.382393	VI	disease resistance RPP13-like protein 1, putative, expressed
LOC_Os01g33710	0.146044	0.221833	0.504166	-0.953755	V	expressed protein
LOC_Os01g33762	0.00327929	NA	0.965777	3.85292	III	expressed protein
LOC_Os01g33770	0.716357	0.00115247	-0.148774	-4.62353	VIII	expressed protein
LOC_Os01g33784	0.471154	0.926979	0.137197	0.0714033	V	lipase family protein, putative, expressed
LOC_Os01g33800	3.44296e-05	0.206271	0.644055	0.324122	VI	heat shock protein DnaJ, putative, expressed
LOC_Os01g33810	0.36839	0.107009	0.913528	-4.50357	V	disease resistance protein RPM1, putative, expressed
LOC_Os01g33840	0.315608	0.633774	0.514303	1.33333	V	heat shock protein binding protein, putative, expressed
LOC_Os01g33869	0.982248	0.234204	-0.0141588	-1.66443	V	expressed protein
LOC_Os01g33900	0.0823568	NA	-2.40888	-0.313066	V	expressed protein
LOC_Os01g33930	0.571118	0.539685	-1.00105	-1.3636	V	expressed protein
LOC_Os01g33950	0.00149423	0.624441	-2.11597	1.11319	IV	expressed protein
LOC_Os01g34000	0.0270628	0.867916	4.33579	-0.876321	V	conserved hypothetical protein
LOC_Os01g34010	1.71833e-07	0.812189	2.43733	-0.846006	VI	expressed protein
LOC_Os01g34050	0.949822	0.00123811	0.0494533	-7.56835	VIII	expressed protein
LOC_Os01g34060	0.0981071	0.101277	-0.300307	-0.487914	V	MYB family transcription factor, putative, expressed
LOC_Os01g34080	3.08929e-12	3.50908e-07	0.826063	0.883144	III	armadillo/beta-catenin-like repeat family protein, expressed
LOC_Os01g34090	0.00842173	0.476579	-2.12084	-0.92237	IV	expressed protein
LOC_Os01g34190	0.00570152	0.406309	0.382367	0.247314	V	G-patch domain containing protein, expressed
LOC_Os01g34200	0.0185268	0.805569	0.416195	-0.0943424	V	AATF, putative, expressed
LOC_Os01g34330	1.11155e-13	0.00910959	0.799788	0.715124	III	BAH domain containing protein, expressed
LOC_Os01g34350	0.497153	0.274863	0.0938851	0.280044	V	RNA-dependent RNA polymerase, putative, expressed
LOC_Os01g34390	0.21486	1.25808e-08	-0.163677	1.58173	II	prenyltransferase, putative, expressed
LOC_Os01g34420	0.207201	0.00303039	-0.589661	-3.64095	VIII	expressed protein
LOC_Os01g34430	0.00216574	0.106316	0.568512	-1.10601	V	expressed protein
LOC_Os01g34440	0.00970095	NA	-3.06928	2.22051	I	expressed protein
LOC_Os01g34450	0.979399	0.289717	-0.0247443	-1.37685	V	expressed protein
LOC_Os01g34470	0.486276	0.48244	1.05859	-1.16744	V	tetratricopeptide repeat containing protein, putative, expressed
LOC_Os01g34480	0.000216945	0.017506	0.371349	0.654439	V	NAD dependent epimerase/dehydratase family protein, putative, expressed
LOC_Os01g34560	2.7919e-18	0.00900529	-1.27783	-0.997316	VII	3-ketoacyl-CoA synthase, putative, expressed
LOC_Os01g34610	0.000292195	0.605874	0.560593	0.229506	V	expressed protein
LOC_Os01g34614	0.983341	0.242946	0.00425625	-0.337973	V	DNA directed RNA polymerase, 7 kDa subunit domain containing protein, expressed
LOC_Os01g34620	0.964219	0.22505	0.00853676	0.39087	V	OsGrx_S15.1 - glutaredoxin subgroup II, expressed
LOC_Os01g34630	0.432772	0.0381405	0.178097	0.76011	V	retrotransposon protein, putative, Ty1-copia subclass, expressed
LOC_Os01g34660	0.219427	0.196251	0.325995	-0.911772	V	RNAse P Rpr2/Rpp21 subunit domain containing protein, expressed
LOC_Os01g34680	0.292831	0.214581	0.309985	1.18878	V	expressed protein
LOC_Os01g34690	0.990142	0.271715	0.00358979	-0.355419	V	expressed protein
LOC_Os01g34700	0.443351	0.0839738	0.151435	0.392263	V	dienelactone hydrolase family protein, expressed
LOC_Os01g34770	0.187867	0.185117	-1.12947	-2.71762	V	tetratricopeptide repeat containing protein, putative, expressed
LOC_Os01g34780	0.00130975	2.08991e-06	0.601379	1.54923	III	protein binding protein, putative, expressed
LOC_Os01g34790	0.000360523	0.434543	-0.696289	0.350997	IV	expressed protein
LOC_Os01g34850	0.438195	0.20115	-0.337882	1.48673	V	OsHKT2;3 - Na+ transporter, expressed
LOC_Os01g34860	5.03255e-05	0.969252	1.46057	0.104588	VI	expressed protein
LOC_Os01g34870	2.64594e-06	0.0192095	0.869518	1.44921	VI	expressed protein
LOC_Os01g34880	0.300526	0.0991904	0.28097	1.66156	V	callose synthase, putative, expressed
LOC_Os01g34890	0.0123224	0.522396	0.584553	0.272857	V	GLUCAN SYNTHASE-LIKE protein, putative, expressed
LOC_Os01g34900	0.210756	0.940846	0.438128	-0.0829965	V	GLUCAN SYNTHASE-LIKE protein, putative, expressed
LOC_Os01g34910	0.184431	0.000622139	-2.09839	-1.99176	VIII	expressed protein
LOC_Os01g34920	0.664715	0.59755	0.593224	-0.747134	V	beta-galactosidase precursor, putative, expressed
LOC_Os01g34930	0.694208	0.951833	-0.0831704	-0.0520783	V	callose synthase, putative, expressed
LOC_Os01g34970	0.0310347	0.874592	0.607901	-0.182083	V	MDR-like ABC transporter, putative, expressed
LOC_Os01g34980	0.994168	0.248841	-0.0124576	2.34565	V	expressed protein
LOC_Os01g35000	0.143785	0.79336	-1.18502	-0.712346	V	expressed protein
LOC_Os01g35030	7.23751e-05	0.0328389	0.571813	-2.702	V	MDR-like ABC transporter, putative, expressed
LOC_Os01g35040	2.05999e-09	0.000707323	0.665495	0.725043	III	ZOS1-09 - C2H2 zinc finger protein, expressed
LOC_Os01g35050	0.0785733	0.189024	-0.384071	-0.324246	V	early-responsive to dehydration protein-related, putative, expressed
LOC_Os01g35080	0.163316	NA	-1.37245	0.520803	V	retrotransposon protein, putative, unclassified
LOC_Os01g35160	1.6612e-16	0.292863	1.02066	-1.62473	VI	TKL_IRAK_DUF26-lh.4 - DUF26 kinases have homology to DUF26 containing loci, expressed
LOC_Os01g35170	0.0995018	0.895349	-0.244709	-0.0704875	V	tRNA methyltransferase, putative, expressed
LOC_Os01g35184	2.38865e-10	0.234334	0.887986	0.444157	VI	CAMK_KIN1/SNF1/Nim1_like.10 - CAMK includes calcium/calmodulin depedent protein kinases, expressed
LOC_Os01g35230	0.488797	0.60385	-0.384768	-0.616926	V	1-aminocyclopropane-1-carboxylate oxidase homolog 1, putative, expressed
LOC_Os01g35254	0.337065	0.797878	-1.06417	-0.637852	V	transposon protein, putative, CACTA, En/Spm sub-class, expressed
LOC_Os01g35330	4.71001e-14	0.646497	-1.65914	-0.606627	IV	circumsporozoite protein precursor, putative, expressed
LOC_Os01g35580	0.00873361	0.596038	0.305355	0.185744	V	expressed protein
LOC_Os01g35590	0.0681096	0.453111	-0.781607	0.461832	V	expressed protein
LOC_Os01g35789	0.60491	0.00111389	0.084999	-1.15025	VIII	expressed protein
LOC_Os01g35830	0.000219791	0.526459	0.512709	-0.258295	V	expressed protein
LOC_Os01g35840	0.868188	0.162903	-0.0926521	3.16534	V	expressed protein
LOC_Os01g35850	0.87722	0.736808	0.0953766	0.410351	V	Ras family domain containing protein, expressed
LOC_Os01g35990	0.68253	0.767099	-0.0960087	-0.201717	V	RNAse P Rpr2/Rpp21 subunit domain containing protein, expressed
LOC_Os01g36070	7.52302e-20	0.218917	-1.42058	-0.414359	IV	nodulin MtN3 family protein, putative, expressed
LOC_Os01g36080	0.000844879	0.000107253	-0.379471	-1.22596	VIII	protein phosphatase 2C containing protein, expressed
LOC_Os01g36090	0.00696582	0.0480308	-0.6805	0.543267	IV	DNA-damage-repair/toleration protein DRT102, putative, expressed
LOC_Os01g36100	0.604251	0.105102	-1.00181	-4.49993	V	expressed protein
LOC_Os01g36130	0.0836843	0.950353	-1.28345	0.250352	V	expressed protein
LOC_Os01g36220	2.1728e-10	0.883623	1.50918	0.119293	VI	bZIP transcription factor domain containing protein, expressed
LOC_Os01g36229	3.45444e-07	0.743459	0.804002	0.255976	VI	expressed protein
LOC_Os01g36240	0.054546	0.272732	-0.433449	0.40967	V	peroxidase precursor, putative, expressed
LOC_Os01g36270	0.234156	NA	-1.28948	-1.60782	VIII	expressed protein
LOC_Os01g36294	0.194567	0.201215	-0.293535	1.1473	V	cytochrome P450, putative, expressed
LOC_Os01g36350	0.000394345	0.452131	-0.550072	0.429417	V	cytochrome P450, putative, expressed
LOC_Os01g36390	2.03191e-14	4.48807e-07	-1.80833	-1.66838	VII	MCM4 - Putative minichromosome maintenance MCM complex subunit 4, expressed
LOC_Os01g36400	0.853701	NA	-0.367442	-2.99324	VIII	transposon protein, putative, CACTA, En/Spm sub-class, expressed
LOC_Os01g36410	0.193514	NA	-0.911792	-0.44835	V	expressed protein
LOC_Os01g36460	1.16497e-10	0.0487809	-1.05179	-1.03869	IV	MYB family transcription factor, putative, expressed
LOC_Os01g36500	0.102683	NA	-1.01626	1.07585	II	TKL_IRAK_DUF26-lh.5 - DUF26 kinases have homology to DUF26 containing loci, expressed
LOC_Os01g36540	0.665066	0.683906	-0.131598	0.333115	V	pentatricopeptide, putative, expressed
LOC_Os01g36550	0.256962	NA	2.42972	-2.44575	VIII	protein kinase family protein, putative, expressed
LOC_Os01g36580	0.00819889	0.621887	1.25453	0.573854	VI	auxin-induced protein 5NG4, putative, expressed
LOC_Os01g36590	0.032648	NA	0.746406	-0.179253	V	nodulin, putative, expressed
LOC_Os01g36600	0.0311117	0.0151927	0.383531	1.30532	V	PPR repeat domain containing protein, putative, expressed
LOC_Os01g36610	0.337822	0.706205	0.280794	-0.341772	V	expressed protein
LOC_Os01g36620	3.92762e-05	0.534263	-0.655544	0.267187	IV	pectate lyase family protein, expressed
LOC_Os01g36630	0.576011	0.100321	0.163064	-2.33219	V	jmjC domain-containing protein 4, putative, expressed
LOC_Os01g36640	0.270235	0.00593821	0.273055	-1.09113	VIII	disease resistance protein RPM1, putative, expressed
LOC_Os01g36660	0.0282282	0.611471	-0.461825	-0.683046	V	carboxyl-terminal peptidase, putative, expressed
LOC_Os01g36670	0.0386225	0.0281968	0.301384	0.783594	V	expressed protein
LOC_Os01g36720	5.52294e-08	0.83743	-3.18718	-0.526161	IV	transporter, major facilitator family, putative, expressed
LOC_Os01g36790	1.07115e-94	1.12699e-10	3.14786	2.68332	III	TKL_IRAK_DUF26-lf.2 - DUF26 kinases have homology to DUF26 containing loci, expressed
LOC_Os01g36820	0.0355085	0.392748	1.07408	-2.23527	V	expressed protein
LOC_Os01g36830	0.895499	0.341331	0.267093	2.00557	V	polygalacturonase, putative, expressed
LOC_Os01g36840	1.44842e-22	0.00871373	1.1234	0.712602	III	ATP-binding region, ATPase-like domain containing protein, expressed
LOC_Os01g36860	1.08495e-08	0.0332144	0.636893	0.710567	VI	DEAD-box ATP-dependent RNA helicase 40, putative, expressed
LOC_Os01g36870	0.0358431	0.801509	0.307194	0.18493	V	phox domain-containing protein, putative, expressed
LOC_Os01g36890	0.0383014	0.0456993	0.285967	0.471005	V	DEAD-box ATP-dependent RNA helicase, putative, expressed
LOC_Os01g36920	0.101841	0.0212663	0.214294	0.631497	V	DEAD-box ATP-dependent RNA helicase, putative, expressed
LOC_Os01g36930	0.0524419	0.00208253	0.346973	0.683421	II	ubiquitin carboxyl-terminal hydrolase 6, putative, expressed
LOC_Os01g36940	0.413611	0.0212067	0.163772	-0.980456	V	OsFBX13 - F-box domain containing protein, expressed
LOC_Os01g36950	1.3748e-22	2.50145e-15	1.0297	1.57236	III	N-rich protein, putative, expressed
LOC_Os01g36970	0.170581	0.383704	0.499	-1.74912	V	expressed protein
LOC_Os01g36984	0.278565	0.765543	-2.37076	0.740955	V	expressed protein
LOC_Os01g37000	0.00444754	0.0737762	-2.63157	-2.28549	IV	carboxyl-terminal peptidase, putative, expressed
LOC_Os01g37020	1.05375e-06	0.000133089	-2.23463	-1.30357	VII	carboxyl-terminal peptidase, putative, expressed
LOC_Os01g37040	2.45794e-11	0.324019	-1.37083	-0.31573	IV	retrotransposon protein, putative, Ty1-copia subclass, expressed
LOC_Os01g37050	0.145719	0.510532	0.246162	0.659307	V	ribonuclease III domain protein, putative, expressed
LOC_Os01g37090	0.0197714	0.367356	-0.589537	0.577049	V	expressed protein
LOC_Os01g37110	0.552761	0.559324	0.381609	-1.34753	V	ABIL2, putative, expressed
LOC_Os01g37120	0.00134905	0.829539	0.491358	0.120378	V	WD domain, G-beta repeat domain containing protein, expressed
LOC_Os01g37130	0.0281187	0.540787	-0.276625	-0.128615	V	protein phosphatase 2C, putative, expressed
LOC_Os01g37210	0.152016	0.000633519	0.295492	-5.11155	VIII	expressed protein
LOC_Os01g37220	0.497522	NA	0.887804	2.54835	II	expressed protein
LOC_Os01g37260	0.297297	0.00360329	0.19999	-3.32029	VIII	OsFBX14 - F-box domain containing protein, expressed
LOC_Os01g37280	0.00280392	0.0153511	0.466015	-1.48386	V	expressed protein
LOC_Os01g37460	1.05364e-06	0.367145	-2.28854	-2.00581	IV	zinc finger family protein, putative, expressed
LOC_Os01g37470	2.38935e-10	0.186492	1.33289	0.574953	VI	asp/Glu racemase, putative, expressed
LOC_Os01g37480	0.0191873	5.21294e-07	-0.318987	-1.20849	VIII	expressed protein
LOC_Os01g37490	0.00585633	0.302149	0.737379	2.00328	VI	dynein light chain type 1 domain containing protein, expressed
LOC_Os01g37500	0.00013832	0.00571702	1.13126	-7.63975	IX	expressed protein
LOC_Os01g37510	1.28519e-20	3.56929e-19	-1.23852	-2.05667	VII	peptide deformylase, putative, expressed
LOC_Os01g37560	0.890783	0.872383	0.0226397	0.0343601	V	chaperone protein dnaJ 49, putative, expressed
LOC_Os01g37580	0.0494115	0.898863	-4.73932	-0.219982	V	retrotransposon protein, putative, unclassified, expressed
LOC_Os01g37590	2.12058e-48	0.000126905	-2.48885	-1.44378	VII	peptide transporter PTR2, putative, expressed
LOC_Os01g37600	0.0426936	0.587646	1.08728	0.868061	V	agenet domain containing protein, expressed
LOC_Os01g37630	0.0368444	0.163851	-0.510494	-1.85412	V	esterase, putative, expressed
LOC_Os01g37650	0.248977	0.621254	-0.757531	-0.801637	V	esterase, putative, expressed
LOC_Os01g37670	0.000762497	0.00765841	0.935805	-2.38372	IX	OsFBX15 - F-box domain containing protein, expressed
LOC_Os01g37690	0.0132175	1.83159e-08	0.397742	1.04126	II	sodium/calcium exchanger protein, putative, expressed
LOC_Os01g37700	0.207239	NA	2.93503	1.81549	II	expressed protein
LOC_Os01g37740	0.516717	0.515994	1.44636	1.43077	V	expressed protein
LOC_Os01g37750	2.18818e-31	4.27531e-08	1.94092	1.8923	III	glutathione S-transferase, putative, expressed
LOC_Os01g37760	0.00806114	0.221161	0.370002	-0.837104	V	glutamate dehydrogenase protein, putative, expressed
LOC_Os01g37770	0.528461	0.203098	0.105841	0.420186	V	RWD domain containing protein, expressed
LOC_Os01g37790	0.0108878	0.825089	0.361634	0.0833922	V	expressed protein
LOC_Os01g37800	0.00195319	0.00613195	0.496153	0.998926	II	ras-related protein, putative, expressed
LOC_Os01g37810	1.59616e-15	2.48978e-05	3.11242	5.06438	III	expressed protein
LOC_Os01g37820	0.023618	0.323864	-0.2741	-0.239527	V	oxidoreductase/ transition metal ion binding protein, putative, expressed
LOC_Os01g37825	0.0729878	0.448145	0.240596	0.226276	V	M16 domain containing zinc peptidase, putative, expressed
LOC_Os01g37832	6.20266e-05	0.00341723	0.624229	1.38291	III	thioredoxin, putative, expressed
LOC_Os01g37837	0.016684	0.725938	-0.422789	0.173678	V	seryl-tRNA synthetase, putative, expressed
LOC_Os01g37842	0.139781	NA	0.30148	1.2314	II	expressed protein
LOC_Os01g37850	0.424614	0.790879	0.182055	0.136892	V	expressed protein
LOC_Os01g37870	2.62817e-06	3.62439e-11	-0.586043	-1.78577	VII	PPR repeat domain containing protein, putative, expressed
LOC_Os01g37910	7.85627e-25	0.104781	-1.29873	-0.428252	IV	vacuolar-processing enzyme precursor, putative, expressed
LOC_Os01g37920	0.000952721	0.962971	-0.799276	0.0214856	IV	expressed protein
LOC_Os01g37950	0.947739	0.0267805	-0.0241911	0.49128	V	expressed protein
LOC_Os01g37960	0.0297665	0.912758	0.253492	-0.0336372	V	hydrolase, putative, expressed
LOC_Os01g37980	0.000790976	0.0386084	0.555953	0.748998	V	vesicle transport v-SNARE protein, putative, expressed
LOC_Os01g37990	0.112451	0.62023	3.2084	-1.44554	V	expressed protein
LOC_Os01g38000	0.075938	0.178649	1.45151	2.20129	V	conserved hypothetical protein
LOC_Os01g38110	0.67961	0.286486	-0.415803	-1.67053	V	cytochrome P450, putative, expressed
LOC_Os01g38120	0.336277	6.88526e-05	-0.760649	-3.41297	VIII	plant protein of unknown function domain containing protein, expressed
LOC_Os01g38180	0.093504	0.627011	1.72253	-1.24282	V	peptidyl-prolyl isomerase, putative, expressed
LOC_Os01g38190	0.405729	0.0380472	-0.35523	2.44948	V	plant protein of unknown function domain containing protein, expressed
LOC_Os01g38229	3.90748e-17	5.15284e-08	-1.49753	-1.39718	VII	peptidyl-prolyl isomerase, putative, expressed
LOC_Os01g38244	0.179329	0.307858	0.247709	-1.07746	V	expressed protein
LOC_Os01g38359	1.49623e-26	0.00380605	-1.51445	-1.12207	VII	peptidyl-prolyl cis-trans isomerase, FKBP-type, putative, expressed
LOC_Os01g38480	0.26759	0.342191	-0.153934	0.321602	V	GA18326-PA, putative, expressed
LOC_Os01g38490	0.485325	0.776124	-0.168219	-0.400006	V	expressed protein
LOC_Os01g38500	0.852388	0.976796	-0.252161	0.0909659	V	DUF538 domain containing protein, putative, expressed
LOC_Os01g38510	6.29563e-11	0.162512	-0.985959	0.549671	IV	protein transport protein Sec61 subunit beta, putative, expressed
LOC_Os01g38520	0.888969	0.029722	-0.30026	-2.54489	V	expressed protein
LOC_Os01g38530	0.0692036	0.596774	0.25394	-0.14312	V	ELF3 protein, putative, expressed
LOC_Os01g38560	0.901557	0.00850306	0.0950069	3.04116	II	expressed protein
LOC_Os01g38580	3.35937e-06	0.1167	1.4794	-1.70385	VI	beta,beta-carotene 9,10-dioxygenase, putative, expressed
LOC_Os01g38610	0.105804	0.0253419	-0.366714	-0.623637	V	helix-loop-helix DNA-binding domain containing protein, expressed
LOC_Os01g38620	0.000347852	0.495422	0.518665	-0.220763	V	3-5 exonuclease/ nucleic acid binding protein, putative, expressed
LOC_Os01g38650	0.154334	0.0286499	-3.31926	5.58712	V	expressed protein
LOC_Os01g38660	0.776339	0.539353	-0.120345	-0.348261	V	expressed protein
LOC_Os01g38670	0.0825158	0.916548	-2.16937	-0.117039	V	transporter family protein, putative, expressed
LOC_Os01g38680	0.0122217	NA	-4.62951	0.760328	II	transporter family protein, putative, expressed
LOC_Os01g38690	0.0555887	NA	-3.7927	-0.0276383	V	nucleic acid binding protein, putative, expressed
LOC_Os01g38750	0.327544	0.107701	-1.78519	-3.87514	V	expressed protein
LOC_Os01g38780	0.144736	0.0694273	1.20983	-3.33342	V	nucleic acid binding protein, putative, expressed
LOC_Os01g38870	0.321699	0.247169	2.16248	3.71135	V	expressed protein
LOC_Os01g38880	0.0177119	0.724605	-4.48618	0.592917	V	expressed protein
LOC_Os01g38890	0.450989	0.677523	0.52117	-1.21045	V	expressed protein
LOC_Os01g38900	0.376821	0.383545	-1.56811	2.7982	V	TKL_IRAK_DUF26-le.2 - DUF26 kinases have homology to DUF26 containing loci, expressed
LOC_Os01g38950	0.897459	0.208339	-0.0203572	0.231848	V	CK1_CaseinKinase_1.2 - CK1 includes the casein kinase 1 kinases, expressed
LOC_Os01g38960	0.283346	0.243009	-1.39207	-1.91133	V	expressed protein
LOC_Os01g38970	0.000217101	0.202708	-0.42223	0.222921	V	carbamoyl-phosphate synthase large chain, putative, expressed
LOC_Os01g38980	5.60883e-21	0.00954849	-1.11924	-0.602992	VII	calmodulin-binding protein, putative, expressed
LOC_Os01g38990	1.17449e-07	0.439773	0.697537	0.655051	VI	mitochondrial carrier protein, putative, expressed
LOC_Os01g39000	0.000473841	0.714491	-0.745018	0.197425	IV	ZmGR2c, putative, expressed
LOC_Os01g39010	0.0474893	1.30819e-06	-0.347148	-1.73398	VIII	50S ribosomal protein, putative, expressed
LOC_Os01g39020	4.80944e-76	3.70086e-19	2.23463	2.41542	III	HSF-type DNA-binding domain containing protein, expressed
LOC_Os01g39030	0.665345	NA	-0.871447	-1.98341	VIII	expressed protein
LOC_Os01g39040	0.837208	NA	0.310305	0.71893	II	DUF260 domain containing protein, putative, expressed
LOC_Os01g39060	6.20885e-07	0.16241	0.674606	-1.33061	VI	expressed protein
LOC_Os01g39070	0.509358	0.683508	0.417182	-1.53406	V	DUF260 domain containing protein, putative, expressed
LOC_Os01g39100	0.0266404	0.565891	0.427597	0.718353	V	zinc finger C-x8-C-x5-C-x3-H type family protein, expressed
LOC_Os01g39110	0.926177	0.0549159	-0.0265026	-0.615845	V	ZOS1-10 - C2H2 zinc finger protein, expressed
LOC_Os01g39120	0.583704	0.952857	0.319659	0.0613558	V	RING zinc finger ankyrin protein, putative, expressed
LOC_Os01g39134	0.175865	0.929363	0.218894	0.0674978	V	EF hand family protein, putative, expressed
LOC_Os01g39160	0.37885	0.182549	-1.78912	4.05236	V	DUF260 domain containing protein, putative, expressed
LOC_Os01g39180	0.94227	0.664451	-0.119277	1.03156	V	DUF260 domain containing protein, putative, expressed
LOC_Os01g39250	4.19287e-06	1.61934e-05	0.541266	1.23961	II	OsFtsH4 FtsH protease, homologue of AtFtsH4, expressed
LOC_Os01g39260	0.109321	1.09423e-05	0.192794	1.03016	II	OsFtsH5 FtsH protease, homologue of AtFtsH4, expressed
LOC_Os01g39270	2.98616e-05	0.00134629	-0.586267	-1.05008	VII	NAD binding domain of 6-phosphogluconate dehydrogenase containing protein, expressed
LOC_Os01g39280	0.151073	0.265024	-0.554615	0.553021	V	expressed protein
LOC_Os01g39290	0.00267962	0.362354	-0.48714	-0.375386	V	harpin-induced protein 1 domain containing protein, expressed
LOC_Os01g39310	0.0226684	0.000551674	0.328715	0.734107	II	SEY1, putative, expressed
LOC_Os01g39330	1.16741e-05	0.496879	-0.803157	0.3234	IV	helix-loop-helix DNA-binding domain containing protein, expressed
LOC_Os01g39380	0.223388	0.000146023	0.200861	0.615325	II	SCD1, putative, expressed
LOC_Os01g39385	0.633415	0.137917	1.02529	-2.76864	V	expressed protein
LOC_Os01g39480	0.289432	NA	-0.989181	1.76764	II	anthocyanin regulatory Lc protein, putative, expressed
LOC_Os01g39490	0.257583	0.00666265	2.90326	-6.12573	VIII	expressed protein
LOC_Os01g39560	0.0276745	0.0883372	-1.69159	-2.07354	V	anthocyanin regulatory protein, putative, expressed
LOC_Os01g39580	0.402809	0.320033	-0.488391	-1.98055	V	anthocyanin regulatory Lc protein, putative, expressed
LOC_Os01g39590	0.0626353	0.00121967	-0.842141	2.18877	II	expressed protein
LOC_Os01g39600	0.845718	0.00011256	0.0469886	-1.36764	VIII	expressed protein
LOC_Os01g39630	0.46863	0.0710186	0.134884	-0.957255	V	DNA repair protein Rad51, putative, expressed
LOC_Os01g39650	0.022211	NA	-3.60796	-1.41591	VIII	programmed cell death protein 2, putative, expressed
LOC_Os01g39690	0.100229	0.670869	-1.74569	-1.39057	V	expressed protein
LOC_Os01g39710	0.97714	0.173989	0.0530912	-3.33017	V	expressed protein
LOC_Os01g39750	0.375563	0.516785	-0.864107	-1.38713	V	hypothetical protein
LOC_Os01g39770	0.00157511	0.0289452	-0.422929	-0.93686	V	calcineurin B, putative, expressed
LOC_Os01g39780	0.13583	0.0433674	-0.290622	-0.965614	V	expressed protein
LOC_Os01g39790	0.157426	0.480035	-0.285705	-0.22791	V	esterase/lipase/thioesterase, putative, expressed
LOC_Os01g39800	0.327269	0.280058	-0.180179	0.332003	V	esterase, putative, expressed
LOC_Os01g39810	0.00621572	0.0441566	0.473524	0.844272	V	Alg9-like mannosyltransferase protein, putative, expressed
LOC_Os01g39820	0.113044	0.678037	0.462259	1.09655	V	expressed protein
LOC_Os01g39830	0.971538	0.332428	0.00874053	-0.301284	V	beta-galactosidase, putative, expressed
LOC_Os01g39840	0.398655	0.422681	-0.157744	0.430531	V	expressed protein
LOC_Os01g39850	0.370499	NA	0.887978	1.13729	II	histone-like transcription factor and archaeal histone, putative, expressed
LOC_Os01g39860	1.46531e-27	0.388054	-1.80375	-0.355474	IV	1-aminocyclopropane-1-carboxylate oxidase protein, putative, expressed
LOC_Os01g39890	0.000474495	0.703955	0.653482	0.154712	VI	transposon protein, putative, unclassified, expressed
LOC_Os01g39960	0.00399265	0.448873	-0.301767	-0.148039	V	lycopene epsilon cyclase, chloroplast precursor, putative, expressed
LOC_Os01g39970	0.838998	0.577015	-0.0941736	1.43936	V	protein kinase domain containing protein, putative, expressed
LOC_Os01g39990	0.0226491	0.224504	1.91784	1.2904	V	expressed protein
LOC_Os01g40000	0.287788	0.778288	0.186642	0.140017	V	expressed protein
LOC_Os01g40020	0.155562	0.0487972	2.98243	4.97005	V	expressed protein
LOC_Os01g40030	0.464457	0.0697956	-0.728105	-4.85383	V	expressed protein
LOC_Os01g40050	0.0392934	0.624832	0.314364	-0.170161	V	peptidyl-prolyl cis-trans isomerase, putative, expressed
LOC_Os01g40070	1.3079e-08	2.67659e-11	-1.25528	-1.63455	VII	expressed protein
LOC_Os01g40094	4.28862e-34	0.350428	1.70098	-0.721979	VI	protein phosphatase 2C, putative, expressed
LOC_Os01g40110	0.266778	0.553814	0.226912	-0.306121	V	ZOS1-11 - C2H2 zinc finger protein, expressed
LOC_Os01g40120	0.137901	0.273232	-0.701463	1.65848	V	expressed protein
LOC_Os01g40150	0.271596	0.940846	-1.66195	-0.171889	V	eukaryotic translation initiation factor 5B, putative, expressed
LOC_Os01g40160	0.293213	0.00171431	-2.57011	-4.79032	VIII	OsFBX16 - F-box domain containing protein, expressed
LOC_Os01g40170	0.63838	0.68777	-0.771947	-0.849577	V	translation initiation factor, putative, expressed
LOC_Os01g40180	0.107504	8.38175e-08	-1.36252	-3.51771	VIII	expressed protein
LOC_Os01g40190	3.85554e-07	0.000159551	0.933566	0.894688	III	retrotransposon protein, putative, unclassified, expressed
LOC_Os01g40200	0.235494	0.199606	0.202231	0.36422	V	XIK, putative, expressed
LOC_Os01g40240	0.105916	0.621685	-2.1226	-1.12786	V	expressed protein
LOC_Os01g40250	0.0523897	5.2008e-08	0.29836	1.05893	II	down-regulated in metastasis family protein, expressed
LOC_Os01g40260	0.0181483	0.863251	-2.668	-0.446897	V	WRKY77, expressed
LOC_Os01g40280	2.12207e-40	4.53445e-05	2.14759	1.20167	III	integral membrane protein, putative, expressed
LOC_Os01g40290	0.000117591	0.161067	-1.55069	-4.86416	IV	expressed protein
LOC_Os01g40310	3.07374e-16	7.22582e-06	-0.865369	-0.811349	VII	expressed protein
LOC_Os01g40320	0.522081	0.615369	0.493787	-1.46017	V	DNA damage-binding protein 1, putative, expressed
LOC_Os01g40330	2.05064e-07	3.2623e-07	0.795985	0.950665	III	DUF630/DUF632 domains containing protein, putative, expressed
LOC_Os01g40340	0.0806454	0.0709965	0.268716	0.45645	V	SIT4 phosphatase-associated protein domain containing protein, expressed
LOC_Os01g40370	0.0800493	0.328474	0.707189	0.928068	V	phosphatase-associated family protein, putative, expressed
LOC_Os01g40390	0.197409	0.583693	-1.21066	-0.857038	V	phosphatase-associated family protein, putative, expressed
LOC_Os01g40400	0.678331	NA	0.657421	-2.2761	VIII	histone deacetylase 19, putative, expressed
LOC_Os01g40420	0.0140758	0.197599	0.308854	0.52766	V	CBS domain containing membrane protein, putative, expressed
LOC_Os01g40430	0.169479	NA	1.6229	-0.384889	V	WRKY27, expressed
LOC_Os01g40460	1.5559e-36	NA	4.91625	3.77858	III	retrotransposon protein, putative, unclassified, expressed
LOC_Os01g40470	0.37306	0.29155	0.16145	0.249759	V	vacuolar ATP synthase subunit d, putative, expressed
LOC_Os01g40480	0.740958	0.0289147	0.0970807	-2.32933	V	anthranilate phosphoribosyltransferase, putative, expressed
LOC_Os01g40499	0.000485357	0.825162	-0.625653	0.145	IV	S-locus lectin protein kinase family protein, putative, expressed
LOC_Os01g40540	0.731499	0.00212398	0.215707	6.30346	II	lectin receptor-type protein kinase, putative, expressed
LOC_Os01g40550	0.00826319	0.167937	-0.518848	-1.08328	V	hsp20/alpha crystallin family protein, putative, expressed
LOC_Os01g40560	0.996061	0.876159	-0.00720159	0.519108	V	hypersensitive-induced response protein, putative, expressed
LOC_Os01g40570	0.024474	0.814707	-0.487085	-0.119157	V	outer mitochondrial membrane porin, putative, expressed
LOC_Os01g40580	0.508023	0.630362	0.264589	0.766474	V	hypersensitive-induced response protein, putative, expressed
LOC_Os01g40590	0.536964	0.116562	0.108489	-0.674099	V	tyrosine protein kinase domain containing protein, putative, expressed
LOC_Os01g40610	0.499764	0.17477	0.112076	0.46797	V	coiled-coil domain-containing protein, putative, expressed
LOC_Os01g40620	0.00337264	0.393962	0.357493	0.367217	V	Uncharacterized ACR, COG1565 containing protein, putative, expressed
LOC_Os01g40630	3.19642e-66	4.9572e-31	-1.5889	-1.8081	VII	uncharacterized protein PA4923, putative, expressed
LOC_Os01g40640	0.573428	0.028475	0.0792144	-1.42053	V	S1 RNA binding domain containing protein, expressed
LOC_Os01g40650	0.755331	0.898144	-0.0836008	0.165025	V	expressed protein
LOC_Os01g40660	0.199062	0.379449	-0.676031	-2.39577	V	methyltransferase, putative, expressed
LOC_Os01g40670	0.70195	0.178127	-0.0563246	-0.413684	V	single myb histone, putative, expressed
LOC_Os01g40680	0.827789	0.661255	-0.108071	1.18207	V	pentatricopeptide, putative, expressed
LOC_Os01g40690	0.476457	0.544508	-0.103839	0.242442	V	holocarboxylase synthetase, putative, expressed
LOC_Os01g40700	0.945266	0.605372	-0.0210317	-0.385064	V	expressed protein
LOC_Os01g40710	7.84281e-11	0.895413	-0.721842	0.0430827	IV	high light inducible protein, putative, expressed
LOC_Os01g40720	0.180522	0.0110223	0.362823	-1.99064	V	pentatricopeptide, putative, expressed
LOC_Os01g40730	0.295318	0.0743557	0.379696	1.81261	V	expressed protein
LOC_Os01g40740	0.927954	0.0443306	-0.0706653	4.56356	V	expressed protein
LOC_Os01g40750	0.00027909	0.251384	0.485331	0.494941	V	expressed protein
LOC_Os01g40820	0.997393	0.00064846	0.00587096	-4.75233	VIII	peptidase family M41 containing protein, expressed
LOC_Os01g40830	0.527233	0.020881	0.367707	-4.827	V	transposon protein, putative, Mutator sub-class, expressed
LOC_Os01g40840	0.000185086	0.55906	0.552989	-0.329289	V	serine/threonine-protein kinase AFC3, putative, expressed
LOC_Os01g40860	0.223843	0.60081	0.254138	0.12252	V	aldehyde dehydrogenase, putative, expressed
LOC_Os01g40870	5.17835e-10	0.361518	-1.25501	-0.332057	IV	aldehyde dehydrogenase, putative, expressed
LOC_Os01g40880	0.00403496	0.220997	4.98854	4.60304	VI	hypothetical protein
LOC_Os01g40930	0.162955	NA	1.44349	-3.41692	VIII	expressed protein
LOC_Os01g40940	0.0883405	NA	1.48773	3.65101	II	expressed protein
LOC_Os01g40950	3.46721e-22	1.47076e-08	4.4637	5.12384	III	expressed protein
LOC_Os01g40970	0.845193	0.704793	-0.275916	-1.03009	V	DUF623 domain containing protein, expressed
LOC_Os01g40980	0.6872	0.827502	0.0881215	0.107303	V	helicase, putative, expressed
LOC_Os01g40990	1.02077e-08	0.255485	0.595375	0.373833	VI	expressed protein
LOC_Os01g41000	0.567669	0.23852	-0.408916	-0.792631	V	ZCW7, putative, expressed
LOC_Os01g41010	6.86271e-06	0.203985	0.825107	0.654497	VI	DUF581 domain containing protein, expressed
LOC_Os01g41020	0.44121	0.684858	-1.21783	-0.943632	V	expressed protein
LOC_Os01g41030	0.0713915	0.0712531	0.309342	0.809406	V	ribosomal protein L25, putative, expressed
LOC_Os01g41040	0.665108	0.180646	0.124799	-0.380154	V	SCF apoptosis response protein, putative, expressed
LOC_Os01g41050	0.451954	0.623024	-1.50111	0.52688	V	sulfate transporter, putative, expressed
LOC_Os01g41120	8.69827e-12	0.00059332	-1.91752	-1.34779	VII	retrotransposon protein, putative, Ty3-gypsy subclass, expressed
LOC_Os01g41145	0.212277	0.20552	2.91303	-3.63141	V	retrotransposon protein, putative, unclassified, expressed
LOC_Os01g41160	0.00356556	0.827325	0.876121	0.671105	VI	FAD dependent oxidoreductase domain containing protein, expressed
LOC_Os01g41190	0.00550042	0.0967662	0.368812	0.44759	V	glycine-rich protein, putative, expressed
LOC_Os01g41200	0.0454885	0.476735	-0.78846	1.37712	V	heavy metal-associated domain containing protein, expressed
LOC_Os01g41220	0.709546	0.277605	-0.0814893	0.280898	V	DUF538 domain containing protein, putative, expressed
LOC_Os01g41240	9.54395e-07	0.682329	-1.20472	-0.298742	IV	hydrolase, alpha/beta fold family domain containing protein, expressed
LOC_Os01g41250	0.131966	0.592745	0.382123	-0.353866	V	OsFBX17 - F-box domain containing protein, expressed
LOC_Os01g41260	0.850316	0.0138305	-0.227269	-3.10046	V	OsFBD2 - F-box and FBD domain containing protein, expressed
LOC_Os01g41270	0.654345	0.949665	-1.18679	0.177802	V	OsFBD3 - F-box and FBD domain containing protein, expressed
LOC_Os01g41290	0.960372	0.101592	-0.0448428	3.28775	V	OsFBD5 - F-box and FBD domain containing protein, expressed
LOC_Os01g41310	0.673103	NA	-0.476988	1.94531	II	OsFBX18 - F-box domain containing protein, expressed
LOC_Os01g41400	0.530435	0.240713	1.60837	-3.78716	V	transmembrane amino acid transporter protein, putative, expressed
LOC_Os01g41420	2.79648e-43	2.0155e-29	-5.94753	-4.09428	VII	transmembrane amino acid transporter protein, putative, expressed
LOC_Os01g41430	4.4531e-07	0.348759	-1.30552	0.749821	IV	UDP-glucoronosyl and UDP-glucosyl transferase, putative, expressed
LOC_Os01g41450	1.76132e-05	0.0092006	-2.03003	-1.46185	VII	UDP-glucoronosyl and UDP-glucosyl transferase domain containing protein, expressed
LOC_Os01g41510	0.0114603	0.809095	1.16015	-0.38061	V	calcineurin B, putative, expressed
LOC_Os01g41530	0.109064	0.625144	-0.939327	-0.515166	V	OsFBL2 - F-box domain and LRR containing protein, expressed
LOC_Os01g41550	2.40354e-07	0.931201	-1.19403	0.0422961	IV	aspartic proteinase, putative, expressed
LOC_Os01g41565	0.0167417	0.142126	0.493167	-0.950911	V	ATP-binding domain-containing protein, putative, expressed
LOC_Os01g41600	0.854528	0.209314	0.220834	-3.11461	V	Sad1 / UNC-like C-terminal domain containing protein, putative, expressed
LOC_Os01g41610	1.85167e-05	0.916548	-0.575454	-0.0670945	V	mitochondrial ATP synthase g subunit family protein, putative, expressed
LOC_Os01g41630	0.0101094	0.429709	0.397949	0.209267	V	serine/threonine protein phosphatase 2A 55 kDa regulatory subunit B, putative, expressed
LOC_Os01g41640	6.50445e-05	0.000293216	0.521328	1.04463	II	expressed protein
LOC_Os01g41650	0.887896	0.172103	0.0265439	0.732527	V	pentatricopeptide, putative, expressed
LOC_Os01g41660	0.313251	0.429519	-0.176029	0.434484	V	phosphoethanolamine/phosphocholine phosphatase, putative, expressed
LOC_Os01g41710	1.63619e-51	5.77814e-08	-2.36899	-1.23827	VII	chlorophyll A-B binding protein, putative, expressed
LOC_Os01g41720	0.278565	0.806967	0.500495	-0.28505	V	expressed protein
LOC_Os01g41730	0.0677614	0.00431704	-0.314934	-2.09582	VIII	serine/threonine-protein kinase, putative, expressed
LOC_Os01g41750	0.671124	0.594518	0.12435	0.492152	V	expressed protein
LOC_Os01g41770	0.919345	0.556032	0.0433866	0.709421	V	leucine rich repeat protein, putative, expressed
LOC_Os01g41780	0.982911	0.00148454	0.0115973	-5.14204	VIII	expressed protein
LOC_Os01g41790	0.370372	0.716278	0.472881	-0.701267	V	expressed protein
LOC_Os01g41800	0.0619948	NA	0.347236	1.44993	II	cytochrome P450, putative, expressed
LOC_Os01g41810	1.36729e-08	0.574753	0.991141	0.239937	VI	cytochrome P450 72A1, putative, expressed
LOC_Os01g41820	0.00432159	0.243327	0.593679	-0.93471	VI	cytochrome P450 72A1, putative, expressed
LOC_Os01g41834	0.12569	0.152595	-0.310439	-1.10989	V	chalcone synthase, putative, expressed
LOC_Os01g41870	1.51589e-07	0.131045	-0.791944	-0.42298	IV	protein kinase, putative, expressed
LOC_Os01g41880	0.586307	0.339911	0.0846168	0.413375	V	hyaluronan/mRNA binding family domain containing protein, expressed
LOC_Os01g41890	1.17674e-05	0.469959	1.05263	-0.830548	VI	MLA1, putative, expressed
LOC_Os01g41900	2.13333e-20	0.0392542	-1.56219	-0.802794	IV	Myb transcription factor, putative, expressed
LOC_Os01g41930	0.248867	0.863097	0.268261	-0.173361	V	leucine rich repeat protein, putative, expressed
LOC_Os01g41950	0.168367	0.852683	0.366236	-0.177	V	expressed protein
LOC_Os01g41970	0.777062	0.365979	-0.36711	1.58665	V	expressed protein
LOC_Os01g41990	2.34446e-08	0.00335264	-1.34065	-2.17032	VII	OsCML12 - Calmodulin-related calcium sensor protein, expressed
LOC_Os01g42000	0.742689	0.983798	-0.172259	0.0540567	V	skin secretory protein xP2 precursor, putative, expressed
LOC_Os01g42010	0.146082	0.33833	-0.182417	-0.224535	V	expressed protein
LOC_Os01g42024	0.195851	0.687848	-0.350954	-0.318653	V	expressed protein
LOC_Os01g42030	0.135746	0.738326	0.315388	0.157522	V	mitochondrial chaperone BCS1, putative, expressed
LOC_Os01g42040	0.108331	0.399498	-0.685047	-1.46507	V	ubiquitin-conjugating enzyme, putative, expressed
LOC_Os01g42050	0.00300813	0.143162	0.488095	1.0925	V	DNL zinc finger domain containing protein, putative, expressed
LOC_Os01g42060	0.147034	0.00134088	1.69861	-4.80782	VIII	expressed protein
LOC_Os01g42070	1.68509e-11	0.540645	-1.59654	-0.500134	IV	kinesin motor domain containing protein, putative, expressed
LOC_Os01g42080	4.20168e-06	0.32943	0.553324	0.42357	V	zinc ion binding protein, putative, expressed
LOC_Os01g42090	3.74617e-15	6.02608e-06	1.64705	1.75745	III	nodulin MtN3 family protein, putative, expressed
LOC_Os01g42110	2.59072e-39	3.84407e-13	2.99812	2.65616	III	nodulin MtN3 family protein, putative, expressed
LOC_Os01g42120	0.347918	0.898882	0.211318	0.0853782	V	expressed protein
LOC_Os01g42130	0.790009	NA	0.277296	1.088	II	expressed protein
LOC_Os01g42140	0.0422073	0.0820535	0.410933	0.757471	V	expressed protein
LOC_Os01g42150	0.750981	NA	-0.446277	1.53793	II	MEGL13 - Maternally expressed gene MEG family protein precursor, expressed
LOC_Os01g42190	0.00866434	0.0405498	0.336014	0.403628	V	heat shock protein DnaJ, putative, expressed
LOC_Os01g42200	7.83727e-11	0.523	-1.8535	-0.227495	IV	expressed protein
LOC_Os01g42210	0.318576	0.318429	0.733955	3.05399	V	LTPL47 - Protease inhibitor/seed storage/LTP family protein precursor, putative, expressed
LOC_Os01g42220	0.252378	0.187703	-1.59661	-2.82182	V	expressed protein
LOC_Os01g42234	3.13071e-08	0.876671	-0.702866	-0.0453265	IV	amino acid permease family protein, putative, expressed
LOC_Os01g42260	0.000273173	0.00677404	0.429614	0.622623	II	transcriptional corepressor LEUNIG, putative, expressed
LOC_Os01g42270	0.998191	0.808479	-0.00485431	-0.388212	V	transcriptional corepressor LEUNIG, putative, expressed
LOC_Os01g42280	3.98493e-09	0.694075	-0.690753	0.272673	IV	pentatricopeptide, putative, expressed
LOC_Os01g42294	5.92829e-20	8.0817e-05	-1.16114	-1.32933	VII	inactive receptor kinase At2g26730 precursor, putative, expressed
LOC_Os01g42320	0.000141127	0.616931	-2.5756	-0.482633	IV	aspartic proteinase nepenthesin-2 precursor, putative, expressed
LOC_Os01g42350	0.372077	0.214517	0.466909	-0.855331	V	pleiotropic drug resistance protein, putative, expressed
LOC_Os01g42370	0.823796	0.899303	0.182924	0.164386	V	pleiotropic drug resistance protein, putative, expressed
LOC_Os01g42380	4.97705e-122	1.33961e-08	2.53962	1.94117	III	pleiotropic drug resistance protein, putative, expressed
LOC_Os01g42400	0.256571	0.00488565	-1.17823	-3.78893	VIII	STE_MEK_ste7_MAP2K.3 - STE kinases include homologs to sterile 7, sterile 11 and sterile 20 from yeast, expressed
LOC_Os01g42410	1.02333e-124	8.73457e-08	3.26	2.47088	III	pleiotropic drug resistance protein, putative, expressed
LOC_Os01g42430	0.0501454	0.000451784	0.221006	0.920471	II	vacuolar ATP synthase, putative, expressed
LOC_Os01g42460	0.879905	0.12382	0.0327604	-0.820554	V	BAH domain containing protein, expressed
LOC_Os01g42470	0.476237	0.0991604	0.132205	0.697378	V	acetyltransferase, GNAT family, putative, expressed
LOC_Os01g42480	0.456445	0.0109914	-0.101944	0.524973	V	Yip1 domain containing protein, expressed
LOC_Os01g42490	0.944969	0.242392	-0.0123998	-0.403779	V	endonuclease/exonuclease/phosphatase family domain containing protein, expressed
LOC_Os01g42500	0.586502	0.00191744	0.0923061	1.22747	II	zinc finger, C3HC4 type family protein, expressed
LOC_Os01g42510	0.0739823	0.189655	-0.445051	-2.05859	V	expressed protein
LOC_Os01g42520	2.11442e-12	0.292404	-1.70719	-0.524731	IV	expressed protein
LOC_Os01g42610	0.0394356	0.163108	-1.45645	-2.48011	V	terpene synthase, putative, expressed
LOC_Os01g42620	0.239565	0.253166	0.255297	0.584594	V	pentatricopeptide containing protein, putative, expressed
LOC_Os01g42630	0.748813	0.992878	0.0593303	0.00489805	V	C-5 cytosine-specific DNA methylase, putative, expressed
LOC_Os01g42640	0.000356106	0.419552	-2.61365	1.32563	IV	ribosomal protein, putative, expressed
LOC_Os01g42650	1.54894e-08	0.399618	-0.796737	-0.309565	IV	cytochrome c oxidase subunit 5B, mitochondrial precursor, putative, expressed
LOC_Os01g42670	0.73474	0.204958	0.366239	0.982517	V	hypothetical protein
LOC_Os01g42690	0.000302031	0.013413	0.878045	1.05672	VI	OsPOP2 - Putative Prolyl Oligopeptidase homologue, expressed
LOC_Os01g42700	3.80751e-08	0.00439693	-0.56347	-0.573729	V	expressed protein
LOC_Os01g42710	8.06734e-07	0.0145366	0.594188	0.804738	VI	retrotransposon protein, putative, unclassified, expressed
LOC_Os01g42720	0.918319	0.000809117	0.0218204	-1.58633	VIII	expressed protein
LOC_Os01g42730	2.65312e-20	0.00020316	-1.25781	-1.06902	VII	GDSL-like lipase/acylhydrolase, putative, expressed
LOC_Os01g42740	0.926307	0.124819	0.0359857	1.34602	V	ammonium transporter 2, putative, expressed
LOC_Os01g42760	0.00341021	0.712801	-1.61244	-0.440347	IV	integral membrane protein TmpA, putative, expressed
LOC_Os01g42770	0.000678431	0.236609	-0.427286	-0.307301	V	expressed protein
LOC_Os01g42780	0.00804029	0.0445811	-0.653218	-0.837459	IV	cysteine proteinase EP-B 2 precursor, putative, expressed
LOC_Os01g42790	0.0141155	0.00362198	0.767876	1.54656	II	xylem cysteine proteinase 2 precursor, putative, expressed
LOC_Os01g42800	0.330713	0.0312204	-0.159116	-0.538903	V	MEE18, putative, expressed
LOC_Os01g42810	0.0489212	0.44092	0.408551	-1.52437	V	leaf senescence related protein, putative, expressed
LOC_Os01g42820	0.0189933	0.0128741	0.29369	0.796966	V	RNA recognition motif containing protein, putative, expressed
LOC_Os01g42830	0.261759	0.301076	0.15705	0.325976	V	adaptin ear-binding coat-associated protein 2, putative, expressed
LOC_Os01g42840	0.598805	0.320332	-0.585793	-2.1617	V	expressed protein
LOC_Os01g42850	7.22227e-09	0.026254	0.75045	0.623564	VI	ThiF family domain containing protein, putative, expressed
LOC_Os01g42860	1.47226e-228	1.38731e-25	5.59617	4.39265	III	inhibitor I family protein, putative, expressed
LOC_Os01g42870	0.236131	0.703352	-0.246568	-0.167635	V	transferase family protein, putative, expressed
LOC_Os01g42880	1.36091e-09	0.0648459	-0.863371	-0.525532	IV	transferase family protein, putative, expressed
LOC_Os01g42900	1.59977e-08	0.102863	-1.23292	0.718429	IV	ABC-2 type transporter domain containing protein, expressed
LOC_Os01g42950	0.00128191	0.000726915	0.384627	1.0668	II	protein kinase family protein, putative, expressed
LOC_Os01g42960	0.00308365	0.0824557	-0.598605	-0.664544	IV	TTL1, putative, expressed
LOC_Os01g42970	0.109165	0.802962	0.244529	0.0821167	V	zinc finger C-x8-C-x5-C-x3-H type family protein, expressed
LOC_Os01g42980	0.134608	0.716617	-0.265901	-0.228382	V	ribosomal protein L22, putative, expressed
LOC_Os01g42990	0.961198	0.530036	-0.0194445	0.222925	V	PPR repeat domain containing protein, putative, expressed
LOC_Os01g43020	0.664409	0.88303	0.0775634	0.0433911	V	CTP synthase, putative, expressed
LOC_Os01g43030	0.362106	0.155192	0.162014	0.267882	V	tetratricopeptide repeat domain containing protein, expressed
LOC_Os01g43040	0.134529	0.669518	0.325742	0.210346	V	amino acid transporter, putative, expressed
LOC_Os01g43050	0.00485314	0.0784446	-0.515221	-0.965623	V	CENP-C1, putative, expressed
LOC_Os01g43060	0.568492	0.243673	0.148046	-0.607961	V	expressed protein
LOC_Os01g43070	6.1151e-07	4.43432e-18	-0.601737	-1.4494	VII	psbP-related thylakoid lumenal protein 4, chloroplast precursor, putative, expressed
LOC_Os01g43080	0.00148565	0.496268	-0.43327	-0.308153	V	exonuclease, putative, expressed
LOC_Os01g43090	0.0057843	0.0996289	-0.441631	0.320288	V	oxidoreductase, aldo/keto reductase family protein, putative, expressed
LOC_Os01g43100	0.0178729	0.191626	-0.479395	-0.722	V	protein phosphatase 2C, putative, expressed
LOC_Os01g43110	0.598805	0.375242	-0.180075	0.960469	V	expressed protein
LOC_Os01g43120	0.018416	0.826829	-0.306861	-0.0692197	V	DEAD/DEAH box helicase, putative, expressed
LOC_Os01g43130	0.844354	0.253772	-0.0363771	0.433835	V	DEAD/DEAH box helicase, putative, expressed
[truncated: 27,542 more rows]
