# Supplementary material for: Comparative ribosome profiling reveals distinct translational landscapes of salt-sensitive and -tolerant rice
Source: BMC Genomics. 2021 Aug 12;22:612. doi: 10.1186/s12864-021-07922-6 (PMC8359061; doi:10.1186/s12864-021-07922-6)
Supplement: Supplementary file 5 — Additional file 5: Table S4. Differentially translated genes under salt stress in seedling shoots of ‘Nipponbare’ (NB) or ‘Sea Rice 86’ (SR86). [file 12864_2021_7922_MOESM5_ESM.xlsx]

## Sheet: Table S4
Table S4. Differentially translated genes under salt stress in seedling shoots of 'Nipponbare' (NB) or 'Sea Rice 86' (SR86).
Note: "NA" is short for "not available".
Gene ID	Log2Foldchanges (NB)	Log2Foldchanges (SR86)	Regulation (NB)	Regulation (SR86)	Description
LOC_Os01g01060	-0.955577	-0.600972	DOWN	DOWN	40S ribosomal protein S5, putative, expressed
LOC_Os01g01080	-0.181791	1.26355	Unchanged	UP	decarboxylase, putative, expressed
LOC_Os01g01090	NA	-6.05823	Unchanged	DOWN	retrotransposon protein, putative, unclassified, expressed
LOC_Os01g01110	1.71301	-4.50985	Unchanged	DOWN	expressed protein
LOC_Os01g01120	-0.860351	-0.405449	DOWN	Unchanged	enolase-phosphatase E1, putative, expressed
LOC_Os01g01150	-0.203585	-0.735271	Unchanged	DOWN	RNA recognition motif, putative, expressed
LOC_Os01g01160	-0.364831	1.34098	Unchanged	UP	heat shock protein DnaJ, putative, expressed
LOC_Os01g01170	0.145394	-4.76802	Unchanged	DOWN	expressed protein
LOC_Os01g01295	0.210952	1.0323	Unchanged	UP	expressed protein
LOC_Os01g01360	0.427794	1.44297	Unchanged	UP	peptide transporter PTR2, putative, expressed
LOC_Os01g01420	-0.134232	0.807577	Unchanged	UP	expressed protein
LOC_Os01g01430	3.19508	2.85565	UP	UP	No apical meristem protein, putative, expressed
LOC_Os01g01470	2.10735	-3.65856	Unchanged	DOWN	no apical meristem protein, putative, expressed
LOC_Os01g01484	NA	-1.87127	Unchanged	DOWN	light-mediated development protein DET1, putative, expressed
LOC_Os01g01610	2.36154	0.777891	UP	Unchanged	IscA-like iron-sulfur assembly protein, mitochondrial precursor, putative, expressed
LOC_Os01g01640	-0.772295	0.170114	DOWN	Unchanged	Rer1 protein, putative, expressed
LOC_Os01g01650	-0.921655	-0.737211	DOWN	Unchanged	isoflavone reductase homolog IRL, putative, expressed
LOC_Os01g01660	0.716348	-0.0264586	UP	Unchanged	isoflavone reductase, putative, expressed
LOC_Os01g01720	0.543998	0.745941	Unchanged	UP	pex14, putative, expressed
LOC_Os01g01790	0.587782	0.362026	UP	Unchanged	expressed protein
LOC_Os01g01840	0.367264	1.581	Unchanged	UP	helix-loop-helix DNA-binding domain containing protein, expressed
LOC_Os01g01870	-0.55482	-2.34885	Unchanged	DOWN	helix-loop-helix DNA-binding domain containing protein, expressed
LOC_Os01g01890	-0.826835	-1.5224	Unchanged	DOWN	expressed protein
LOC_Os01g01910	4.57409	3.9431	UP	UP	expressed protein
LOC_Os01g01930	-1.23636	5.09493	Unchanged	UP	expressed protein
LOC_Os01g01940	-0.671632	-2.06629	Unchanged	DOWN	expressed protein
LOC_Os01g01960	0.293642	1.00892	Unchanged	UP	transcriptional repressor, putative, expressed
LOC_Os01g01970	-1.18562	-0.0916538	DOWN	Unchanged	expressed protein
LOC_Os01g02020	1.2034	1.33905	UP	UP	acetyl-CoA acetyltransferase, cytosolic, putative, expressed
LOC_Os01g02050	0.542431	-1.26302	Unchanged	DOWN	phosphoenolpyruvate carboxylase, putative, expressed
LOC_Os01g02080	-0.890601	-0.768656	DOWN	DOWN	peptidyl-prolyl cis-trans isomerase, putative, expressed
LOC_Os01g02120	7.01927	-1.40035	UP	Unchanged	osMFT2 MFT-Like2 homologous to Mother of FT and TFL1 gene; contains Pfam profile PF01161: Phosphatidylethanolamine-binding protein, expressed
LOC_Os01g02180	0.832501	0.934396	Unchanged	UP	expressed protein
LOC_Os01g02290	-0.822155	-1.75295	Unchanged	DOWN	Ser/Thr receptor-like kinase, putative, expressed
LOC_Os01g02310	3.99982	-3.24735	UP	Unchanged	expressed protein
LOC_Os01g02350	-0.623119	2.54956	Unchanged	UP	receptor-like kinase ARK1AS, putative, expressed
LOC_Os01g02390	1.3361	2.44756	Unchanged	UP	protein kinase domain containing protein, expressed
LOC_Os01g02400	0.503101	-1.21762	Unchanged	DOWN	protein kinase domain containing protein, expressed
LOC_Os01g02430	2.70574	0.597929	UP	Unchanged	TAK14, putative, expressed
LOC_Os01g02570	0.110958	-2.18767	Unchanged	DOWN	protein kinase domain containing protein, expressed
LOC_Os01g02590	-1.07136	3.7175	Unchanged	UP	receptor-like kinase, putative, expressed
LOC_Os01g02700	1.18231	0.698697	Unchanged	UP	protein kinase domain containing protein, expressed
LOC_Os01g02750	-1.61911	-1.49624	Unchanged	DOWN	protein kinase domain containing protein, expressed
LOC_Os01g02830	0.989503	0.894368	Unchanged	UP	receptor-like kinase ARK1AS, putative, expressed
LOC_Os01g02884	0.775593	1.11603	UP	UP	ATP-dependent RNA helicase DHX36, putative, expressed
LOC_Os01g02920	0.999985	1.77796	UP	UP	glycosyltransferase protein, putative, expressed
LOC_Os01g02940	-0.563672	-0.962482	Unchanged	DOWN	glycosyltransferase protein, putative, expressed
LOC_Os01g03050	0.167679	1.49132	Unchanged	UP	fruit protein PKIWI502, putative, expressed
LOC_Os01g03070	0.069038	0.627429	Unchanged	UP	transposon protein, putative, unclassified, expressed
LOC_Os01g03130	0.0961338	-0.995686	Unchanged	DOWN	expressed protein
LOC_Os01g03170	2.10862	-1.20857	UP	Unchanged	seven in absentia protein family protein, expressed
LOC_Os01g03260	1.03732	1.34224	Unchanged	UP	expressed protein
LOC_Os01g03320	0.892841	1.50683	UP	UP	BBTI2 - Bowman-Birk type bran trypsin inhibitor precursor, expressed
LOC_Os01g03330	1.65032	-0.277501	UP	Unchanged	BBTI3 - Bowman-Birk type bran trypsin inhibitor precursor, expressed
LOC_Os01g03340	1.44123	1.85801	UP	UP	BBTI4 - Bowman-Birk type bran trypsin inhibitor precursor, expressed
LOC_Os01g03360	2.56896	1.17028	UP	Unchanged	BBTI5 - Bowman-Birk type bran trypsin inhibitor precursor, expressed
LOC_Os01g03380	0.856963	2.86018	Unchanged	UP	BBTI6 - Bowman-Birk type bran trypsin inhibitor precursor, putative, expressed
LOC_Os01g03390	1.53778	3.29309	UP	UP	BBTI7 - Bowman-Birk type bran trypsin inhibitor precursor, expressed
LOC_Os01g03410	2.35168	-5.916	UP	DOWN	ubiquitin, putative, expressed
LOC_Os01g03510	0.311479	0.831376	Unchanged	UP	WD domain, G-beta repeat domain containing protein, expressed
LOC_Os01g03520	0.448634	0.798545	Unchanged	UP	ubiquitin conjugating enzyme protein, putative, expressed
LOC_Os01g03530	0.725762	3.6317	Unchanged	UP	multicopper oxidase domain containing protein, expressed
LOC_Os01g03570	-0.21976	1.16479	Unchanged	UP	transcription factor X1, putative, expressed
LOC_Os01g03620	1.44864	-4.04178	Unchanged	DOWN	multicopper oxidase domain containing protein, expressed
LOC_Os01g03630	3.92547	-1.333	UP	Unchanged	multicopper oxidase domain containing protein, expressed
LOC_Os01g03660	0.0312828	-0.988813	Unchanged	DOWN	MYB family transcription factor, putative, expressed
LOC_Os01g03710	1.85439	0.536688	UP	Unchanged	mannose-6-phosphate isomerase, putative, expressed
LOC_Os01g03720	2.07533	0.23549	UP	Unchanged	MYB family transcription factor, putative, expressed
LOC_Os01g03730	-1.17887	0.813871	DOWN	UP	nuclease PA3, putative, expressed
LOC_Os01g03740	-1.22104	0.32492	DOWN	Unchanged	nuclease PA3, putative, expressed
LOC_Os01g03750	0.466426	-1.27875	Unchanged	DOWN	expressed protein
LOC_Os01g03900	NA	6.04675	Unchanged	UP	expressed protein
LOC_Os01g03914	0.752195	1.74993	UP	UP	cation efflux family protein, putative, expressed
LOC_Os01g03950	-0.423619	-0.714829	Unchanged	DOWN	glycosyl hydrolase, family 31, putative, expressed
LOC_Os01g03970	-0.208822	-5.31861	Unchanged	DOWN	expressed protein
LOC_Os01g04020	-0.75967	-1.07912	Unchanged	DOWN	AP2 domain containing protein, expressed
LOC_Os01g04030	-0.6149	1.31438	Unchanged	UP	signal peptidase complex subunit 3, putative, expressed
LOC_Os01g04040	-0.883643	0.0687422	DOWN	Unchanged	BBTI11 - Bowman-Birk type bran trypsin inhibitor precursor, putative, expressed
LOC_Os01g04050	-1.31789	0.298116	DOWN	Unchanged	BBTI12 - Bowman-Birk type bran trypsin inhibitor precursor, expressed
LOC_Os01g04170	-0.728673	-5.34182	Unchanged	DOWN	expressed protein
LOC_Os01g04190	0.166307	0.785361	Unchanged	UP	transporter family protein, putative, expressed
LOC_Os01g04200	-0.955221	0.625209	DOWN	Unchanged	metallo-beta-lactamase family protein, putative, expressed
LOC_Os01g04230	-1.06865	-0.906604	DOWN	Unchanged	inactive receptor kinase At2g26730 precursor, putative, expressed
LOC_Os01g04260	-0.663196	0.0174344	DOWN	Unchanged	fatty acid hydroxylase, putative, expressed
LOC_Os01g04330	-0.468718	-1.27205	Unchanged	DOWN	OsCML16 - Calmodulin-related calcium sensor protein, expressed
LOC_Os01g04350	-0.775014	-0.394768	DOWN	Unchanged	hsp20/alpha crystallin family protein, putative, expressed
LOC_Os01g04370	1.62945	2.25121	Unchanged	UP	hsp20/alpha crystallin family protein, putative, expressed
LOC_Os01g04380	1.76381	2.56948	UP	UP	hsp20/alpha crystallin family protein, putative, expressed
LOC_Os01g04390	2.16472	0.637982	UP	Unchanged	expressed protein
LOC_Os01g04450	1.92372	0.206177	UP	Unchanged	OsWAK2 - OsWAK receptor-like cytoplasmic kinase OsWAK-RLCK, expressed
LOC_Os01g04530	2.72457	1.77291	UP	Unchanged	expressed protein
LOC_Os01g04560	-2.66616	1.03235	DOWN	Unchanged	expressed protein
LOC_Os01g04620	-0.209896	1.45103	Unchanged	UP	transposon protein, putative, unclassified, expressed
LOC_Os01g04640	-1.35191	-0.328531	DOWN	Unchanged	reticulon domain containing protein, putative, expressed
LOC_Os01g04660	3.91307	-4.85351	Unchanged	DOWN	lipid phosphatase protein, putative, expressed
LOC_Os01g04720	0.964599	-1.60134	Unchanged	DOWN	leucine-rich repeat protein-related, putative, expressed
LOC_Os01g04840	2.9723	-0.142222	UP	Unchanged	vacuolar protein sorting-associating protein 4B, putative, expressed
LOC_Os01g04860	-0.570441	-0.689161	Unchanged	DOWN	DUF647 domain containing protein, putative, expressed
LOC_Os01g04920	-1.05705	0.633487	DOWN	Unchanged	glycosyl transferase, group 1 domain containing protein, expressed
LOC_Os01g04930	0.573692	0.92329	Unchanged	UP	MYB family transcription factor, putative, expressed
LOC_Os01g04950	0.549202	1.26382	Unchanged	UP	peptide transporter PTR2, putative, expressed
LOC_Os01g04990	0.28855	0.892744	Unchanged	UP	mitochondrial carrier protein, putative, expressed
LOC_Os01g05064	-1.95263	0.408288	DOWN	Unchanged	expressed protein
LOC_Os01g05080	-0.644408	-0.0240032	DOWN	Unchanged	thylakoid lumenal protein, putative, expressed
LOC_Os01g05100	1.94763	3.42716	Unchanged	UP	expressed protein
LOC_Os01g05140	4.48913	-0.0791071	UP	Unchanged	expressed protein
LOC_Os01g05430	-2.42128	-4.23604	Unchanged	DOWN	OsRhmbd1 - Putative Rhomboid homologue, expressed
LOC_Os01g05470	1.00845	0.603861	UP	UP	transcription factor X1, putative, expressed
LOC_Os01g05500	0.175989	0.914578	Unchanged	UP	zinc finger protein, putative, expressed
LOC_Os01g05530	-1.47797	-0.026944	DOWN	Unchanged	expressed protein
LOC_Os01g05570	2.69209	NA	UP	Unchanged	expressed protein
LOC_Os01g05585	1.99102	1.66901	Unchanged	UP	metallothionein, putative, expressed
LOC_Os01g05610	-0.854249	-0.177805	DOWN	Unchanged	Core histone H2A/H2B/H3/H4 domain containing protein, putative, expressed
LOC_Os01g05620	0.447797	-5.72393	Unchanged	DOWN	NBS-LRR disease resistance protein, putative, expressed
LOC_Os01g05650	0.329133	1.03731	Unchanged	UP	metallothionein, putative, expressed
LOC_Os01g05660	1.063	0.890953	UP	UP	expressed protein
LOC_Os01g05670	-0.408937	-0.719405	Unchanged	DOWN	3-oxo-5-alpha-steroid 4-dehydrogenase, putative, expressed
LOC_Os01g05810	-0.216964	-0.93682	Unchanged	DOWN	gamma-glutamyltranspeptidase 1 precursor, putative, expressed
LOC_Os01g05870	2.28362	0.494031	UP	Unchanged	receptor kinase, putative, expressed
LOC_Os01g05890	6.3136	4.13872	UP	Unchanged	OsFBX2 - F-box domain containing protein, expressed
LOC_Os01g05900	-0.83241	-0.288004	DOWN	Unchanged	Core histone H2A/H2B/H3/H4 domain containing protein, putative, expressed
LOC_Os01g05960	-3.5615	3.25911	Unchanged	UP	receptor kinase, putative, expressed
LOC_Os01g06010	-0.802511	0.236093	DOWN	Unchanged	Core histone H2A/H2B/H3/H4 domain containing protein, putative, expressed
LOC_Os01g06050	NA	-6.6485	Unchanged	DOWN	expressed protein
LOC_Os01g06080	1.88086	-6.21	Unchanged	DOWN	expressed protein
LOC_Os01g06120	2.71865	-0.676154	UP	Unchanged	expressed protein
LOC_Os01g06210	NA	-3.47027	Unchanged	DOWN	gibberellin receptor GID1L2, putative, expressed
LOC_Os01g06280	-0.159125	0.684032	Unchanged	UP	TKL_IRAK_CrRLK1L-1.4 - The CrRLK1L-1 subfamily has homology to the CrRLK1L homolog, expressed
LOC_Os01g06290	-2.80638	0.661684	DOWN	UP	splicing factor, arginine/serine-rich, putative, expressed
LOC_Os01g06310	2.74604	4.27327	UP	UP	glycine-rich cell wall structural protein precursor, putative, expressed
LOC_Os01g06400	1.9259	-4.53593	Unchanged	DOWN	expressed protein
LOC_Os01g06510	1.69086	-4.4914	Unchanged	DOWN	arginyl-tRNA synthetase, putative, expressed
LOC_Os01g06600	-0.0944654	0.822039	Unchanged	UP	glutaryl-CoA dehydrogenase, mitochondrial precursor, putative, expressed
LOC_Os01g06660	1.38704	1.55619	UP	UP	thiamine pyrophosphate enzyme, C-terminal TPP binding domain containing protein, expressed
LOC_Os01g06670	2.38717	-1.28113	UP	Unchanged	hcr2-5D, putative, expressed
LOC_Os01g06740	4.65244	-1.35292	UP	Unchanged	ribosome inactivating protein, putative, expressed
LOC_Os01g06760	NA	-3.92144	Unchanged	DOWN	verticillium wilt disease resistance protein Ve2, putative, expressed
LOC_Os01g06820	-1.64204	-6.83192	Unchanged	DOWN	hcr2-0B, putative, expressed
LOC_Os01g06890	3.04161	2.14918	UP	UP	leucine-rich repeat family protein, putative, expressed
LOC_Os01g06920	3.73414	3.05928	UP	UP	resistance protein SlVe1 precursor, putative, expressed
LOC_Os01g07000	6.71141	NA	UP	Unchanged	POEI37 - Pollen Ole e I allergen and extensin family protein precursor, putative, expressed
LOC_Os01g07070	0.611746	0.7615	Unchanged	UP	transposon protein, putative, CACTA, En/Spm sub-class, expressed
LOC_Os01g07090	-0.629188	-1.67454	Unchanged	DOWN	5-azacytidine resistance protein azr1, putative, expressed
LOC_Os01g07120	0.729011	1.22976	Unchanged	UP	AP2 domain containing protein, expressed
LOC_Os01g07200	0.599874	0.967246	Unchanged	UP	staphylococcal nuclease homologue, putative, expressed
LOC_Os01g07260	-0.31939	-1.38464	Unchanged	DOWN	expressed protein
LOC_Os01g07300	0.681021	1.12616	Unchanged	UP	uncharacterized 50.6 kDa protein in the 5region of gyrA and gyrB, putative, expressed
LOC_Os01g07310	-0.227955	-0.61092	Unchanged	DOWN	transporter-related, putative, expressed
LOC_Os01g07330	-0.466792	-1.94236	Unchanged	DOWN	expressed protein
LOC_Os01g07340	-0.501138	1.36523	Unchanged	UP	pentatricopeptide, putative, expressed
LOC_Os01g07370	-0.433318	-0.881254	Unchanged	DOWN	KIP1, putative, expressed
LOC_Os01g07376	0.724111	0.781341	UP	UP	thioredoxin, putative, expressed
LOC_Os01g07410	-0.876885	-0.848651	DOWN	Unchanged	growth regulator related protein, putative, expressed
LOC_Os01g07420	1.92506	-5.64815	UP	DOWN	hydrolase, alpha/beta fold family protein, putative, expressed
LOC_Os01g07500	-1.05526	0.208153	DOWN	Unchanged	alliin lyase precursor, putative, expressed
LOC_Os01g07530	0.690786	0.515314	UP	Unchanged	uncharacterized glycosyltransferase, putative, expressed
LOC_Os01g07590	0.716143	1.94191	Unchanged	UP	universal stress protein domain containing protein, putative, expressed
LOC_Os01g07720	0.432943	-0.967676	Unchanged	DOWN	dolichyl-P-Man Man-PP-dolichyl mannosyltransferase, putative, expressed
LOC_Os01g07760	0.418922	0.700803	Unchanged	UP	phospholipase D, putative, expressed
LOC_Os01g07780	0.548245	0.883365	Unchanged	UP	embryo-specific 3, putative, expressed
LOC_Os01g07790	1.45139	-4.11157	Unchanged	DOWN	polygalacturonase, putative, expressed
LOC_Os01g07810	-0.830082	0.453486	DOWN	Unchanged	protein of unknown function domain containing protein, expressed
LOC_Os01g07870	0.324865	0.653354	Unchanged	UP	ABC transporter family protein, putative, expressed
LOC_Os01g07930	2.55117	-4.04124	UP	DOWN	zinc finger C-x8-C-x5-C-x3-H type family protein, expressed
LOC_Os01g08120	0.56934	-2.80443	Unchanged	DOWN	pentatricopeptide, putative, expressed
LOC_Os01g08130	-0.22236	-2.60942	Unchanged	DOWN	phototropic-responsive NPH3 family protein, putative, expressed
LOC_Os01g08150	-2.06337	-1.16169	DOWN	DOWN	expressed protein
LOC_Os01g08160	-1.53566	-0.248153	DOWN	Unchanged	MYB family transcription factor, putative, expressed
LOC_Os01g08170	2.41987	-3.33358	Unchanged	DOWN	expressed protein
LOC_Os01g08190	0.343847	-1.38424	Unchanged	DOWN	transcriptional corepressor LEUNIG, putative, expressed
LOC_Os01g08270	-0.120963	0.837908	Unchanged	UP	aminotransferase, classes I and II, domain containing protein, expressed
LOC_Os01g08320	0.367631	0.632875	Unchanged	UP	OsIAA1 - Auxin-responsive Aux/IAA gene family member, expressed
LOC_Os01g08350	-0.785015	-2.62412	DOWN	DOWN	ATP synthase subunit alpha, mitochondrial, putative, expressed
LOC_Os01g08370	1.56316	3.08307	UP	UP	symbiosis-related disease resistance protein, putative, expressed
LOC_Os01g08380	-0.571429	-1.29104	Unchanged	DOWN	transferase family protein, putative, expressed
LOC_Os01g08420	-0.209973	0.908409	Unchanged	UP	EMB2410, putative, expressed
LOC_Os01g08440	1.36859	0.796422	UP	UP	UDP-glucoronosyl and UDP-glucosyl transferase domain containing protein, expressed
LOC_Os01g08464	0.722522	-1.39622	Unchanged	DOWN	expressed protein
LOC_Os01g08560	0.330924	1.08257	Unchanged	UP	DnaK family protein, putative, expressed
LOC_Os01g08660	0.140123	-0.667957	Unchanged	DOWN	aquaporin protein, putative, expressed
LOC_Os01g08680	1.98628	1.90738	UP	UP	myb/SANT domain protein, putative, expressed
LOC_Os01g08690	-4.34337	0.198478	DOWN	Unchanged	holocarboxylase synthetase, putative, expressed
LOC_Os01g08810	0.265824	1.17541	Unchanged	UP	cytochrome P450, putative, expressed
LOC_Os01g08880	-3.24286	-5.96182	Unchanged	DOWN	expressed protein
LOC_Os01g08940	1.47389	-4.02585	UP	DOWN	expressed protein
LOC_Os01g08960	0.973901	0.68847	UP	Unchanged	phosducin-like protein 3, putative, expressed
LOC_Os01g08970	-0.0178337	0.836781	Unchanged	UP	SSRP1-like FACT complex subunit, putative, expressed
LOC_Os01g09010	0.318226	0.997438	Unchanged	UP	transferase family protein, putative, expressed
LOC_Os01g09020	0.884135	0.975622	Unchanged	UP	WD domain, G-beta repeat domain containing protein, expressed
LOC_Os01g09100	-1.39485	0.00846265	DOWN	Unchanged	WRKY10, expressed
LOC_Os01g09120	-0.142815	-1.16892	Unchanged	DOWN	Twin LOV 1, putative, expressed
LOC_Os01g09130	6.03047	NA	UP	Unchanged	expressed protein
LOC_Os01g09150	-1.51088	1.61594	Unchanged	UP	expressed protein
LOC_Os01g09200	0.270372	0.697929	Unchanged	UP	AGC_AGC_other_NDRh_TRCd.1 - ACG kinases include homologs to PKA, PKG and PKC, expressed
LOC_Os01g09270	-5.74736	NA	DOWN	Unchanged	expressed protein
LOC_Os01g09280	0.11912	0.786124	Unchanged	UP	myb-related transcription activator, putative, expressed
LOC_Os01g09300	0.921125	1.35623	UP	UP	oxidoreductase, putative, expressed
LOC_Os01g09310	-0.403247	-1.31658	Unchanged	DOWN	EMB1895, putative, expressed
LOC_Os01g09360	3.13139	-4.67083	Unchanged	DOWN	expressed protein
LOC_Os01g09420	0.267526	1.02088	Unchanged	UP	expressed protein
LOC_Os01g09510	-1.04433	-0.716063	DOWN	DOWN	60S acidic ribosomal protein, putative, expressed
LOC_Os01g09570	0.861092	0.645988	UP	UP	6-phosphofructokinase, putative, expressed
LOC_Os01g09580	-1.43976	-2.17726	DOWN	DOWN	CAMK_CAMK_like_Aur_like.1 - CAMK includes calcium/calmodulin depedent protein kinases, expressed
LOC_Os01g09620	0.342502	0.935938	Unchanged	UP	zinc finger/CCCH transcription factor, putative, expressed
LOC_Os01g09640	2.0077	1.90207	UP	UP	Myb transcription factor, putative, expressed
LOC_Os01g09700	1.56957	-8.6673	UP	DOWN	aminotransferase, classes I and II, domain containing protein, expressed
LOC_Os01g09800	-0.687315	-2.61735	Unchanged	DOWN	BTBA1 - Bric-a-Brac,Tramtrack, Broad Complex BTB domain with Ankyrin repeat region, expressed
LOC_Os01g09830	-2.78447	1.1768	DOWN	Unchanged	OsGrx_A2 - glutaredoxin subgroup III, expressed
LOC_Os01g09850	-0.0938046	1.20725	Unchanged	UP	ZOS1-04 - C2H2 zinc finger protein, expressed
LOC_Os01g09860	-0.984116	-0.487052	DOWN	Unchanged	retrotransposon protein, putative, unclassified, expressed
LOC_Os01g09870	-5.99478	2.51996	DOWN	Unchanged	expressed protein
LOC_Os01g09990	-5.73301	-4.71681	DOWN	DOWN	helix-loop-helix DNA-binding domain containing protein, expressed
LOC_Os01g10030	2.56978	-5.6841	Unchanged	DOWN	expressed protein
LOC_Os01g10040	0.468827	-1.26857	Unchanged	DOWN	cytochrome P450, putative, expressed
LOC_Os01g10080	-1.76095	-1.04378	DOWN	Unchanged	expressed protein
LOC_Os01g10100	-0.0710022	-1.23938	Unchanged	DOWN	expressed protein
LOC_Os01g10110	1.73091	-3.26006	UP	DOWN	cytokinin dehydrogenase precursor, putative, expressed
LOC_Os01g10210	-1.23979	-0.953144	DOWN	DOWN	lachrymatory factor synthase, putative, expressed
LOC_Os01g10230	-2.5277	-4.49959	Unchanged	DOWN	lachrymatory factor synthase, putative, expressed
LOC_Os01g10290	0.659094	0.801805	UP	UP	autophagy-related protein 3, putative, expressed
LOC_Os01g10300	-1.44403	-1.66219	DOWN	DOWN	expressed protein
LOC_Os01g10320	2.15533	-0.07221	UP	Unchanged	class III HD-Zip protein 8, putative, expressed
LOC_Os01g10400	-0.423876	0.62994	Unchanged	UP	expressed protein
LOC_Os01g10490	-1.00107	-0.801204	DOWN	Unchanged	keratin, type I cytoskeletal 9, putative, expressed
LOC_Os01g10530	-1.20889	0.207258	DOWN	Unchanged	expressed protein
LOC_Os01g10610	-0.229394	-0.800759	Unchanged	DOWN	BES1/BZR1 homolog protein, putative, expressed
LOC_Os01g10700	2.6224	1.24918	UP	Unchanged	D-mannose binding lectin family protein, expressed
LOC_Os01g10780	5.77221	4.20217	UP	Unchanged	expressed protein
LOC_Os01g10800	-0.309688	-0.668779	Unchanged	DOWN	pentatricopeptide, putative, expressed
LOC_Os01g10810	-2.15009	0.435595	DOWN	Unchanged	rho termination factor, N-terminal domain containing protein, expressed
LOC_Os01g10850	-2.00824	-0.706236	DOWN	DOWN	peroxidase precursor, putative, expressed
LOC_Os01g10950	-0.82616	-0.722838	DOWN	DOWN	peptide-N4-asparagine amidase A, putative, expressed
LOC_Os01g10960	-1.21095	-1.11985	Unchanged	DOWN	peptide-N4-asparagine amidase A, putative, expressed
LOC_Os01g11000	4.07738	-0.154708	UP	Unchanged	transposon protein, putative, unclassified, expressed
LOC_Os01g11010	0.729586	-1.22026	Unchanged	DOWN	peptide-N4-asparagine amidase A, putative, expressed
LOC_Os01g11020	-0.985636	-5.39346	Unchanged	DOWN	expressed protein
LOC_Os01g11054	0.0961624	-0.619832	Unchanged	DOWN	phosphoenolpyruvate carboxylase, putative, expressed
LOC_Os01g11230	0.656597	0.986325	UP	UP	SOUL heme-binding protein, putative, expressed
LOC_Os01g11270	-3.24137	-3.82232	DOWN	DOWN	cytochrome P450, putative, expressed
LOC_Os01g11300	0.184628	-2.19905	Unchanged	DOWN	cytochrome P450, putative, expressed
LOC_Os01g11340	-1.14813	-0.872059	Unchanged	DOWN	cytochrome P450, putative, expressed
LOC_Os01g11350	-0.943349	-1.94582	DOWN	DOWN	bZIP transcription factor domain containing protein, expressed
LOC_Os01g11414	-0.635166	0.214971	DOWN	Unchanged	sodium/calcium exchanger protein, putative, expressed
LOC_Os01g11460	-5.59649	0.523503	DOWN	Unchanged	zinc finger, C3HC4 type domain containing protein, expressed
LOC_Os01g11500	-3.87772	-4.05651	DOWN	Unchanged	zinc finger, C3HC4 type domain containing protein, expressed
LOC_Os01g11550	-0.658329	-1.34458	Unchanged	DOWN	TCP family transcription factor, putative, expressed
LOC_Os01g11570	1.08127	0.569273	UP	Unchanged	GDSL-like lipase/acylhydrolase, putative, expressed
LOC_Os01g11580	0.124617	0.638258	Unchanged	UP	bromodomain containing protein, expressed
LOC_Os01g11590	0.76848	-0.387841	UP	Unchanged	uncharacterized protein HI0077, putative, expressed
LOC_Os01g11600	2.03541	3.3531	UP	UP	expressed protein
LOC_Os01g11700	0.0596174	-1.69044	Unchanged	DOWN	GDSL-like lipase/acylhydrolase, putative, expressed
LOC_Os01g11710	-1.21272	-0.22105	DOWN	Unchanged	GDSL-like lipase/acylhydrolase, putative, expressed
LOC_Os01g11730	-3.12577	1.43407	DOWN	Unchanged	GDSL-like lipase/acylhydrolase, putative, expressed
LOC_Os01g11790	4.8094	0.935167	UP	Unchanged	GDSL-like lipase/acylhydrolase, putative, expressed
LOC_Os01g11860	-0.343101	1.72335	Unchanged	UP	DJ-1 family protein, putative, expressed
LOC_Os01g11952	0.941919	0.815797	Unchanged	UP	histone-lysine N-methyltransferase ATX5, putative, expressed
LOC_Os01g12000	1.1351	3.1587	Unchanged	UP	expressed protein
LOC_Os01g12030	3.63446	-1.8533	UP	Unchanged	endoglucanase precursor, putative, expressed
LOC_Os01g12070	5.40521	-0.900855	UP	Unchanged	endoglucanase precursor, putative, expressed
LOC_Os01g12100	0.641423	1.10508	Unchanged	UP	expressed protein
LOC_Os01g12150	2.78768	-6.6857	Unchanged	DOWN	expressed protein
LOC_Os01g12160	-0.778457	-0.094967	DOWN	Unchanged	OsGH3.3 - Probable indole-3-acetic acid-amido synthetase, expressed
LOC_Os01g12210	-1.69961	-2.28083	Unchanged	DOWN	aluminum-activated malate transporter, putative, expressed
LOC_Os01g12230	-0.0563249	-1.29501	Unchanged	DOWN	peptidase C45, acyl-coenzyme A/6-aminopenicillanic acid acyl-transferase, putative, expressed
LOC_Os01g12240	1.52633	-2.75852	Unchanged	DOWN	hypothetical protein
LOC_Os01g12390	-1.06127	-0.196611	DOWN	Unchanged	inactive receptor kinase At2g26730 precursor, putative, expressed
LOC_Os01g12500	0.290618	-3.42421	Unchanged	DOWN	expressed protein
LOC_Os01g12520	3.52144	3.42367	UP	UP	mitochondrial carrier protein, putative, expressed
LOC_Os01g12560	0.146815	-1.77744	Unchanged	DOWN	3-methyl-2-oxobutanoate hydroxymethyltransferase, putative, expressed
LOC_Os01g12580	5.58237	4.03184	UP	UP	late embryogenesis abundant protein, putative, expressed
LOC_Os01g12650	-0.914657	-1.33002	DOWN	DOWN	reticulon domain containing protein, putative, expressed
LOC_Os01g12660	2.70737	1.54806	UP	UP	AAA-type ATPase family protein, putative, expressed
LOC_Os01g12690	2.84375	1.62417	UP	UP	plant-specific domain TIGR01568 family protein, expressed
LOC_Os01g12700	3.5417	-0.454777	UP	Unchanged	MYB family transcription factor, putative
LOC_Os01g12710	0.495082	0.985822	Unchanged	UP	oxidoreductase, short chain dehydrogenase/reductase family domain containing protein, expressed
LOC_Os01g12720	0.914468	0.407003	UP	Unchanged	protein kinase domain containing protein, expressed
LOC_Os01g12760	1.17056	0.214242	UP	Unchanged	cytochrome P450, putative, expressed
LOC_Os01g12770	0.542348	0.868127	Unchanged	UP	cytochrome P450, putative, expressed
LOC_Os01g12810	0.52124	0.809681	Unchanged	UP	retrotransposon protein, putative, unclassified, expressed
LOC_Os01g12830	-0.539783	-1.09744	Unchanged	DOWN	erythronate-4-phosphate dehydrogenase domain containing protein, expressed
LOC_Os01g12920	1.7356	-0.328504	UP	Unchanged	thioesterase family protein, putative, expressed
LOC_Os01g13090	-0.136866	0.60912	Unchanged	UP	nucleic acid binding protein, putative, expressed
LOC_Os01g13120	-0.388638	-1.4598	Unchanged	DOWN	aquaporin protein, putative, expressed
LOC_Os01g13130	3.20301	1.58061	UP	Unchanged	aquaporin protein, putative, expressed
LOC_Os01g13180	2.8089	-5.13753	UP	DOWN	expressed protein
LOC_Os01g13190	-0.69904	-0.762034	DOWN	DOWN	histidinol dehydrogenase, chloroplast precursor, putative, expressed
LOC_Os01g13210	-0.256735	0.774234	Unchanged	UP	salt stress root protein RS1, putative, expressed
LOC_Os01g13360	1.55898	-4.44711	Unchanged	DOWN	phosphatidylinositol 3- and 4-kinase family protein, putative, expressed
LOC_Os01g13390	-0.807618	-1.8085	Unchanged	DOWN	expressed protein
LOC_Os01g13520	1.39814	0.141271	UP	Unchanged	auxin response factor 1, putative, expressed
LOC_Os01g13530	-0.921615	-1.8176	Unchanged	DOWN	ABIL2, putative, expressed
LOC_Os01g13570	-0.702062	-0.582898	DOWN	Unchanged	phosphoglycerate mutase, putative, expressed
LOC_Os01g13700	0.0559188	0.593614	Unchanged	UP	DNA-binding protein-related, putative, expressed
LOC_Os01g13740	0.0290616	0.602459	Unchanged	UP	myb-like DNA-binding domain containing protein, expressed
LOC_Os01g13760	-0.692912	-0.560911	DOWN	Unchanged	dnaJ domain containing protein, expressed
LOC_Os01g13770	-0.686768	-0.571415	DOWN	Unchanged	DUF250 domain containing protein, putative, expressed
LOC_Os01g13850	6.64655	-0.825988	UP	Unchanged	expressed protein
LOC_Os01g13920	5.67355	-6.49669	Unchanged	DOWN	cysteine protease, putative, expressed
LOC_Os01g14030	5.498	-4.58668	Unchanged	DOWN	DUF260 domain containing protein, putative, expressed
LOC_Os01g14040	0.0152881	-2.00593	Unchanged	DOWN	D-tyrosyl-tRNA, putative, expressed
LOC_Os01g14050	0.624674	0.795663	Unchanged	UP	C2 domain containing protein, putative, expressed
LOC_Os01g14060	0.299195	-2.45741	Unchanged	DOWN	expressed protein
LOC_Os01g14090	-2.48241	-0.692582	DOWN	Unchanged	kinesin motor domain containing protein, putative, expressed
LOC_Os01g14130	-5.69935	1.39408	DOWN	Unchanged	expressed protein
LOC_Os01g14230	NA	4.39486	Unchanged	UP	expressed protein
LOC_Os01g14270	2.02429	-4.60176	Unchanged	DOWN	OsFBX4 - F-box domain containing protein, expressed
LOC_Os01g14310	5.85187	-0.229253	UP	Unchanged	expressed protein
LOC_Os01g14340	3.76328	-2.66895	UP	Unchanged	expressed protein
LOC_Os01g14370	0.620381	1.1966	Unchanged	UP	histone acetyltransferase HAC5, putative, expressed
LOC_Os01g14410	3.33605	2.20816	UP	UP	early light-induced protein, chloroplast precursor, putative, expressed
LOC_Os01g14440	1.08737	0.747717	UP	UP	WRKY1, expressed
LOC_Os01g14514	-6.12392	-5.12251	DOWN	DOWN	expressed protein
LOC_Os01g14520	4.44559	0.336369	UP	Unchanged	C4-dicarboxylate transporter/malic acid transport protein domain containing protein, expressed
LOC_Os01g14580	-0.0596779	0.690893	Unchanged	UP	dehydrogenase, putative, expressed
LOC_Os01g14590	0.519273	-1.76503	Unchanged	DOWN	pathogen-related protein, putative, expressed
LOC_Os01g14770	-0.738053	-7.1104	Unchanged	DOWN	retrotransposon protein, putative, unclassified, expressed
LOC_Os01g14820	0.613552	-1.95107	Unchanged	DOWN	expressed protein
LOC_Os01g14840	1.14337	0.570381	UP	Unchanged	ZOS1-06 - C2H2 zinc finger protein, expressed
LOC_Os01g14850	-1.21666	-0.565404	DOWN	Unchanged	MFS18 protein precursor, putative, expressed
LOC_Os01g14860	0.00643909	0.657318	Unchanged	UP	CGMC_GSK.1 - CGMC includes CDA, MAPK, GSK3, and CLKC kinases, expressed
LOC_Os01g14890	0.199354	-1.14146	Unchanged	DOWN	expressed protein
LOC_Os01g14960	-0.778704	-1.82041	Unchanged	DOWN	expressed protein
LOC_Os01g14980	1.32605	1.08844	UP	UP	RPA3 - Putative single-stranded DNA binding complex subunit 3, expressed
LOC_Os01g15000	1.90716	1.68182	UP	UP	lipase, putative, expressed
LOC_Os01g15010	0.786474	0.476497	UP	Unchanged	miro, putative, expressed
LOC_Os01g15130	0.359388	-4.15021	Unchanged	DOWN	hydrolase, alpha/beta fold family domain containing protein, expressed
LOC_Os01g15190	0.821822	-6.55026	Unchanged	DOWN	retrotransposon protein, putative, unclassified, expressed
LOC_Os01g15260	-0.822332	1.1182	Unchanged	UP	dynein light chain type 1 domain containing protein, expressed
LOC_Os01g15270	1.2695	-0.280094	UP	Unchanged	expressed protein
LOC_Os01g15290	-5.9777	-0.234761	DOWN	Unchanged	ribosomal L18p/L5e family protein, putative, expressed
LOC_Os01g15340	1.80975	2.85272	UP	UP	flowering promoting factor-like 1, putative, expressed
LOC_Os01g15460	0.564772	0.860501	Unchanged	UP	zinc finger C-x8-C-x5-C-x3-H type family protein, expressed
LOC_Os01g15470	0.44185	0.768964	Unchanged	UP	protein kinase, putative, expressed
LOC_Os01g15480	-1.72963	-0.331071	DOWN	Unchanged	EMB3013, putative, expressed
LOC_Os01g15680	-2.69231	-7.64525	Unchanged	DOWN	transferase, putative, expressed
LOC_Os01g15770	-0.776067	-0.653465	Unchanged	DOWN	transmembrane protein 136, putative, expressed
LOC_Os01g15790	0.304933	-2.42826	Unchanged	DOWN	expressed protein
LOC_Os01g15830	1.13658	-2.2201	UP	DOWN	peroxidase precursor, putative, expressed
LOC_Os01g15860	0.262524	0.66283	Unchanged	UP	pre-mRNA-processing factor 6, putative, expressed
LOC_Os01g15900	1.30049	1.05447	Unchanged	UP	expressed protein
LOC_Os01g15970	2.57949	-1.74608	Unchanged	DOWN	expressed protein
LOC_Os01g16000	0.345184	0.96216	Unchanged	UP	CRAL/TRIO domain containing protein, expressed
LOC_Os01g16010	-0.225062	-0.912762	Unchanged	DOWN	BCAS2 protein, putative, expressed
LOC_Os01g16110	-0.0257719	1.06317	Unchanged	UP	la domain containing protein, putative, expressed
LOC_Os01g16170	1.90758	4.03071	UP	UP	PQ loop repeat domain containing protein, expressed
LOC_Os01g16200	1.87427	-3.82056	Unchanged	DOWN	serpin domain containing protein, putative, expressed
LOC_Os01g16240	-0.658589	0.151905	DOWN	Unchanged	OsCam1-3 - Calmodulin, expressed
LOC_Os01g16350	0.743963	1.31379	Unchanged	UP	hydroxymethylglutaryl-CoA lyase, putative, expressed
LOC_Os01g16380	3.74505	-2.90932	UP	Unchanged	expressed protein
LOC_Os01g16400	-1.47755	-1.34512	Unchanged	DOWN	NB-ARC domain containing protein, expressed
LOC_Os01g16430	0.233942	1.2267	Unchanged	UP	cysteine proteinase inhibitor precursor protein, putative, expressed
LOC_Os01g16450	0.918118	-0.383726	UP	Unchanged	peroxidase precursor, putative, expressed
LOC_Os01g16530	-0.813832	-0.468549	DOWN	Unchanged	OsClp1 - Putative Clp protease homologue, expressed
LOC_Os01g16650	-2.38016	-1.41799	DOWN	DOWN	ubiquitin-conjugating enzyme, putative, expressed
LOC_Os01g16714	-0.272227	-1.30712	Unchanged	DOWN	flavin monooxygenase, putative, expressed
LOC_Os01g16870	0.529154	0.726046	Unchanged	UP	argonaute, putative, expressed
LOC_Os01g16890	-0.791181	-0.584822	DOWN	Unchanged	ribosomal protein L7Ae, putative, expressed
LOC_Os01g16920	5.85101	4.51116	UP	Unchanged	embryonic protein DC-8, putative, expressed
LOC_Os01g16940	-1.82909	-0.72031	DOWN	DOWN	MazG nucleotide pyrophosphohydrolase domain containing protein, expressed
LOC_Os01g17050	-1.9774	-0.812285	DOWN	Unchanged	VQ domain containing protein, putative, expressed
LOC_Os01g17150	-0.438543	-0.748162	Unchanged	DOWN	plastid-specific 50S ribosomal protein 5, chloroplast precursor, putative, expressed
LOC_Os01g17160	1.03649	-1.66793	Unchanged	DOWN	OsSubt1 - Putative Subtilisin homologue, expressed
LOC_Os01g17170	-1.01898	-0.191468	DOWN	Unchanged	magnesium-protoporphyrin IX monomethyl ester cyclase,chloroplast precursor, putative, expressed
LOC_Os01g17180	0.422373	0.779412	Unchanged	UP	proteasome subunit, putative, expressed
LOC_Os01g17214	-0.996478	-0.532432	DOWN	Unchanged	major facilitator superfamily antiporter, putative, expressed
LOC_Os01g17240	0.640144	0.0688511	UP	Unchanged	transporter, major facilitator family, putative, expressed
LOC_Os01g17250	0.0470092	0.844845	Unchanged	UP	BRASSINOSTEROID INSENSITIVE 1-associated receptor kinase 1 precursor, putative, expressed
LOC_Os01g17279	1.48425	-0.94731	UP	Unchanged	exonuclease, putative, expressed
LOC_Os01g17390	-0.312078	-1.61243	Unchanged	DOWN	OsFBX5 - F-box domain containing protein, expressed
LOC_Os01g17402	-1.99922	-5.53181	Unchanged	DOWN	cyclin, putative, expressed
LOC_Os01g17420	NA	-5.6076	Unchanged	DOWN	expressed protein
LOC_Os01g18050	-1.08982	-0.375659	DOWN	Unchanged	tubulin/FtsZ domain containing protein, putative, expressed
LOC_Os01g18070	-0.786442	0.16853	DOWN	Unchanged	bacterial transferase hexapeptide domain containing protein, expressed
LOC_Os01g18150	4.9872	-8.38134	Unchanged	DOWN	STE_MEK_ste7_MAP2K.1 - STE kinases include homologs to sterile 7, sterile 11 and sterile 20 from yeast, expressed
LOC_Os01g18160	2.80335	4.56862	Unchanged	UP	expressed protein
LOC_Os01g18210	-0.622051	-0.935993	DOWN	DOWN	peptidyl-prolyl cis-trans isomerase, putative, expressed
LOC_Os01g18220	1.91702	2.70614	UP	UP	expressed protein
LOC_Os01g18240	-0.0753774	0.949767	Unchanged	UP	MYB family transcription factor, putative, expressed
LOC_Os01g18310	NA	5.64062	Unchanged	UP	expressed protein
LOC_Os01g18320	-0.139642	-1.21615	Unchanged	DOWN	protoporphyrinogen oxidase, chloroplast precursor, putative, expressed
LOC_Os01g18400	2.38715	-0.0843951	UP	Unchanged	CHIT10 - Chitinase family protein precursor, expressed
LOC_Os01g18490	-0.53371	-6.32127	Unchanged	DOWN	expressed protein
LOC_Os01g18710	-4.34722	-7.59757	Unchanged	DOWN	hypothetical protein
LOC_Os01g18744	-1.21458	-0.601521	DOWN	Unchanged	transferase family protein, putative, expressed
LOC_Os01g18850	0.522021	1.23424	Unchanged	UP	OsSPL1 - SBP-box gene family member, expressed
LOC_Os01g18950	-0.26365	-2.70334	Unchanged	DOWN	peroxidase precursor, putative, expressed
LOC_Os01g19020	-0.819996	-1.57286	DOWN	DOWN	peroxidase precursor, putative, expressed
LOC_Os01g19120	0.663201	-3.78308	Unchanged	DOWN	expressed protein
LOC_Os01g19130	0.982849	0.423061	UP	Unchanged	protein phosphatase 2C, putative, expressed
LOC_Os01g19160	3.32837	-3.13532	UP	Unchanged	protein kinase domain containing protein, expressed
LOC_Os01g19220	-1.88591	-1.70405	DOWN	DOWN	beta-D-xylosidase, putative, expressed
LOC_Os01g19290	0.112949	-2.56884	Unchanged	DOWN	integral membrane protein DUF6 containing protein, expressed
LOC_Os01g19320	5.46774	-4.12447	Unchanged	DOWN	expressed protein
LOC_Os01g19400	-0.2258	-1.29074	Unchanged	DOWN	expressed protein
LOC_Os01g19529	2.2504	-0.423566	UP	Unchanged	pentatricopeptide, putative, expressed
LOC_Os01g19548	1.92989	-1.11368	UP	Unchanged	pentatricopeptide, putative, expressed
LOC_Os01g19610	-0.46832	-0.824886	Unchanged	DOWN	plant protein of unknown function domain containing protein, expressed
LOC_Os01g19750	2.17804	4.83607	Unchanged	UP	glycosyl hydrolase, putative, expressed
LOC_Os01g19760	-0.819343	0.275203	DOWN	Unchanged	expressed protein
LOC_Os01g19770	1.98206	4.5533	UP	UP	mitochondrial import inner membrane translocase subunit Tim17, putative, expressed
LOC_Os01g19800	1.00981	-0.852597	Unchanged	DOWN	zinc finger, C3HC4 type, putative, expressed
LOC_Os01g19840	-1.13299	0.0636847	DOWN	Unchanged	60S ribosomal protein L29-2, putative, expressed
LOC_Os01g19980	4.42712	-5.80475	UP	Unchanged	hypothetical protein
LOC_Os01g20030	1.60952	-4.2669	Unchanged	DOWN	expressed protein
LOC_Os01g20206	1.9903	3.25034	UP	UP	methyltransferase, putative, expressed
LOC_Os01g20830	-1.37398	-1.6008	DOWN	DOWN	heavy metal-associated domain containing protein, expressed
LOC_Os01g20850	4.71142	5.2867	UP	UP	expressed protein
LOC_Os01g20880	0.695026	-3.82265	Unchanged	DOWN	OsWAK3 - OsWAK receptor-like cytoplasmic kinase OsWAK-RLCK, expressed
LOC_Os01g20980	0.604843	3.89214	Unchanged	UP	pectinesterase, putative, expressed
LOC_Os01g21010	NA	-6.59557	Unchanged	DOWN	expressed protein
LOC_Os01g21034	-2.62678	-1.1665	DOWN	DOWN	pectinesterase, putative, expressed
LOC_Os01g21070	-5.14961	-0.117711	DOWN	Unchanged	endoglucanase, putative, expressed
LOC_Os01g21120	-0.0766929	-1.24958	Unchanged	DOWN	AP2 domain containing protein, expressed
LOC_Os01g21160	0.894187	0.964497	UP	UP	2-oxo acid dehydrogenases acyltransferase domain containing protein, expressed
LOC_Os01g21240	3.53413	-0.0700792	UP	Unchanged	MLA6 protein, putative, expressed
LOC_Os01g21250	3.51126	3.53838	UP	UP	late embryogenesis abundant protein, putative, expressed
LOC_Os01g21300	-2.1129	0.791913	DOWN	Unchanged	esterase/lipase/thioesterase family protein, putative, expressed
LOC_Os01g21320	0.281815	0.696834	Unchanged	UP	NAD dependent epimerase/dehydratase family domain containing protein, expressed
LOC_Os01g21420	2.7618	2.32594	UP	UP	pre-mRNA-splicing factor SF2, putative, expressed
LOC_Os01g21440	-0.978206	-0.158693	DOWN	Unchanged	expressed protein
LOC_Os01g21450	-0.211127	0.636009	Unchanged	UP	expressed protein
LOC_Os01g21490	7.23242	NA	UP	Unchanged	transposon protein, putative, CACTA, En/Spm sub-class
LOC_Os01g21660	5.89995	-2.75458	UP	Unchanged	expressed protein
LOC_Os01g21850	-0.0403406	0.649995	Unchanged	UP	protein transport protein-related, putative, expressed
LOC_Os01g21940	0.683348	0.25908	UP	Unchanged	WD domain, G-beta repeat domain containing protein, expressed
LOC_Os01g21980	-0.273796	-6.81067	Unchanged	DOWN	expressed protein
LOC_Os01g22000	-0.24818	-6.19056	Unchanged	DOWN	expressed protein
LOC_Os01g22140	NA	-6.79399	Unchanged	DOWN	transposon protein, putative, CACTA, En/Spm sub-class, expressed
LOC_Os01g22209	3.89186	-6.59509	UP	DOWN	expressed protein
LOC_Os01g22230	-0.923283	-0.37014	DOWN	Unchanged	peroxidase precursor, putative, expressed
LOC_Os01g22249	-1.57837	-0.97233	DOWN	DOWN	peroxidase precursor, putative, expressed
LOC_Os01g22352	0.427628	0.609815	Unchanged	UP	peroxidase precursor, putative, expressed
LOC_Os01g22430	-1.53873	-4.91075	Unchanged	DOWN	OsFBDUF3 - F-box and DUF domain containing protein, expressed
LOC_Os01g22530	4.11203	-6.52564	Unchanged	DOWN	expressed protein
LOC_Os01g22550	0.760975	0.769034	Unchanged	UP	galactosyltransferase family protein, putative, expressed
LOC_Os01g22600	0.516564	1.14661	Unchanged	UP	mitochondrial carrier protein, putative, expressed
LOC_Os01g22630	0.874421	0.693806	UP	Unchanged	ECT protein, putative, expressed
LOC_Os01g22660	-1.13699	-0.516272	DOWN	Unchanged	GDSL-like lipase/acylhydrolase, putative, expressed
LOC_Os01g22710	-0.406286	-2.45629	Unchanged	DOWN	organic cation transporter-related, putative, expressed
LOC_Os01g22780	0.156942	2.22415	Unchanged	UP	GDSL-like lipase/acylhydrolase, putative, expressed
LOC_Os01g22870	-0.0344276	0.790757	Unchanged	UP	expressed protein
LOC_Os01g23144	5.72831	-6.78651	Unchanged	DOWN	retrotransposon protein, putative, unclassified, expressed
LOC_Os01g23340	1.04348	-4.32346	Unchanged	DOWN	expressed protein
LOC_Os01g23590	0.431624	0.642511	Unchanged	UP	suppressor of Mek, putative, expressed
LOC_Os01g23700	2.8792	-0.924453	UP	Unchanged	expressed protein
LOC_Os01g23740	0.0474369	1.26189	Unchanged	UP	OsPDIL2-2 protein disulfide isomerase PDIL2-2, expressed
LOC_Os01g23810	6.27758	-3.08587	UP	DOWN	expressed protein
LOC_Os01g23990	-6.30458	2.56779	DOWN	UP	expressed protein
LOC_Os01g24010	1.42037	0.476191	UP	Unchanged	pleiotropic drug resistance protein, putative, expressed
LOC_Os01g24070	-1.1764	-0.361492	DOWN	Unchanged	GATA zinc finger domain containing protein, expressed
LOC_Os01g24090	-0.416466	-0.74315	Unchanged	DOWN	TPR repeat, putative, expressed
LOC_Os01g24170	1.52228	-5.71147	Unchanged	DOWN	hypothetical protein
LOC_Os01g24430	-1.97634	0.777305	DOWN	Unchanged	expressed protein
LOC_Os01g24470	3.53232	0.501229	UP	Unchanged	PHS1, putative, expressed
LOC_Os01g24500	-0.29226	-1.37924	Unchanged	DOWN	expressed protein
LOC_Os01g24680	0.0171441	0.678833	Unchanged	UP	3-hydroxyacyl-CoA dehydrogenase, putative, expressed
LOC_Os01g24690	0.400804	-1.14287	Unchanged	DOWN	60S ribosomal protein L23A, putative, expressed
LOC_Os01g24710	2.8701	4.82888	UP	UP	jacalin-like lectin domain containing protein, expressed
LOC_Os01g24750	-0.174829	-0.727517	Unchanged	DOWN	Ser/Thr protein phosphatase family protein, putative, expressed
LOC_Os01g24760	-0.427227	1.98167	Unchanged	UP	expressed protein
LOC_Os01g24764	-5.64251	-6.65318	DOWN	Unchanged	expressed protein
LOC_Os01g24790	-4.80445	NA	DOWN	Unchanged	transferase family protein, putative, expressed
LOC_Os01g24870	3.53978	-7.20177	Unchanged	DOWN	retrotransposon protein, putative, unclassified, expressed
LOC_Os01g24940	1.44059	-0.130157	UP	Unchanged	poly synthetase 2-A, putative, expressed
LOC_Os01g24980	1.50699	NA	UP	Unchanged	naringenin,2-oxoglutarate 3-dioxygenase, putative, expressed
LOC_Os01g25010	1.4615	-0.966887	Unchanged	DOWN	flavonol synthase/flavanone 3-hydroxylase, putative, expressed
LOC_Os01g25280	3.05324	6.95509	Unchanged	UP	jacalin-like lectin domain containing protein, expressed
LOC_Os01g25320	0.403009	0.797633	Unchanged	UP	auxilin, putative, expressed
LOC_Os01g25330	0.333713	0.961373	Unchanged	UP	SAC9, putative, expressed
LOC_Os01g25386	0.542375	0.640027	Unchanged	UP	multidrug resistance-associated protein, putative, expressed
LOC_Os01g25484	-0.573816	-0.79265	Unchanged	DOWN	ferredoxin--nitrite reductase, putative, expressed
LOC_Os01g25500	-1.26445	-0.423237	DOWN	Unchanged	sterol carrier protein-2, putative, expressed
LOC_Os01g25540	-0.887599	-0.186492	DOWN	Unchanged	RALFL6 - Rapid ALkalinization Factor RALF family protein precursor, expressed
LOC_Os01g25610	-0.834886	0.0762737	DOWN	Unchanged	40S ribosomal protein S4, putative, expressed
LOC_Os01g25630	1.94414	-4.12909	Unchanged	DOWN	NB-ARC domain containing protein, expressed
LOC_Os01g25720	-0.459305	-2.71751	Unchanged	DOWN	disease resistance protein RGA4, putative, expressed
LOC_Os01g25820	-0.802285	-0.603119	DOWN	DOWN	respiratory burst oxidase, putative, expressed
LOC_Os01g25880	-0.928941	-0.16112	DOWN	Unchanged	dephospho-CoA kinase, putative, expressed
LOC_Os01g26120	1.05071	0.865612	UP	UP	membrane associated DUF588 domain containing protein, putative, expressed
LOC_Os01g26130	-0.536528	-4.14944	Unchanged	DOWN	expressed protein
LOC_Os01g26160	-0.174048	0.983752	Unchanged	UP	exportin 1, putative, expressed
LOC_Os01g26290	NA	-6.59875	Unchanged	DOWN	expressed protein
LOC_Os01g26410	1.33904	-3.6523	UP	DOWN	expressed protein
LOC_Os01g26920	0.379918	0.788127	Unchanged	UP	expressed protein
LOC_Os01g27140	0.128019	0.884677	Unchanged	UP	OsGrx_C7 - glutaredoxin subgroup III, expressed
LOC_Os01g27160	-2.60696	3.23016	Unchanged	UP	cullin, putative, expressed
LOC_Os01g27170	4.31509	-3.33472	UP	Unchanged	potassium transporter, putative, expressed
LOC_Os01g27230	1.04776	1.59827	UP	UP	12-oxophytodienoate reductase, putative, expressed
LOC_Os01g27240	-1.57568	3.56302	Unchanged	UP	12-oxophytodienoate reductase, putative, expressed
LOC_Os01g27340	2.50165	3.09985	UP	UP	glutathione S-transferase, putative, expressed
LOC_Os01g27360	2.15626	2.32829	UP	UP	glutathione S-transferase, putative, expressed
LOC_Os01g27530	3.03282	-5.76641	Unchanged	DOWN	expressed protein
LOC_Os01g27590	4.77171	-3.28014	UP	Unchanged	transposon protein, putative, Pong sub-class, expressed
LOC_Os01g27760	NA	-2.93527	Unchanged	DOWN	expressed protein
LOC_Os01g28050	5.21867	3.19724	UP	Unchanged	expressed protein
LOC_Os01g28100	6.56016	-5.86389	UP	Unchanged	expressed protein
LOC_Os01g28290	4.85848	-6.8869	UP	DOWN	expressed protein
LOC_Os01g28300	1.32993	0.448569	UP	Unchanged	OsFBX7 - F-box domain containing protein, expressed
LOC_Os01g28500	1.65874	2.67967	UP	UP	SCP-like extracellular protein, expressed
LOC_Os01g28690	0.152477	1.28265	Unchanged	UP	nucleoporin autopeptidase domain containing protein, expressed
LOC_Os01g28840	3.52753	2.23011	UP	UP	C4-dicarboxylate transporter/malic acid transport protein, expressed
LOC_Os01g29280	-0.0709546	-5.11039	Unchanged	DOWN	expressed protein
LOC_Os01g29330	-2.19426	-2.49629	DOWN	DOWN	expressed protein
LOC_Os01g29409	0.202147	0.819962	Unchanged	UP	tRNA methyltransferase, putative, expressed
LOC_Os01g29430	-0.406904	-2.71639	Unchanged	DOWN	tetratricopeptide-like helical, putative, expressed
LOC_Os01g29804	0.891529	-4.07519	Unchanged	DOWN	expressed protein
LOC_Os01g29830	-0.518129	-3.77903	Unchanged	DOWN	expressed protein
LOC_Os01g29840	2.35474	-2.58509	Unchanged	DOWN	no apical meristem protein, putative, expressed
LOC_Os01g31050	NA	-5.57217	Unchanged	DOWN	expressed protein
LOC_Os01g31360	-0.054301	0.654799	Unchanged	UP	expressed protein
LOC_Os01g31460	2.01749	-1.19415	UP	Unchanged	retrotransposon protein, putative, unclassified, expressed
LOC_Os01g31494	4.14009	-2.44744	UP	Unchanged	expressed protein
LOC_Os01g31610	-0.778326	-1.07963	DOWN	DOWN	tyrosyl-tRNA synthetase, putative, expressed
LOC_Os01g31690	-0.795302	-1.03749	DOWN	DOWN	oxygen-evolving enhancer protein 1, chloroplast precursor, putative, expressed
LOC_Os01g31760	1.59052	-4.486	UP	DOWN	acyl-ACP thioesterase, putative, expressed
LOC_Os01g31800	-2.1152	-0.345629	DOWN	Unchanged	Core histone H2A/H2B/H3/H4 domain containing protein, putative, expressed
LOC_Os01g31920	0.864283	-4.28518	Unchanged	DOWN	expressed protein
LOC_Os01g31940	-0.370477	0.943883	Unchanged	UP	purine permease, putative, expressed
LOC_Os01g32150	2.42559	-4.03566	UP	Unchanged	expressed protein
LOC_Os01g32170	-1.04073	1.99578	Unchanged	UP	pentatricopeptide, putative, expressed
LOC_Os01g32330	0.157429	1.29067	Unchanged	UP	heavy metal-associated domain containing protein, expressed
LOC_Os01g32364	0.902774	1.1893	UP	UP	Os1bglu1 - beta-mannosidase/glucosidase homologue, expressed
LOC_Os01g32380	-0.0308926	1.45071	Unchanged	UP	expressed protein
LOC_Os01g32460	-1.80755	-0.0411926	DOWN	Unchanged	expressed protein
LOC_Os01g32720	0.275995	0.946865	Unchanged	UP	expressed protein
LOC_Os01g32780	3.32401	3.55659	UP	UP	universal stress protein domain containing protein, putative, expressed
LOC_Os01g32800	-0.00300217	0.593811	Unchanged	UP	proteasome subunit, putative, expressed
LOC_Os01g32830	-0.666806	-1.21492	DOWN	DOWN	expressed protein
LOC_Os01g32840	-0.292307	-3.52411	Unchanged	DOWN	expressed protein
LOC_Os01g32890	-0.00952915	-2.16222	Unchanged	DOWN	expressed protein
LOC_Os01g32910	6.29808	NA	UP	Unchanged	hypothetical protein
LOC_Os01g33000	0.413023	1.25592	Unchanged	UP	expressed protein
LOC_Os01g33040	-2.10675	-0.296506	DOWN	Unchanged	kinesin motor domain containing protein, expressed
LOC_Os01g33520	6.9135	-4.01992	UP	Unchanged	ulp1 protease family, C-terminal catalytic domain containing protein, expressed
LOC_Os01g33540	-0.104086	-0.717819	Unchanged	DOWN	transposon protein, putative, unclassified, expressed
LOC_Os01g33710	6.51512	-0.953755	UP	Unchanged	expressed protein
LOC_Os01g33770	-4.50696	-4.62353	DOWN	DOWN	expressed protein
LOC_Os01g33800	0.835662	0.324122	UP	Unchanged	heat shock protein DnaJ, putative, expressed
LOC_Os01g33900	-6.08498	NA	DOWN	Unchanged	expressed protein
LOC_Os01g34050	-5.03781	-7.56835	Unchanged	DOWN	expressed protein
LOC_Os01g34080	0.68208	0.883144	UP	UP	armadillo/beta-catenin-like repeat family protein, expressed
LOC_Os01g34330	0.819276	0.715124	UP	UP	BAH domain containing protein, expressed
LOC_Os01g34390	-0.202697	1.58173	Unchanged	UP	prenyltransferase, putative, expressed
LOC_Os01g34420	0.949163	-3.64095	Unchanged	DOWN	expressed protein
LOC_Os01g34480	0.269633	0.654439	Unchanged	UP	NAD dependent epimerase/dehydratase family protein, putative, expressed
LOC_Os01g34500	3.06185	-2.38617	UP	Unchanged	expressed protein
LOC_Os01g34510	5.88517	NA	UP	Unchanged	hypothetical protein
LOC_Os01g34560	-1.23252	-0.997316	DOWN	DOWN	3-ketoacyl-CoA synthase, putative, expressed
LOC_Os01g34620	-0.88508	0.39087	DOWN	Unchanged	OsGrx_S15.1 - glutaredoxin subgroup II, expressed
LOC_Os01g34690	-0.88334	-0.355419	DOWN	Unchanged	expressed protein
LOC_Os01g34780	0.854355	1.54923	UP	UP	protein binding protein, putative, expressed
LOC_Os01g34870	0.438504	1.44921	Unchanged	UP	expressed protein
LOC_Os01g34910	-2.31076	-1.99176	DOWN	DOWN	expressed protein
LOC_Os01g34920	2.34146	-0.747134	UP	Unchanged	beta-galactosidase precursor, putative, expressed
LOC_Os01g35030	1.16941	-2.702	Unchanged	DOWN	MDR-like ABC transporter, putative, expressed
LOC_Os01g35040	0.360971	0.725043	Unchanged	UP	ZOS1-09 - C2H2 zinc finger protein, expressed
LOC_Os01g35240	4.36123	-7.61972	Unchanged	DOWN	hypothetical protein
LOC_Os01g35380	5.51712	-3.94256	UP	DOWN	retrotransposon protein, putative, Ty3-gypsy subclass, expressed
LOC_Os01g35590	2.17321	0.461832	UP	Unchanged	expressed protein
LOC_Os01g35789	0.417207	-1.15025	Unchanged	DOWN	expressed protein
LOC_Os01g36070	-1.01637	-0.414359	DOWN	Unchanged	nodulin MtN3 family protein, putative, expressed
LOC_Os01g36080	0.398449	-1.22596	Unchanged	DOWN	protein phosphatase 2C containing protein, expressed
LOC_Os01g36100	6.40686	-4.49993	UP	Unchanged	expressed protein
LOC_Os01g36110	6.91601	NA	UP	Unchanged	expressed protein
LOC_Os01g36240	-1.21102	0.40967	DOWN	Unchanged	peroxidase precursor, putative, expressed
LOC_Os01g36390	-2.47532	-1.66838	DOWN	DOWN	MCM4 - Putative minichromosome maintenance MCM complex subunit 4, expressed
LOC_Os01g36600	0.282981	1.30532	Unchanged	UP	PPR repeat domain containing protein, putative, expressed
LOC_Os01g36640	-1.19567	-1.09113	DOWN	DOWN	disease resistance protein RPM1, putative, expressed
LOC_Os01g36670	0.980785	0.783594	UP	UP	expressed protein
LOC_Os01g36790	1.471	2.68332	UP	UP	TKL_IRAK_DUF26-lf.2 - DUF26 kinases have homology to DUF26 containing loci, expressed
LOC_Os01g36840	0.147341	0.712602	Unchanged	UP	ATP-binding region, ATPase-like domain containing protein, expressed
LOC_Os01g36860	0.0175318	0.710567	Unchanged	UP	DEAD-box ATP-dependent RNA helicase 40, putative, expressed
LOC_Os01g36880	0.737086	-5.6576	Unchanged	DOWN	hypothetical protein
LOC_Os01g36920	-0.0814291	0.631497	Unchanged	UP	DEAD-box ATP-dependent RNA helicase, putative, expressed
LOC_Os01g36930	0.160102	0.683421	Unchanged	UP	ubiquitin carboxyl-terminal hydrolase 6, putative, expressed
LOC_Os01g36940	-0.679192	-0.980456	Unchanged	DOWN	OsFBX13 - F-box domain containing protein, expressed
LOC_Os01g36950	1.20063	1.57236	UP	UP	N-rich protein, putative, expressed
LOC_Os01g37020	-0.793418	-1.30357	Unchanged	DOWN	carboxyl-terminal peptidase, putative, expressed
LOC_Os01g37210	0.0754011	-5.11155	Unchanged	DOWN	expressed protein
LOC_Os01g37260	0.157313	-3.32029	Unchanged	DOWN	OsFBX14 - F-box domain containing protein, expressed
LOC_Os01g37280	-1.97739	-1.48386	DOWN	DOWN	expressed protein
LOC_Os01g37460	-2.48993	-2.00581	DOWN	Unchanged	zinc finger family protein, putative, expressed
LOC_Os01g37480	-0.919356	-1.20849	DOWN	DOWN	expressed protein
LOC_Os01g37500	6.5672	-7.63975	UP	DOWN	expressed protein
LOC_Os01g37510	0.12157	-2.05667	Unchanged	DOWN	peptide deformylase, putative, expressed
LOC_Os01g37590	-1.58364	-1.44378	DOWN	DOWN	peptide transporter PTR2, putative, expressed
LOC_Os01g37650	3.43219	-0.801637	UP	Unchanged	esterase, putative, expressed
LOC_Os01g37670	1.99916	-2.38372	UP	DOWN	OsFBX15 - F-box domain containing protein, expressed
LOC_Os01g37690	0.690041	1.04126	Unchanged	UP	sodium/calcium exchanger protein, putative, expressed
LOC_Os01g37750	0.146876	1.8923	Unchanged	UP	glutathione S-transferase, putative, expressed
LOC_Os01g37800	0.32656	0.998926	Unchanged	UP	ras-related protein, putative, expressed
LOC_Os01g37810	-1.09845	5.06438	Unchanged	UP	expressed protein
LOC_Os01g37832	0.17328	1.38291	Unchanged	UP	thioredoxin, putative, expressed
LOC_Os01g37870	-0.640143	-1.78577	Unchanged	DOWN	PPR repeat domain containing protein, putative, expressed
LOC_Os01g37910	-0.655052	-0.428252	DOWN	Unchanged	vacuolar-processing enzyme precursor, putative, expressed
LOC_Os01g37920	0.821242	0.0214856	UP	Unchanged	expressed protein
LOC_Os01g38120	1.3005	-3.41297	UP	DOWN	plant protein of unknown function domain containing protein, expressed
LOC_Os01g38229	-1.62701	-1.39718	DOWN	DOWN	peptidyl-prolyl isomerase, putative, expressed
LOC_Os01g38359	0.202223	-1.12207	Unchanged	DOWN	peptidyl-prolyl cis-trans isomerase, FKBP-type, putative, expressed
LOC_Os01g38390	NA	-6.77532	Unchanged	DOWN	expressed protein
LOC_Os01g38520	1.35358	-2.54489	Unchanged	DOWN	expressed protein
LOC_Os01g38530	1.77567	-0.14312	UP	Unchanged	ELF3 protein, putative, expressed
LOC_Os01g38560	0.741958	3.04116	Unchanged	UP	expressed protein
LOC_Os01g38580	1.4912	-1.70385	UP	Unchanged	beta,beta-carotene 9,10-dioxygenase, putative, expressed
LOC_Os01g38610	-0.741615	-0.623637	Unchanged	DOWN	helix-loop-helix DNA-binding domain containing protein, expressed
LOC_Os01g38650	NA	5.58712	Unchanged	UP	expressed protein
LOC_Os01g38680	-3.21973	NA	DOWN	Unchanged	transporter family protein, putative, expressed
LOC_Os01g38700	NA	-7.27841	Unchanged	DOWN	nucleic acid binding protein, putative, expressed
LOC_Os01g38980	-0.665333	-0.602992	Unchanged	DOWN	calmodulin-binding protein, putative, expressed
LOC_Os01g39010	0.210292	-1.73398	Unchanged	DOWN	50S ribosomal protein, putative, expressed
LOC_Os01g39020	4.01952	2.41542	UP	UP	HSF-type DNA-binding domain containing protein, expressed
LOC_Os01g39250	0.494695	1.23961	Unchanged	UP	OsFtsH4 FtsH protease, homologue of AtFtsH4, expressed
LOC_Os01g39260	0.482433	1.03016	Unchanged	UP	OsFtsH5 FtsH protease, homologue of AtFtsH4, expressed
LOC_Os01g39270	-0.287196	-1.05008	Unchanged	DOWN	NAD binding domain of 6-phosphogluconate dehydrogenase containing protein, expressed
LOC_Os01g39310	0.351636	0.734107	Unchanged	UP	SEY1, putative, expressed
LOC_Os01g39380	0.525798	0.615325	Unchanged	UP	SCD1, putative, expressed
LOC_Os01g39490	1.94485	-6.12573	Unchanged	DOWN	expressed protein
LOC_Os01g39590	1.97216	2.18877	UP	UP	expressed protein
LOC_Os01g39600	-0.0920973	-1.36764	Unchanged	DOWN	expressed protein
LOC_Os01g39670	-0.589023	-4.47842	Unchanged	DOWN	OsFBD1 - F-box and FBD domain containing protein, expressed
LOC_Os01g39680	0.507367	-5.34461	Unchanged	DOWN	expressed protein
LOC_Os01g39770	-0.873469	-0.93686	Unchanged	DOWN	calcineurin B, putative, expressed
LOC_Os01g40070	-1.11792	-1.63455	DOWN	DOWN	expressed protein
LOC_Os01g40094	1.21154	-0.721979	UP	Unchanged	protein phosphatase 2C, putative, expressed
LOC_Os01g40110	-2.83752	-0.306121	DOWN	Unchanged	ZOS1-11 - C2H2 zinc finger protein, expressed
LOC_Os01g40150	5.69787	-0.171889	UP	Unchanged	eukaryotic translation initiation factor 5B, putative, expressed
LOC_Os01g40160	1.16488	-4.79032	Unchanged	DOWN	OsFBX16 - F-box domain containing protein, expressed
LOC_Os01g40170	5.45694	-0.849577	UP	Unchanged	translation initiation factor, putative, expressed
LOC_Os01g40180	1.17388	-3.51771	Unchanged	DOWN	expressed protein
LOC_Os01g40190	1.72987	0.894688	UP	UP	retrotransposon protein, putative, unclassified, expressed
LOC_Os01g40220	NA	-7.56203	Unchanged	DOWN	DEFL7 - Defensin and Defensin-like DEFL family
LOC_Os01g40240	4.38597	-1.12786	UP	Unchanged	expressed protein
LOC_Os01g40250	0.103866	1.05893	Unchanged	UP	down-regulated in metastasis family protein, expressed
LOC_Os01g40260	6.24536	-0.446897	UP	Unchanged	WRKY77, expressed
LOC_Os01g40280	1.22704	1.20167	UP	UP	integral membrane protein, putative, expressed
LOC_Os01g40310	-0.531786	-0.811349	Unchanged	DOWN	expressed protein
LOC_Os01g40330	1.20265	0.950665	UP	UP	DUF630/DUF632 domains containing protein, putative, expressed
LOC_Os01g40360	2.69713	-5.79123	UP	DOWN	amino acid transporter family protein, putative, expressed
LOC_Os01g40370	3.63644	0.928068	UP	Unchanged	phosphatase-associated family protein, putative, expressed
LOC_Os01g40450	2.66738	-6.47861	Unchanged	DOWN	2-aminoethanethiol dioxygenase, putative, expressed
LOC_Os01g40480	1.39325	-2.32933	UP	DOWN	anthranilate phosphoribosyltransferase, putative, expressed
LOC_Os01g40540	2.20415	6.30346	Unchanged	UP	lectin receptor-type protein kinase, putative, expressed
LOC_Os01g40550	-1.84215	-1.08328	DOWN	Unchanged	hsp20/alpha crystallin family protein, putative, expressed
LOC_Os01g40600	4.67565	2.32977	UP	Unchanged	coiled-coil domain-containing protein, putative, expressed
LOC_Os01g40630	-0.863216	-1.8081	DOWN	DOWN	uncharacterized protein PA4923, putative, expressed
LOC_Os01g40640	-0.88013	-1.42053	Unchanged	DOWN	S1 RNA binding domain containing protein, expressed
LOC_Os01g40650	-1.54161	0.165025	DOWN	Unchanged	expressed protein
LOC_Os01g40720	1.5762	-1.99064	UP	DOWN	pentatricopeptide, putative, expressed
LOC_Os01g40820	0.472544	-4.75233	Unchanged	DOWN	peptidase family M41 containing protein, expressed
LOC_Os01g40830	-2.62007	-4.827	Unchanged	DOWN	transposon protein, putative, Mutator sub-class, expressed
LOC_Os01g40860	1.12497	0.12252	UP	Unchanged	aldehyde dehydrogenase, putative, expressed
LOC_Os01g40950	4.49945	5.12384	UP	UP	expressed protein
LOC_Os01g41000	-5.15605	-0.792631	DOWN	Unchanged	ZCW7, putative, expressed
LOC_Os01g41120	0.53169	-1.34779	Unchanged	DOWN	retrotransposon protein, putative, Ty3-gypsy subclass, expressed
LOC_Os01g41170	-1.04229	-3.54787	Unchanged	DOWN	THION27 - Plant thionin family protein precursor, expressed
LOC_Os01g41260	3.63885	-3.10046	Unchanged	DOWN	OsFBD2 - F-box and FBD domain containing protein, expressed
LOC_Os01g41340	NA	3.33905	Unchanged	UP	OsFBL1 - F-box domain and LRR containing protein, expressed
LOC_Os01g41420	-1.26701	-4.09428	Unchanged	DOWN	transmembrane amino acid transporter protein, putative, expressed
LOC_Os01g41450	-0.0130665	-1.46185	Unchanged	DOWN	UDP-glucoronosyl and UDP-glucosyl transferase domain containing protein, expressed
LOC_Os01g41640	0.491155	1.04463	Unchanged	UP	expressed protein
LOC_Os01g41710	-1.24613	-1.23827	DOWN	DOWN	chlorophyll A-B binding protein, putative, expressed
LOC_Os01g41730	-1.99026	-2.09582	DOWN	DOWN	serine/threonine-protein kinase, putative, expressed
LOC_Os01g41780	3.44505	-5.14204	Unchanged	DOWN	expressed protein
LOC_Os01g41810	1.41188	0.239937	UP	Unchanged	cytochrome P450 72A1, putative, expressed
LOC_Os01g41834	2.53146	-1.10989	UP	Unchanged	chalcone synthase, putative, expressed
LOC_Os01g41870	-0.871418	-0.42298	DOWN	Unchanged	protein kinase, putative, expressed
LOC_Os01g41890	2.30758	-0.830548	UP	Unchanged	MLA1, putative, expressed
LOC_Os01g41990	-0.173619	-2.17032	Unchanged	DOWN	OsCML12 - Calmodulin-related calcium sensor protein, expressed
LOC_Os01g42030	1.57799	0.157522	UP	Unchanged	mitochondrial chaperone BCS1, putative, expressed
LOC_Os01g42060	0.844362	-4.80782	Unchanged	DOWN	expressed protein
LOC_Os01g42070	-1.63759	-0.500134	DOWN	Unchanged	kinesin motor domain containing protein, putative, expressed
LOC_Os01g42090	0.974728	1.75745	UP	UP	nodulin MtN3 family protein, putative, expressed
LOC_Os01g42110	0.952648	2.65616	Unchanged	UP	nodulin MtN3 family protein, putative, expressed
LOC_Os01g42200	-1.69831	-0.227495	DOWN	Unchanged	expressed protein
LOC_Os01g42260	0.272613	0.622623	Unchanged	UP	transcriptional corepressor LEUNIG, putative, expressed
LOC_Os01g42294	-0.826739	-1.32933	DOWN	DOWN	inactive receptor kinase At2g26730 precursor, putative, expressed
LOC_Os01g42320	2.33226	-0.482633	UP	Unchanged	aspartic proteinase nepenthesin-2 precursor, putative, expressed
LOC_Os01g42380	1.33279	1.94117	UP	UP	pleiotropic drug resistance protein, putative, expressed
LOC_Os01g42400	-0.892456	-3.78893	Unchanged	DOWN	STE_MEK_ste7_MAP2K.3 - STE kinases include homologs to sterile 7, sterile 11 and sterile 20 from yeast, expressed
LOC_Os01g42410	1.96728	2.47088	UP	UP	pleiotropic drug resistance protein, putative, expressed
LOC_Os01g42430	0.383535	0.920471	Unchanged	UP	vacuolar ATP synthase, putative, expressed
LOC_Os01g42500	-0.261251	1.22747	Unchanged	UP	zinc finger, C3HC4 type family protein, expressed
LOC_Os01g42690	1.03029	1.05672	Unchanged	UP	OsPOP2 - Putative Prolyl Oligopeptidase homologue, expressed
LOC_Os01g42710	0.651294	0.804738	Unchanged	UP	retrotransposon protein, putative, unclassified, expressed
LOC_Os01g42720	-0.572946	-1.58633	Unchanged	DOWN	expressed protein
LOC_Os01g42730	-0.272947	-1.06902	Unchanged	DOWN	GDSL-like lipase/acylhydrolase, putative, expressed
LOC_Os01g42790	0.286807	1.54656	Unchanged	UP	xylem cysteine proteinase 2 precursor, putative, expressed
LOC_Os01g42820	0.308032	0.796966	Unchanged	UP	RNA recognition motif containing protein, putative, expressed
LOC_Os01g42850	0.28777	0.623564	Unchanged	UP	ThiF family domain containing protein, putative, expressed
LOC_Os01g42860	3.3181	4.39265	UP	UP	inhibitor I family protein, putative, expressed
LOC_Os01g42950	0.468739	1.0668	Unchanged	UP	protein kinase family protein, putative, expressed
LOC_Os01g43040	1.35768	0.210346	UP	Unchanged	amino acid transporter, putative, expressed
LOC_Os01g43070	-0.866563	-1.4494	DOWN	DOWN	psbP-related thylakoid lumenal protein 4, chloroplast precursor, putative, expressed
LOC_Os01g43170	-0.178771	0.837314	Unchanged	UP	polypyrimidine tract-binding protein, putative, expressed
LOC_Os01g43250	0.418971	-0.929009	Unchanged	DOWN	WD domain, G-beta repeat domain containing protein, expressed
LOC_Os01g43270	-1.24741	-1.11838	DOWN	DOWN	hydroquinone glucosyltransferase, putative, expressed
LOC_Os01g43280	-1.54502	-1.40564	DOWN	DOWN	hydroquinone glucosyltransferase, putative, expressed
LOC_Os01g43350	1.13996	0.812872	UP	UP	protein kinase family protein, putative, expressed
LOC_Os01g43380	-0.417542	-1.22215	Unchanged	DOWN	glycosyltransferase family protein 1, putative, expressed
LOC_Os01g43390	-0.975963	-1.14908	DOWN	DOWN	uroporphyrinogen decarboxylase, putative, expressed
LOC_Os01g43410	-0.743866	-0.583858	DOWN	Unchanged	CAMK_CAMK_like.9 - CAMK includes calcium/calmodulin depedent protein kinases, expressed
LOC_Os01g43460	3.7432	3.23983	UP	UP	C4-dicarboxylate transporter/malic acid transport protein, expressed
LOC_Os01g43480	0.507998	0.782136	Unchanged	UP	AAA-type ATPase family protein, putative, expressed
LOC_Os01g43520	0.111437	0.624018	Unchanged	UP	neutral ceramidase precursor, putative, expressed
LOC_Os01g43540	0.154296	0.891448	Unchanged	UP	suppressor of G2 allele of SKP1, putative, expressed
LOC_Os01g43710	0.876467	1.29572	UP	UP	cytochrome P450 72A1, putative, expressed
LOC_Os01g43750	-2.73929	0.00750246	DOWN	Unchanged	cytochrome P450 72A1, putative, expressed
LOC_Os01g43774	-3.31989	-0.899474	DOWN	Unchanged	cytochrome P450 72A1, putative, expressed
LOC_Os01g43851	3.54382	1.0244	UP	Unchanged	cytochrome P450 72A1, putative, expressed
LOC_Os01g43880	-2.99698	6.31291	Unchanged	UP	expressed protein
LOC_Os01g43980	1.10595	-3.67554	Unchanged	DOWN	retrotransposon protein, putative, unclassified, expressed
LOC_Os01g44130	-1.51291	0.280001	DOWN	Unchanged	aspartic proteinase oryzasin-1 precursor, putative, expressed
LOC_Os01g44170	0.047366	-1.32256	Unchanged	DOWN	expressed protein
LOC_Os01g44180	1.74293	-6.74353	Unchanged	DOWN	expressed protein
LOC_Os01g44250	4.01965	3.52836	UP	UP	CBS domain containing membrane protein, putative, expressed
LOC_Os01g44330	2.93381	NA	UP	Unchanged	laccase precursor protein, putative, expressed
LOC_Os01g44340	1.20511	-3.53354	Unchanged	DOWN	pectinesterase, putative, expressed
LOC_Os01g44380	5.93637	-7.71653	Unchanged	DOWN	hypothetical protein
LOC_Os01g44390	-1.55003	-1.3921	DOWN	DOWN	MYB family transcription factor, putative, expressed
LOC_Os01g45020	-0.661942	2.58684	Unchanged	UP	F-box protein interaction domain containing protein, expressed
LOC_Os01g45274	-0.766852	-1.40078	DOWN	DOWN	carbonic anhydrase, chloroplast precursor, putative, expressed
LOC_Os01g45350	-0.14594	-3.72935	Unchanged	DOWN	exostosin family protein, putative, expressed
LOC_Os01g45439	-0.203252	0.978343	Unchanged	UP	expressed protein
LOC_Os01g45450	0.331593	1.37133	Unchanged	UP	AAA family ATPase, putative, expressed
LOC_Os01g45460	2.57768	1.91296	UP	UP	serine esterase, putative, expressed
LOC_Os01g45470	-2.05136	-2.52207	DOWN	DOWN	expressed protein
LOC_Os01g45530	0.245783	1.2682	Unchanged	UP	single-stranded DNA-binding protein, putative, expressed
LOC_Os01g45550	1.20787	-1.70368	UP	DOWN	auxin efflux carrier component, putative, expressed
LOC_Os01g45640	2.52035	3.1401	UP	UP	tat pathway signal sequence family protein, expressed
LOC_Os01g45659	4.19831	4.89466	UP	UP	expressed protein
LOC_Os01g45670	-5.57324	1.57933	DOWN	Unchanged	expressed protein
LOC_Os01g45700	-1.51073	-0.815014	DOWN	Unchanged	expressed protein
LOC_Os01g45830	0.673871	0.75387	UP	UP	sulfate transporter, putative, expressed
LOC_Os01g45850	NA	-5.00357	Unchanged	DOWN	expressed protein
LOC_Os01g45860	-0.667836	-1.25303	Unchanged	DOWN	GRAS family transcription factor domain containing protein, expressed
LOC_Os01g45914	NA	-4.56554	Unchanged	DOWN	expressed protein
LOC_Os01g45960	-1.19563	-0.335061	DOWN	Unchanged	hydrolase, alpha/beta fold family domain containing protein, expressed
LOC_Os01g45990	-1.15518	-1.11546	DOWN	DOWN	potassium channel AKT1, putative, expressed
LOC_Os01g46070	-0.761469	-0.332878	DOWN	Unchanged	lactate/malate dehydrogenase, putative, expressed
LOC_Os01g46200	NA	-2.59598	Unchanged	DOWN	expressed protein
LOC_Os01g46240	-6.85849	-0.93986	DOWN	Unchanged	lipase class 3 family protein, putative, expressed
LOC_Os01g46260	2.92285	-0.258169	UP	Unchanged	expressed protein
LOC_Os01g46340	-0.534543	-0.856497	Unchanged	DOWN	chloroplast unusual positioning protein, putative, expressed
LOC_Os01g46350	-0.609887	-0.518569	DOWN	Unchanged	proteins of unknown function domain containing protein, expressed
LOC_Os01g46380	0.470987	1.16861	Unchanged	UP	ketol-acid reductoisomerase, chloroplast precursor, putative, expressed
LOC_Os01g46400	-0.441813	-1.08347	Unchanged	DOWN	expressed protein
LOC_Os01g46510	0.230552	0.62471	Unchanged	UP	peptidase S8 and S53, subtilisin, kexin, sedolisin, putative, expressed
LOC_Os01g46580	0.588447	1.65987	Unchanged	UP	actin-related protein 2/3 complex subunit 2, putative, expressed
LOC_Os01g46600	3.32263	2.45844	UP	UP	seed maturation protein PM41, putative, expressed
LOC_Os01g46640	3.42859	-3.82098	UP	DOWN	expressed protein
LOC_Os01g46920	-0.518723	-0.746958	Unchanged	DOWN	expressed protein
LOC_Os01g46970	2.18865	3.04428	UP	UP	transcription factor, putative, expressed
LOC_Os01g46980	-0.037966	0.595093	Unchanged	UP	vacuolar ATP synthase subunit E, putative, expressed
LOC_Os01g47070	0.993612	1.91056	UP	UP	glycosyl hydrolase, putative, expressed
LOC_Os01g47080	-1.16475	-0.604359	DOWN	Unchanged	pyruvate kinase, putative, expressed
LOC_Os01g47270	-0.737133	-1.45399	Unchanged	DOWN	DUF1645 domain containing protein, putative, expressed
LOC_Os01g47290	-4.6333	-5.80989	Unchanged	DOWN	expressed protein
LOC_Os01g47330	-0.513003	-0.761897	Unchanged	DOWN	ribosomal protein L7/L12 C-terminal domain containing protein, expressed
LOC_Os01g47350	-1.17171	-0.386015	DOWN	Unchanged	enoyl-CoA hydratase/isomerase family protein, putative, expressed
LOC_Os01g47370	-3.48257	-2.51882	DOWN	DOWN	MYB family transcription factor, putative, expressed
LOC_Os01g47450	0.0241837	-0.830626	Unchanged	DOWN	OsCttP1 - Putative C-terminal processing peptidase homologue, expressed
LOC_Os01g47460	0.525387	1.41747	Unchanged	UP	expressed protein
LOC_Os01g47490	0.702528	0.845831	UP	UP	Lg106, putative, expressed
LOC_Os01g47570	-0.830432	-1.23236	Unchanged	DOWN	expressed protein
LOC_Os01g47610	0.728742	2.20091	Unchanged	UP	lipase class 3 family protein, putative, expressed
LOC_Os01g47620	0.595846	-2.09859	Unchanged	DOWN	expressed protein
LOC_Os01g47660	-0.962918	-0.762451	DOWN	DOWN	60S ribosomal protein L18a, putative, expressed
LOC_Os01g47680	-0.18215	1.43316	Unchanged	UP	60S ribosomal protein L18a-1, putative, expressed
LOC_Os01g47690	0.723703	1.5739	UP	UP	metallo-beta-lactamase family protein, putative, expressed
LOC_Os01g47740	-0.441721	-0.615151	Unchanged	DOWN	zinc finger, C3HC4 type domain containing protein, expressed
LOC_Os01g47780	-1.33851	-1.28148	DOWN	DOWN	fasciclin domain containing protein, expressed
LOC_Os01g47800	-2.33868	0.479787	DOWN	Unchanged	AAA-type ATPase family protein, putative, expressed
LOC_Os01g48000	-0.605528	1.39564	Unchanged	UP	S-locus-like receptor protein kinase, putative, expressed
LOC_Os01g48210	0.573937	-0.954308	Unchanged	DOWN	PAP/25A associated domain containing protein, putative, expressed
LOC_Os01g48220	-0.42544	-0.819194	Unchanged	DOWN	protein of unknown function DUF1421 domain containing protein, expressed
LOC_Os01g48270	-0.762187	-0.802513	Unchanged	DOWN	AAA-type ATPase family protein, putative, expressed
LOC_Os01g48320	0.366684	0.887128	Unchanged	UP	transcription factor like protein, putative, expressed
LOC_Os01g48390	-1.17966	-0.840743	DOWN	DOWN	expressed protein
LOC_Os01g48420	-0.315451	0.636528	Unchanged	UP	peroxiredoxin, putative, expressed
LOC_Os01g48440	-0.0293626	-0.840236	Unchanged	DOWN	glycosyltransferase family 43 protein, putative, expressed
LOC_Os01g48610	1.25395	2.10609	UP	UP	expressed protein
LOC_Os01g48680	-1.03556	-1.05984	DOWN	DOWN	two pore calcium channel protein 1, putative, expressed
LOC_Os01g48710	1.16748	-2.78737	Unchanged	DOWN	heavy metal-associated domain containing protein, expressed
LOC_Os01g48740	-4.90212	0.0990082	DOWN	Unchanged	aspartyl protease family protein, putative, expressed
LOC_Os01g48770	-1.03072	-0.367433	DOWN	Unchanged	60S ribosomal protein L37a, putative, expressed
LOC_Os01g48790	0.210296	1.5979	Unchanged	UP	YT521-B-like family domain containing protein, expressed
LOC_Os01g48850	-0.739994	0.416123	DOWN	Unchanged	auxin-responsive protein, putative, expressed
LOC_Os01g48874	-0.777151	-1.42574	DOWN	DOWN	wax synthase, putative, expressed
LOC_Os01g48910	0.306751	0.732901	Unchanged	UP	AMP-binding enzyme, putative, expressed
LOC_Os01g48960	0.889332	1.11459	UP	UP	glutamate synthase, chloroplast precursor, putative, expressed
LOC_Os01g48980	0.240241	0.594955	Unchanged	UP	GPI transamidase component family protein, putative, expressed
LOC_Os01g48990	-0.213612	-0.758739	Unchanged	DOWN	uncharacterized kinase mug58, putative, expressed
LOC_Os01g49026	-0.587521	-0.76511	Unchanged	DOWN	transmembrane protein 93, putative, expressed
LOC_Os01g49030	-5.95683	-0.121938	DOWN	Unchanged	expressed protein
LOC_Os01g49120	0.175345	-1.26162	Unchanged	DOWN	MATE efflux family protein, putative, expressed
LOC_Os01g49200	-2.91948	-2.07167	DOWN	DOWN	microtubule associated protein, putative, expressed
LOC_Os01g49219	2.24214	-0.822273	UP	Unchanged	expressed protein
LOC_Os01g49230	1.20946	1.07668	Unchanged	UP	limonoid UDP-glucosyltransferase, putative, expressed
LOC_Os01g49250	-0.19082	0.818185	Unchanged	UP	methyltransferase, putative, expressed
LOC_Os01g49260	2.62299	1.569	UP	Unchanged	expressed protein
LOC_Os01g49280	-1.39839	-2.4436	Unchanged	DOWN	zinc finger family protein, putative, expressed
LOC_Os01g49290	-0.854912	-0.120184	DOWN	Unchanged	WD repeat-containing protein, putative, expressed
LOC_Os01g49320	-3.03195	-1.28774	DOWN	DOWN	glycosyl hydrolase, putative, expressed
LOC_Os01g49330	-0.211836	-1.40888	Unchanged	DOWN	formyl transferase, putative, expressed
LOC_Os01g49340	2.18283	0.536217	UP	Unchanged	arginine/serine-rich coiled-coil protein 1, putative, expressed
LOC_Os01g49370	-0.0985599	-3.48966	Unchanged	DOWN	expressed protein
LOC_Os01g49430	1.17491	-2.09903	Unchanged	DOWN	DnaK family protein, putative, expressed
LOC_Os01g49470	1.16175	0.78287	UP	UP	E3 ubiquitin ligase, putative, expressed
LOC_Os01g49510	0.347342	0.792073	Unchanged	UP	OsPOP3 - Putative Prolyl Oligopeptidase homologue, expressed
LOC_Os01g49529	0.456989	0.65619	Unchanged	UP	OsWAK10d - OsWAK receptor-like cytoplasmic kinase OsWAK-RLCK, expressed
LOC_Os01g49560	-0.861385	2.44724	Unchanged	UP	expressed protein
LOC_Os01g49600	1.07495	0.737017	UP	UP	expressed protein
LOC_Os01g49630	3.58255	-4.15106	UP	Unchanged	proteophosphoglycan ppg4, putative, expressed
LOC_Os01g49670	-0.368022	-2.48614	Unchanged	DOWN	cytidylyltransferase domain containing protein, expressed
LOC_Os01g49680	0.199272	0.726133	Unchanged	UP	DNA repair helicase XPB2, putative, expressed
LOC_Os01g49710	2.21248	4.32647	UP	UP	glutathione S-transferase, putative, expressed
LOC_Os01g49720	-0.343122	2.13428	Unchanged	UP	glutathione S-transferase, putative, expressed
LOC_Os01g49760	-0.464784	-0.66481	Unchanged	DOWN	expressed protein
LOC_Os01g49820	0.826472	1.64458	Unchanged	UP	lipid phosphatase protein, putative, expressed
LOC_Os01g49830	-0.430423	-0.823075	Unchanged	DOWN	B3 DNA binding domain containing protein, expressed
LOC_Os01g49900	-0.377825	-2.14843	Unchanged	DOWN	peptidyl-tRNA hydrolase, mitochondrial precursor protein, putative, expressed
LOC_Os01g50020	-3.26576	-1.86228	DOWN	Unchanged	expressed protein
LOC_Os01g50030	1.02595	1.49723	UP	UP	CPuORF25 - conserved peptide uORF-containing transcript, expressed
LOC_Os01g50032	1.05647	2.01363	UP	UP	expressed protein
LOC_Os01g50040	0.391291	2.29054	Unchanged	UP	DNA binding protein, putative, expressed
LOC_Os01g50080	1.01281	1.2152	Unchanged	UP	MDR-like ABC transporter, putative, expressed
LOC_Os01g50100	-0.0277259	1.15075	Unchanged	UP	ABC transporter, ATP-binding protein, putative, expressed
LOC_Os01g50160	-1.22296	0.512329	DOWN	Unchanged	MDR-like ABC transporter, putative, expressed
LOC_Os01g50170	-0.401641	-1.96273	Unchanged	DOWN	eukaryotic aspartyl protease domain containing protein, expressed
LOC_Os01g50310	0.167947	1.05983	Unchanged	UP	VIP1 protein, putative, expressed
LOC_Os01g50400	1.17268	1.89566	Unchanged	UP	STE_MEKK_ste11_MAP3K.5 - STE kinases include homologs to sterile 7, sterile 11 and sterile 20 from yeast, expressed
LOC_Os01g50420	-2.02247	-1.62142	Unchanged	DOWN	STE_MEKK_ste11_MAP3K.7 - STE kinases include homologs to sterile 7, sterile 11 and sterile 20 from yeast, expressed
LOC_Os01g50450	-0.159756	1.64832	Unchanged	UP	expressed protein
LOC_Os01g50490	-4.39174	-4.23684	Unchanged	DOWN	cytochrome P450, putative, expressed
LOC_Os01g50530	3.46644	-4.33306	UP	DOWN	cytochrome P450, putative, expressed
LOC_Os01g50600	3.19481	-6.59949	UP	DOWN	expressed protein
LOC_Os01g50616	1.40472	2.18307	Unchanged	UP	phosphatidylinositol transfer, putative, expressed
LOC_Os01g50700	1.74106	3.73639	Unchanged	UP	dehydrin family protein, expressed
LOC_Os01g50720	0.906528	0.161546	UP	Unchanged	MYB family transcription factor, putative, expressed
LOC_Os01g50760	-0.699209	-0.235231	DOWN	Unchanged	polyprenyl synthetase, putative, expressed
LOC_Os01g50840	-1.13958	-1.50929	DOWN	DOWN	expressed protein
LOC_Os01g50849	-1.56577	-2.28406	Unchanged	DOWN	expressed protein
LOC_Os01g50860	-0.714333	-1.51656	Unchanged	DOWN	chloride transporter, chloride channel family, putative, expressed
LOC_Os01g50910	5.04934	3.28963	UP	UP	late embryogenesis abundant protein, group 3, putative, expressed
LOC_Os01g50990	1.82405	-7.48953	Unchanged	DOWN	FBD domain containing protein, putative, expressed
LOC_Os01g51010	0.240449	0.713552	Unchanged	UP	DUF292 domain containing protein, expressed
LOC_Os01g51040	-3.65339	-0.858693	DOWN	Unchanged	transmembrane protein 16K, putative, expressed
LOC_Os01g51060	-0.379367	-1.38463	Unchanged	DOWN	hydrolase, putative, expressed
LOC_Os01g51220	-0.898317	-1.0393	Unchanged	DOWN	transport protein particle component, Bet3, domain containing protein, expressed
LOC_Os01g51230	-3.93629	0.548872	DOWN	Unchanged	IQ calmodulin-binding motif domain containing protein, expressed
LOC_Os01g51250	-1.3523	-0.809643	DOWN	Unchanged	mitochondrial carrier protein, putative, expressed
LOC_Os01g51330	2.75519	0.747025	UP	Unchanged	expressed protein
LOC_Os01g51390	-0.356605	-0.830078	Unchanged	DOWN	mitochondrial-processing peptidase subunit, mitochondrial precursor, putative, expressed
LOC_Os01g51400	-5.69975	-1.2096	DOWN	Unchanged	Leucine Rich Repeat family protein, expressed
LOC_Os01g51410	0.598066	-0.154682	UP	Unchanged	glycine dehydrogenase, putative, expressed
LOC_Os01g51430	2.06565	-0.467421	UP	Unchanged	green ripe-like, putative, expressed
LOC_Os01g51450	-0.644066	-2.57131	Unchanged	DOWN	NAP domain containing protein, putative, expressed
LOC_Os01g51460	NA	-6.96099	Unchanged	DOWN	expressed protein
LOC_Os01g51540	0.354007	1.35377	Unchanged	UP	cytidine/deoxycytidylate deaminase, putative, expressed
LOC_Os01g51550	0.833687	-3.37829	Unchanged	DOWN	peroxidase family protein, expressed
LOC_Os01g51570	-0.094734	-1.16552	Unchanged	DOWN	glycosyl hydrolases family 17, putative, expressed
LOC_Os01g51670	-6.46966	-4.22215	DOWN	Unchanged	expressed protein
LOC_Os01g51754	0.841504	1.14259	UP	UP	alpha-amylase precursor, putative, expressed
LOC_Os01g51790	-4.18887	-3.06871	Unchanged	DOWN	expressed protein
LOC_Os01g51840	-0.657218	-0.248363	DOWN	Unchanged	IQ calmodulin-binding motif family protein, putative, expressed
LOC_Os01g51860	0.165038	0.858531	Unchanged	UP	violaxanthin de-epoxidase, putative, expressed
LOC_Os01g51870	1.19538	1.9367	UP	UP	methyltransferase, putative, expressed
LOC_Os01g51980	-0.638784	-0.31801	DOWN	Unchanged	alliin lyase precursor, putative, expressed
LOC_Os01g52070	1.77634	-3.98915	Unchanged	DOWN	potassium channel AKT1, putative, expressed
LOC_Os01g52120	-5.37844	3.37768	DOWN	Unchanged	expressed protein
LOC_Os01g52150	5.25454	-4.62806	UP	Unchanged	hypothetical protein
LOC_Os01g52180	4.9158	NA	UP	Unchanged	lipase, putative, expressed
LOC_Os01g52200	-0.605621	-1.80389	Unchanged	DOWN	mitochondrial ATP synthase g subunit family protein, putative, expressed
LOC_Os01g52214	-0.652389	-0.258088	DOWN	Unchanged	ubiquinone oxidoreductase, putative, expressed
LOC_Os01g52230	-0.49082	-3.44855	Unchanged	DOWN	phosphoethanolamine/phosphocholine phosphatase, putative, expressed
LOC_Os01g52240	-1.71766	-1.93044	DOWN	DOWN	chlorophyll A-B binding protein, putative, expressed
LOC_Os01g52250	-1.70289	-1.91432	DOWN	DOWN	starch synthase, putative, expressed
LOC_Os01g52260	-0.0383662	-0.757273	Unchanged	DOWN	serine acetyltransferase protein, putative, expressed
LOC_Os01g52290	1.46427	1.1579	UP	UP	expressed protein
LOC_Os01g52330	1.5214	3.23065	Unchanged	UP	NB-ARC domain containing protein, expressed
LOC_Os01g52390	-0.838273	0.516151	DOWN	Unchanged	plasminogen activator inhibitor 1 RNA-binding protein, putative, expressed
LOC_Os01g52400	-0.455542	0.868294	Unchanged	UP	bacterial transferase hexapeptide domain containing protein, expressed
LOC_Os01g52480	-1.64483	0.563287	DOWN	Unchanged	senescence-associated protein, putative, expressed
LOC_Os01g52490	-0.713683	-1.04545	DOWN	DOWN	40S ribosomal protein S24, putative, expressed
LOC_Os01g52500	-0.676126	0.659014	DOWN	UP	NADP-dependent malic enzyme, putative, expressed
LOC_Os01g52550	0.0285077	0.918929	Unchanged	UP	ABC transporter, ATP-binding protein, putative, expressed
LOC_Os01g52570	-4.92446	3.59837	Unchanged	UP	lachrymatory factor synthase, putative, expressed
LOC_Os01g52594	-6.64381	-6.5065	DOWN	Unchanged	expressed protein
LOC_Os01g52610	1.65357	2.18455	Unchanged	UP	membrane associated DUF588 domain containing protein, putative, expressed
LOC_Os01g52630	0.705601	0.853034	Unchanged	UP	regulator of chromosome condensation, putative, expressed
LOC_Os01g52660	3.65625	0.940511	UP	Unchanged	POEI51 - Pollen Ole e I allergen and extensin family protein precursor, expressed
LOC_Os01g52730	1.99657	2.86517	UP	UP	DUF584 domain containing protein, putative, expressed
LOC_Os01g52740	5.12026	3.31594	UP	UP	expressed protein
LOC_Os01g52750	-0.188618	-1.55494	Unchanged	DOWN	OsSub3 - Putative Subtilisin homologue, expressed
LOC_Os01g52770	-1.11743	-1.15045	DOWN	DOWN	GDSL-like lipase/acylhydrolase, putative, expressed
LOC_Os01g52780	-1.19332	-1.35092	DOWN	DOWN	HVA22, putative, expressed
LOC_Os01g52790	1.19149	1.45583	Unchanged	UP	cytochrome P450 72A1, putative, expressed
LOC_Os01g52810	2.44025	-6.50067	Unchanged	DOWN	expressed protein
LOC_Os01g52890	-5.37525	1.94267	DOWN	Unchanged	expressed protein
LOC_Os01g52900	4.36596	-3.97589	Unchanged	DOWN	expressed protein
LOC_Os01g53060	-1.3215	-1.71409	DOWN	DOWN	peroxisomal membrane protein, putative, expressed
LOC_Os01g53090	1.77412	1.39756	UP	UP	pathogen-related protein, putative, expressed
LOC_Os01g53140	-1.5418	-0.515486	DOWN	Unchanged	expressed protein
LOC_Os01g53160	-0.22426	-1.09652	Unchanged	DOWN	DUF623 domain containing protein, expressed
LOC_Os01g53240	0.462009	1.13801	Unchanged	UP	BURP domain containing protein, expressed
LOC_Os01g53330	-0.415822	-0.954708	Unchanged	DOWN	anthocyanidin 5,3-O-glucosyltransferase, putative, expressed
LOC_Os01g53370	-1.00952	-1.19736	Unchanged	DOWN	anthocyanidin 5,3-O-glucosyltransferase, putative, expressed
LOC_Os01g53430	0.984876	4.11375	Unchanged	UP	anthocyanidin 5,3-O-glucosyltransferase, putative, expressed
LOC_Os01g53610	1.60353	0.45524	UP	Unchanged	selenium-binding protein, related, putative, expressed
LOC_Os01g53620	0.570369	-1.56572	Unchanged	DOWN	expressed protein
LOC_Os01g53640	0.0672889	-0.793076	Unchanged	DOWN	retrotransposon protein, putative, unclassified, expressed
LOC_Os01g53650	3.65901	3.21656	UP	UP	zinc finger CCCH type family protein, putative, expressed
LOC_Os01g53670	0.700919	1.44662	Unchanged	UP	ENTH domain containing protein, expressed
LOC_Os01g53720	-1.39089	-1.5153	DOWN	DOWN	expressed protein
LOC_Os01g53730	-1.65959	-1.67222	DOWN	DOWN	expressed protein
LOC_Os01g53880	0.390527	0.837106	Unchanged	UP	OsIAA6 - Auxin-responsive Aux/IAA gene family member, expressed
LOC_Os01g53980	-1.18944	-1.47595	Unchanged	DOWN	IQ calmodulin-binding motif family protein, expressed
LOC_Os01g53990	0.252459	-2.20927	Unchanged	DOWN	pectinesterase, putative, expressed
LOC_Os01g54020	-0.699973	-1.76731	DOWN	DOWN	tRNA synthetase, putative, expressed
LOC_Os01g54030	3.38611	2.7297	UP	UP	NADP-dependent malic enzyme, putative, expressed
LOC_Os01g54040	2.24251	2.05668	UP	UP	ATP-dependent protease La, putative, expressed
LOC_Os01g54050	-0.5808	-2.52834	Unchanged	DOWN	histidine-containing phosphotransfer protein, putative, expressed
LOC_Os01g54090	-4.98947	1.50012	DOWN	Unchanged	expressed protein
LOC_Os01g54210	1.05108	-0.856893	UP	DOWN	GATA zinc finger domain containing protein, expressed
LOC_Os01g54240	1.06793	0.647132	UP	UP	nucleoporin, putative, expressed
LOC_Os01g54340	-1.55332	-2.04655	DOWN	DOWN	plant-specific domain TIGR01615 family protein, expressed
LOC_Os01g54350	0.094165	-0.648468	Unchanged	DOWN	protein kinase domain containing protein, expressed
LOC_Os01g54380	-0.597697	-1.4173	Unchanged	DOWN	PPR repeat domain containing protein, putative, expressed
LOC_Os01g54390	-0.859688	-1.23201	Unchanged	DOWN	S4 domain containing protein, putative, expressed
LOC_Os01g54420	-2.06404	-0.882242	DOWN	Unchanged	dynamin family protein, putative, expressed
LOC_Os01g54460	-3.65615	-5.87803	Unchanged	DOWN	expressed protein
LOC_Os01g54470	-4.11515	-1.58047	DOWN	DOWN	GDSL-like lipase/acylhydrolase, putative, expressed
LOC_Os01g54480	-1.10615	-0.68003	DOWN	DOWN	serine/threonine protein kinase, putative, expressed
LOC_Os01g54520	3.66844	-1.09697	UP	Unchanged	DUF1264 domain containing protein, putative, expressed
LOC_Os01g54560	-0.725243	-0.368507	DOWN	Unchanged	trehalose synthase, putative, expressed
LOC_Os01g54670	-1.77655	-1.59467	DOWN	DOWN	coiled-coil domain-containing protein 25, putative, expressed
LOC_Os01g54730	-0.358172	-1.00482	Unchanged	DOWN	expressed protein
LOC_Os01g54870	-0.989191	-0.679422	DOWN	DOWN	60S ribosomal protein L18a, putative, expressed
LOC_Os01g54880	-0.00839548	1.76781	Unchanged	UP	glucosidase 2 subunit beta precursor, putative, expressed
LOC_Os01g54890	2.24638	3.81253	Unchanged	UP	ethylene-responsive transcription factor 2, putative, expressed
LOC_Os01g54910	0.778009	0.200782	UP	Unchanged	GTP-binding protein typA/bipA, putative, expressed
LOC_Os01g54960	0.133715	-0.952126	Unchanged	DOWN	expressed protein
LOC_Os01g54990	-0.316414	-0.944157	Unchanged	DOWN	auxin response factor, putative, expressed
LOC_Os01g55020	-2.23953	-0.64225	DOWN	Unchanged	expressed protein
LOC_Os01g55040	0.751268	1.27972	UP	UP	1,3-beta-glucan synthase component, putative, expressed
LOC_Os01g55110	0.524072	0.823104	Unchanged	UP	RING-H2 finger protein, putative, expressed
LOC_Os01g55170	-0.834232	-1.98303	Unchanged	DOWN	la domain containing protein, expressed
LOC_Os01g55220	-2.57285	-1.19852	DOWN	DOWN	expressed protein
LOC_Os01g55240	1.50723	0.963911	UP	UP	gibberellin 2-beta-dioxygenase, putative, expressed
LOC_Os01g55270	0.619878	1.24019	Unchanged	UP	SGS domain containing protein, expressed
LOC_Os01g55340	1.38136	1.1015	UP	UP	dof zinc finger domain containing protein, putative, expressed
LOC_Os01g55400	5.46841	4.21911	Unchanged	UP	expressed protein
LOC_Os01g55540	0.349379	1.20447	Unchanged	UP	aminotransferase, classes I and II, domain containing protein, expressed
LOC_Os01g55570	-0.54655	-0.858511	Unchanged	DOWN	expressed protein
LOC_Os01g55670	0.0317459	-1.30289	Unchanged	DOWN	expressed protein
LOC_Os01g55750	-0.361481	-0.884955	Unchanged	DOWN	TCP family transcription factor, putative, expressed
LOC_Os01g55820	0.435947	2.18468	Unchanged	UP	X8 domain containing protein, expressed
LOC_Os01g55860	-1.07622	-1.71272	Unchanged	DOWN	expressed protein
LOC_Os01g55890	0.834422	-3.21334	Unchanged	DOWN	amino acid kinase, putative, expressed
LOC_Os01g55940	-3.05911	2.7811	Unchanged	UP	OsGH3.2 - Probable indole-3-acetic acid-amido synthetase, expressed
LOC_Os01g55950	-1.16852	-0.247139	DOWN	Unchanged	acetamidase, putative, expressed
LOC_Os01g56010	1.45585	1.29859	UP	UP	serpin domain containing protein, putative, expressed
LOC_Os01g56020	-2.42229	0.0496702	DOWN	Unchanged	expressed protein
LOC_Os01g56070	1.87749	1.46145	UP	UP	RING finger protein, putative, expressed
LOC_Os01g56080	4.94236	-1.01813	UP	Unchanged	expressed protein
LOC_Os01g56100	0.782378	0.470608	UP	Unchanged	BSD domain containing protein, expressed
LOC_Os01g56110	5.49171	0.563369	UP	Unchanged	RNA recognition motif containing protein, putative, expressed
LOC_Os01g56130	0.0753354	-0.718489	Unchanged	DOWN	CSLC1 - cellulose synthase-like family C, expressed
LOC_Os01g56180	1.08726	1.19174	UP	UP	expressed protein
LOC_Os01g56300	0.403043	1.10023	Unchanged	UP	expressed protein
LOC_Os01g56350	-0.165369	-0.704755	Unchanged	DOWN	PTAC12, putative, expressed
LOC_Os01g56360	0.773992	0.198152	UP	Unchanged	wax synthase, putative, expressed
LOC_Os01g56470	1.48641	0.834669	UP	Unchanged	mal d 1-associated protein, putative, expressed
LOC_Os01g56490	0.00174957	0.602424	Unchanged	UP	ubiquitin carboxyl-terminal hydrolase, putative, expressed
LOC_Os01g56500	6.98618	1.97772	UP	Unchanged	expressed protein
LOC_Os01g56550	0.564337	1.09346	Unchanged	UP	transcription initiation factor IIF beta subunit, putative, expressed
LOC_Os01g56600	0.393003	0.88873	Unchanged	UP	signal recognition particle 54 kDa protein, putative, expressed
LOC_Os01g56670	-1.09891	-0.606887	DOWN	Unchanged	glycosyl hydrolase family 47 domain contain protein, expressed
LOC_Os01g56680	-1.11678	-0.619116	DOWN	Unchanged	photosystem II reaction center W protein, chloroplast precursor, putative, expressed
LOC_Os01g56764	1.74417	-4.3398	Unchanged	DOWN	expressed protein
LOC_Os01g56850	1.13225	-3.26839	Unchanged	DOWN	expressed protein
LOC_Os01g56860	-1.99268	-0.295331	DOWN	Unchanged	WD domain, G-beta repeat domain containing protein, expressed
LOC_Os01g56890	-0.782775	-0.301848	DOWN	Unchanged	expressed protein
LOC_Os01g56930	-1.16895	-0.387102	DOWN	Unchanged	eukaryotic aspartyl protease domain containing protein, expressed
LOC_Os01g56940	-1.45586	-1.68625	Unchanged	DOWN	flap endonuclease, putative, expressed
LOC_Os01g57004	0.615699	1.22324	Unchanged	UP	adhesive/proline-rich protein, putative, expressed
LOC_Os01g57110	0.436562	0.769964	Unchanged	UP	SNF2 family N-terminal domain containing protein, expressed
LOC_Os01g57220	0.968601	1.06847	UP	UP	secretory carrier-associated membrane protein, putative, expressed
LOC_Os01g57240	1.04211	0.585913	UP	Unchanged	expressed protein
LOC_Os01g57250	-5.53583	-0.0959325	DOWN	Unchanged	expressed protein
LOC_Os01g57310	3.70988	-1.76094	UP	Unchanged	rp1, putative, expressed
LOC_Os01g57350	-0.822907	-0.346698	DOWN	Unchanged	diacylglycerol kinase, putative, expressed
LOC_Os01g57410	-0.604176	-1.00672	Unchanged	DOWN	pentatricopeptide repeat domain containing protein, putative, expressed
LOC_Os01g57450	1.24635	1.77098	UP	UP	universal stress protein domain containing protein, putative, expressed
LOC_Os01g57530	NA	-7.03579	Unchanged	DOWN	expressed protein
LOC_Os01g57560	-0.752381	-0.583565	DOWN	Unchanged	serine/threonine-protein kinase receptor precursor, putative, expressed
LOC_Os01g57590	-1.15157	-2.52746	Unchanged	DOWN	expressed protein
LOC_Os01g57650	-0.174411	-1.10826	Unchanged	DOWN	ZOS1-12 - C2H2 zinc finger protein, expressed
LOC_Os01g57710	0.185448	0.77891	Unchanged	UP	membrane protein, putative, expressed
LOC_Os01g57720	-0.126923	1.11132	Unchanged	UP	expressed protein
LOC_Os01g57730	-0.428965	1.39398	Unchanged	UP	peroxidase precursor, putative, expressed
LOC_Os01g57854	0.353299	1.10852	Unchanged	UP	pectinesterase, putative, expressed
LOC_Os01g57870	0.176716	1.47603	Unchanged	UP	disease resistance protein RPS2, putative, expressed
LOC_Os01g57880	-1.91515	-0.523287	DOWN	Unchanged	plastocyanin-like domain containing protein, putative, expressed
LOC_Os01g57940	0.276857	-5.76223	Unchanged	DOWN	tyrosine protein kinase domain containing protein, putative, expressed
LOC_Os01g57946	NA	-2.3447	Unchanged	DOWN	DNA-directed RNA polymerase subunit alpha, putative, expressed
LOC_Os01g57962	-0.592715	-1.6715	DOWN	Unchanged	photosystem I P700 chlorophyll a apoprotein A2, putative, expressed
LOC_Os01g57966	-1.21908	-3.3126	DOWN	DOWN	photosystem I assembly protein ycf3, putative, expressed
LOC_Os01g57968	1.78729	-2.79085	UP	DOWN	expressed protein
LOC_Os01g57990	-0.246916	-3.15255	Unchanged	DOWN	expressed protein
LOC_Os01g58010	-0.552813	-1.30168	Unchanged	DOWN	ATP synthase, A subunit family protein, putative, expressed
LOC_Os01g58020	-1.64059	-2.9461	Unchanged	DOWN	ribulose bisphosphate carboxylase large chain precursor, putative, expressed
LOC_Os01g58024	-0.393144	-2.81963	Unchanged	DOWN	NADPH-dependent oxidoreductase, putative, expressed
LOC_Os01g58070	2.33123	-0.944589	UP	Unchanged	polyphenol oxidase, putative, expressed
LOC_Os01g58100	1.89037	-1.74669	UP	Unchanged	polyphenol oxidase, putative, expressed
LOC_Os01g58114	0.764811	0.968922	UP	UP	expressed protein
LOC_Os01g58150	0.151382	1.40237	Unchanged	UP	expressed protein
LOC_Os01g58194	1.86763	2.89142	UP	UP	protein disulfide isomerase, putative, expressed
LOC_Os01g58220	0.58495	0.856078	Unchanged	UP	translation initiation factor SUI1, putative, expressed
LOC_Os01g58280	-1.95893	-1.61608	DOWN	DOWN	OsSub8 - Putative Subtilisin homologue, expressed
LOC_Os01g58290	0.920074	1.46925	Unchanged	UP	OsSub9 - Putative Subtilisin homologue, expressed
LOC_Os01g58350	3.75626	-0.905289	UP	Unchanged	expressed protein
LOC_Os01g58380	0.438718	1.85363	Unchanged	UP	3-hydroxybutyryl-CoA dehydrogenase, putative, expressed
LOC_Os01g58390	-1.35355	-0.240322	DOWN	Unchanged	haloacid dehalogenase, putative, expressed
LOC_Os01g58420	-0.068481	1.51081	Unchanged	UP	AP2 domain containing protein, expressed
LOC_Os01g58470	-0.596463	-0.798067	DOWN	DOWN	expressed protein
LOC_Os01g58530	-2.0062	-2.99013	DOWN	DOWN	NB-ARC/LRR disease resistance protein, putative, expressed
LOC_Os01g58580	0.223984	0.702017	Unchanged	UP	ICE-like protease p20 domain containing protein, putative, expressed
LOC_Os01g58640	1.03109	2.18994	Unchanged	UP	nucleotide pyrophosphatase/phosphodiesterase, putative, expressed
LOC_Os01g58740	1.24092	0.254061	UP	Unchanged	glycerol-3-phosphate dehydrogenase, putative, expressed
LOC_Os01g58750	-0.0952069	1.07518	Unchanged	UP	expressed protein
LOC_Os01g58790	-0.24622	-0.600713	Unchanged	DOWN	GHMP kinases ATP-binding protein, putative, expressed
LOC_Os01g58910	0.238675	2.124	Unchanged	UP	auxin-induced protein 5NG4, putative, expressed
LOC_Os01g59000	2.08311	1.98576	UP	UP	cytochrome P450, putative, expressed
LOC_Os01g59060	-0.525683	-1.16827	Unchanged	DOWN	50S ribosomal protein, putative, expressed
LOC_Os01g59090	-0.356404	-0.623453	Unchanged	DOWN	thylakoid lumenal 20 kDa protein, putative, expressed
LOC_Os01g59100	1.77957	NA	UP	Unchanged	cytokinin-N-glucosyltransferase 1, putative, expressed
LOC_Os01g59110	-0.610506	-1.98466	Unchanged	DOWN	indole-3-acetate beta-glucosyltransferase, putative, expressed
LOC_Os01g59120	-1.7747	-0.794225	DOWN	Unchanged	cyclin, putative, expressed
LOC_Os01g59150	-1.03195	-1.42788	DOWN	DOWN	tubulin/FtsZ domain containing protein, putative, expressed
LOC_Os01g59250	NA	-7.13423	Unchanged	DOWN	expressed protein
LOC_Os01g59320	-5.33988	NA	DOWN	Unchanged	expressed protein
LOC_Os01g59420	1.45382	-2.78367	Unchanged	DOWN	expressed protein
LOC_Os01g59530	-1.06782	-0.776368	DOWN	DOWN	OsCML1 - Calmodulin-related calcium sensor protein, expressed
LOC_Os01g59560	-3.06743	-3.04989	Unchanged	DOWN	protein kinase domain containing protein, expressed
LOC_Os01g59620	0.727755	0.731953	Unchanged	UP	histone-lysine N-methyltransferase, H3 lysine-9 specific SUVH1, putative, expressed
LOC_Os01g59670	0.623137	0.926134	Unchanged	UP	expressed protein
LOC_Os01g59690	-1.03356	-1.6529	Unchanged	DOWN	OsFBX28 - F-box domain containing protein, expressed
LOC_Os01g59720	0.528214	-7.54938	Unchanged	DOWN	expressed protein
LOC_Os01g59740	0.806208	1.82317	UP	UP	expressed protein
LOC_Os01g59750	1.38472	-4.17379	Unchanged	DOWN	histidine triad family protein, putative, expressed
LOC_Os01g59780	3.1275	-0.540194	UP	Unchanged	AP2 domain containing protein, expressed
LOC_Os01g59790	0.191113	0.704877	Unchanged	UP	ADP-ribosylation factor, putative, expressed
LOC_Os01g59800	-0.874887	-0.614949	DOWN	Unchanged	EAP30/Vps36 family domain containing protein, expressed
LOC_Os01g59819	-1.09432	-0.331354	DOWN	Unchanged	Os1bglu2 - beta-glucosidase homologue, similar to G. max isohydroxyurate hydrolase, expressed
LOC_Os01g59840	-1.46407	-0.830854	DOWN	DOWN	Os1bglu3 - beta-glucosidase homologue, similar to G. max isohydroxyurate hydrolase, expressed
LOC_Os01g59870	-1.21617	-1.08641	DOWN	DOWN	LTPL65 - Protease inhibitor/seed storage/LTP family protein precursor, expressed
LOC_Os01g59880	1.9975	-1.21639	UP	Unchanged	inositol-1, 4, 5-trisphosphate 5-phosphatase, putative, expressed
LOC_Os01g59900	-1.16521	-1.27641	DOWN	DOWN	expressed protein
LOC_Os01g59920	-0.81802	-0.861647	Unchanged	DOWN	cysteine synthase, chloroplast precursor, putative, expressed
LOC_Os01g59950	0.474757	0.709809	Unchanged	UP	pentatricopeptide repeat-containing protein, putative, expressed
LOC_Os01g59970	0.0438292	0.875482	Unchanged	UP	expressed protein
LOC_Os01g59980	0.44054	0.707588	Unchanged	UP	zinc finger family protein, putative, expressed
LOC_Os01g60020	1.44529	1.24612	UP	UP	NAC domain transcription factor, putative, expressed
LOC_Os01g60040	0.027646	0.769636	Unchanged	UP	HEAT repeat family protein, putative, expressed
LOC_Os01g60080	0.185767	-4.42685	Unchanged	DOWN	monocopper oxidase, putative, expressed
LOC_Os01g60150	3.2714	-0.689905	UP	Unchanged	expressed protein
LOC_Os01g60230	1.02407	1.40162	UP	UP	auxin efflux carrier component, putative, expressed
LOC_Os01g60309	0.152193	0.816166	Unchanged	UP	retrotransposon protein, putative, Ty1-copia subclass, expressed
LOC_Os01g60430	2.06313	-2.86556	UP	DOWN	pentatricopeptide repeat-containing protein, putative, expressed
LOC_Os01g60450	0.820779	1.37075	Unchanged	UP	cytochrome P450, putative, expressed
LOC_Os01g60600	-0.485737	-1.63152	Unchanged	DOWN	WRKY108, expressed
LOC_Os01g60640	-1.0115	-0.935137	Unchanged	DOWN	WRKY21, expressed
LOC_Os01g60670	-0.939703	-0.577015	DOWN	Unchanged	receptor-like protein kinase precursor, putative, expressed
LOC_Os01g60770	-0.0664216	-2.05059	Unchanged	DOWN	expansin precursor, putative, expressed
LOC_Os01g60780	1.17495	-2.18675	Unchanged	DOWN	solute carrier family 35 member E3, putative, expressed
LOC_Os01g60790	-0.822544	-0.816508	DOWN	DOWN	40S ribosomal protein S26, putative, expressed
LOC_Os01g60830	2.499	3.19087	UP	UP	expressed protein
LOC_Os01g61070	4.05162	3.28684	UP	UP	heavy metal-associated domain containing protein, expressed
LOC_Os01g61080	-0.368863	-1.21068	Unchanged	DOWN	WRKY24, expressed
LOC_Os01g61120	-1.23025	-1.50939	DOWN	DOWN	expressed protein
LOC_Os01g61150	-0.150905	-1.04285	Unchanged	DOWN	phox domain-containing protein, putative, expressed
LOC_Os01g61160	-0.895553	-0.341419	DOWN	Unchanged	laccase precursor protein, putative, expressed
LOC_Os01g61180	0.47661	0.659974	Unchanged	UP	exo70 exocyst complex subunit domain containing protein, expressed
LOC_Os01g61220	3.13362	1.12518	UP	Unchanged	expressed protein
LOC_Os01g61240	3.43785	-4.18729	Unchanged	DOWN	gamma-interferon-inducible lysosomal thiol reductase precursor, putative, expressed
LOC_Os01g61370	1.7109	1.10883	UP	Unchanged	expressed protein
LOC_Os01g61400	0.166411	0.892915	Unchanged	UP	sufB/sufD domain containing protein, putative, expressed
LOC_Os01g61440	0.931699	2.02643	Unchanged	UP	expressed protein
LOC_Os01g61460	0.599054	0.674087	Unchanged	UP	leaf senescence related protein, putative, expressed
LOC_Os01g61610	1.1057	3.93418	Unchanged	UP	flavonol synthase/flavanone 3-hydroxylase, putative, expressed
LOC_Os01g61620	-0.252715	-1.26976	Unchanged	DOWN	protein kinase family protein, putative, expressed
LOC_Os01g61630	0.240566	0.585331	Unchanged	UP	expressed protein
LOC_Os01g61640	0.207174	0.796298	Unchanged	UP	NLI interacting factor-like phosphatase, putative, expressed
LOC_Os01g61680	1.2219	0.333831	UP	Unchanged	expressed protein
LOC_Os01g61690	-1.5002	-2.46045	Unchanged	DOWN	OsSCP5 - Putative Serine Carboxypeptidase homologue, expressed
LOC_Os01g61700	3.05992	2.35254	UP	UP	ATP-dependent Clp protease adaptor protein ClpS containing protein, expressed
LOC_Os01g61810	-0.915642	1.73997	Unchanged	UP	histone-like transcription factor and archaeal histone, putative, expressed
LOC_Os01g61830	0.188364	1.70672	Unchanged	UP	zinc finger C-x8-C-x5-C-x3-H type family protein, expressed
LOC_Os01g61880	-0.725672	-1.17434	DOWN	DOWN	respiratory burst oxidase, putative, expressed
LOC_Os01g61890	-0.609875	-0.95379	DOWN	DOWN	AT hook motif family protein, expressed
LOC_Os01g62010	-2.30001	-1.34339	Unchanged	DOWN	hydrolase, alpha/beta fold family domain containing protein, expressed
LOC_Os01g62030	5.22438	-3.62076	UP	Unchanged	disease resistance-responsive family protein, putative, expressed
LOC_Os01g62040	1.12596	-0.127769	UP	Unchanged	ruvB-like, putative, expressed
LOC_Os01g62060	1.34557	1.98273	UP	UP	plant-specific domain TIGR01589 family protein, expressed
LOC_Os01g62070	1.13118	1.26135	Unchanged	UP	cation efflux family protein, putative, expressed
LOC_Os01g62120	-4.82848	-7.19818	Unchanged	DOWN	expressed protein
LOC_Os01g62160	1.26726	0.659751	UP	Unchanged	trp repressor/replication initiator, putative, expressed
LOC_Os01g62180	2.33447	3.52568	Unchanged	UP	expressed protein
LOC_Os01g62190	1.29023	2.23745	Unchanged	UP	ZOS1-15 - C2H2 zinc finger protein, expressed
LOC_Os01g62210	-0.427794	1.40886	Unchanged	UP	50S ribosomal protein L17, putative, expressed
LOC_Os01g62260	-0.914718	1.38	DOWN	UP	thaumatin, putative, expressed
LOC_Os01g62290	2.10687	1.40742	UP	UP	DnaK family protein, putative, expressed
LOC_Os01g62420	-0.763843	-0.295872	DOWN	Unchanged	triosephosphate isomerase, cytosolic, putative, expressed
LOC_Os01g62430	-6.8949	-2.94325	DOWN	DOWN	C2 domain containing protein, putative, expressed
LOC_Os01g62460	0.842743	1.37336	UP	UP	ZOS1-16 - C2H2 zinc finger protein, expressed
LOC_Os01g62480	-0.582643	-1.24166	Unchanged	DOWN	laccase precursor protein, putative, expressed
LOC_Os01g62500	1.51813	-1.10639	UP	Unchanged	OsFtsH3 FtsH protease, homologue of AtFtsH3/10, expressed
LOC_Os01g62510	-5.46555	1.19638	DOWN	Unchanged	WRKY119, expressed
LOC_Os01g62530	0.229325	-4.72383	Unchanged	DOWN	expressed protein
LOC_Os01g62570	1.01668	-1.41101	Unchanged	DOWN	ATP/GTP/Ca++ binding protein, putative, expressed
LOC_Os01g62600	3.9942	3.29861	UP	UP	laccase precursor protein, putative, expressed
LOC_Os01g62610	1.41175	2.47049	Unchanged	UP	peptidyl-prolyl cis-trans isomerase, FKBP-type, putative, expressed
LOC_Os01g62630	0.294208	0.750075	Unchanged	UP	aspartic proteinase nepenthesin precursor, putative, expressed
LOC_Os01g62650	0.160649	0.952383	Unchanged	UP	pumilio-family RNA binding protein, putative, expressed
LOC_Os01g62660	-1.43343	-0.754767	DOWN	Unchanged	MYB family transcription factor, putative, expressed
LOC_Os01g62750	-0.437295	-3.12929	Unchanged	DOWN	expressed protein
LOC_Os01g62760	1.55206	1.82952	UP	UP	protein phosphatase 2C, putative, expressed
LOC_Os01g62900	0.883664	1.87851	UP	UP	amino acid kinase, putative, expressed
LOC_Os01g62910	0.824589	0.430876	UP	Unchanged	CRR2, putative, expressed
LOC_Os01g62970	0.716874	2.34986	Unchanged	UP	expressed protein
LOC_Os01g62980	1.46719	2.48682	UP	UP	LTPL101 - Protease inhibitor/seed storage/LTP family protein precursor, expressed
LOC_Os01g63010	0.839937	1.04577	Unchanged	UP	universal stress protein domain containing protein, putative, expressed
LOC_Os01g63180	4.58566	-1.79315	UP	Unchanged	laccase-6 precursor, putative, expressed
LOC_Os01g63190	-0.645796	-0.288045	DOWN	Unchanged	laccase precursor protein, putative, expressed
LOC_Os01g63210	0.886713	2.39712	Unchanged	UP	SOUL heme-binding protein, putative, expressed
LOC_Os01g63230	0.843	0.787958	UP	UP	growth regulator related protein, putative, expressed
LOC_Os01g63290	-0.129224	-0.979583	Unchanged	DOWN	transporter, major facilitator family, putative, expressed
LOC_Os01g63310	1.76849	-0.137991	UP	Unchanged	DUF740 domain containing protein, expressed
LOC_Os01g63330	2.19299	-8.06617	Unchanged	DOWN	transposon protein, putative, CACTA, En/Spm sub-class, expressed
LOC_Os01g63444	1.47695	-3.61882	Unchanged	DOWN	expressed protein
LOC_Os01g63580	-0.953595	-0.906984	DOWN	DOWN	glycerol-3-phosphate acyltransferase, putative, expressed
LOC_Os01g63680	5.83075	-3.72806	UP	Unchanged	MYB family transcription factor, putative, expressed
LOC_Os01g63690	-1.37548	-1.14552	DOWN	DOWN	hs1, putative, expressed
LOC_Os01g63710	-2.73794	-0.099435	DOWN	Unchanged	CDC6 - Putative DNA replication initiation protein, expressed
LOC_Os01g63740	3.39706	-1.1509	UP	Unchanged	transposon protein, putative, CACTA, En/Spm sub-class, expressed
LOC_Os01g63800	-0.771052	0.373453	DOWN	Unchanged	pleckstrin homology domain-containing protein, putative, expressed
LOC_Os01g63820	0.330339	0.864377	Unchanged	UP	double-stranded RNA binding motif containing protein, expressed
LOC_Os01g63854	-0.525254	0.874749	Unchanged	UP	transmembrane amino acid transporter protein, putative, expressed
LOC_Os01g63870	-1.72721	-1.51865	DOWN	DOWN	nucleobase-ascorbate transporter, putative, expressed
LOC_Os01g63880	-0.204981	-1.1594	Unchanged	DOWN	expressed protein
LOC_Os01g63890	0.23201	1.09213	Unchanged	UP	G10 protein, putative, expressed
LOC_Os01g63980	1.60404	3.71367	Unchanged	UP	ZOS1-17 - C2H2 zinc finger protein, expressed
LOC_Os01g64090	-0.951536	-1.0547	DOWN	DOWN	L1P family of ribosomal proteins domain containing protein, expressed
LOC_Os01g64120	1.47266	1.58543	UP	UP	2Fe-2S iron-sulfur cluster binding domain containing protein, expressed
LOC_Os01g64140	1.5667	-5.55791	Unchanged	DOWN	endoglucanase 22 precursor, putative, expressed
LOC_Os01g64220	1.9631	-3.45374	Unchanged	DOWN	expressed protein
LOC_Os01g64262	-0.134649	-0.874771	Unchanged	DOWN	hydrolase, alpha/beta fold family, putative, expressed
LOC_Os01g64300	-0.418057	1.72538	Unchanged	UP	DUF584 domain containing protein, putative, expressed
LOC_Os01g64350	0.152739	-1.55646	Unchanged	DOWN	expressed protein
LOC_Os01g64360	2.12766	0.658542	UP	Unchanged	MYB family transcription factor, putative, expressed
LOC_Os01g64380	-2.99677	-1.06588	DOWN	Unchanged	expressed protein
LOC_Os01g64430	0.832755	4.59634	Unchanged	UP	DUF623 domain containing protein, expressed
LOC_Os01g64470	1.06209	-1.69468	Unchanged	DOWN	harpin-induced protein 1 domain containing protein, expressed
LOC_Os01g64550	5.80101	NA	UP	Unchanged	expressed protein
LOC_Os01g64580	NA	-6.90856	Unchanged	DOWN	hypothetical protein
LOC_Os01g64620	2.0018	1.42579	Unchanged	UP	zinc finger, C3HC4 type domain containing protein, expressed
LOC_Os01g64640	-1.26881	-0.764317	DOWN	DOWN	histone H3, putative, expressed
LOC_Os01g64690	-1.37484	0.0787921	DOWN	Unchanged	LSM domain containing protein, expressed
LOC_Os01g64730	1.11241	1.76437	Unchanged	UP	bZIP transcription factor domain containing protein, expressed
LOC_Os01g64750	0.683805	1.16048	Unchanged	UP	sterol 3-beta-glucosyltransferase, putative, expressed
LOC_Os01g64770	-0.75764	-0.192368	DOWN	Unchanged	polypyrimidine tract-binding protein, putative, expressed
LOC_Os01g64810	0.740971	0.844303	Unchanged	UP	zinc finger DHHC domain-containing protein, putative, expressed
LOC_Os01g64860	-0.390432	-1.57592	Unchanged	DOWN	OsSub11 - Putative Subtilisin homologue, expressed
LOC_Os01g64870	0.421979	1.08078	Unchanged	UP	expressed protein
LOC_Os01g64890	1.28733	0.697427	UP	Unchanged	CorA-like magnesium transporter protein, putative, expressed
LOC_Os01g64900	-0.0716919	-1.28364	Unchanged	DOWN	HEAT, putative, expressed
LOC_Os01g64920	-0.831535	-1.05978	Unchanged	DOWN	nuclear matrix protein 1, putative, expressed
LOC_Os01g64930	-2.37152	-1.42213	DOWN	DOWN	expressed protein
LOC_Os01g65000	0.692088	2.03629	Unchanged	UP	ammonium transporter protein, putative, expressed
LOC_Os01g65050	1.53429	-3.25307	Unchanged	DOWN	expressed protein
LOC_Os01g65070	-0.517736	-0.773079	Unchanged	DOWN	hydrolase, alpha/beta fold family domain containing protein, expressed
LOC_Os01g65094	0.216752	0.855389	Unchanged	UP	expressed protein
LOC_Os01g65130	-0.446253	-1.52168	Unchanged	DOWN	peptide transporter, putative, expressed
LOC_Os01g65190	1.44775	-2.09757	UP	DOWN	POT domain containing peptide transporter, putative, expressed
LOC_Os01g65210	-0.767421	-0.337689	DOWN	Unchanged	proton-dependent oligopeptide transport, putative, expressed
LOC_Os01g65230	-1.14321	-0.56815	DOWN	Unchanged	AGC_AGC_other_PDK1_Pk61C.1 - ACG kinases include homologs to PKA, PKG and PKC, expressed
LOC_Os01g65310	1.02231	0.634138	UP	Unchanged	DUF803 domain containing, putative, expressed
LOC_Os01g65320	0.633394	0.604475	Unchanged	UP	expressed protein
LOC_Os01g65370	-0.51171	-0.977804	Unchanged	DOWN	MYB family transcription factor, putative, expressed
LOC_Os01g65410	0.108093	0.629045	Unchanged	UP	serine hydroxymethyltransferase, mitochondrial precursor, putative, expressed
LOC_Os01g65440	-0.840766	-1.00612	Unchanged	DOWN	universal stress protein domain containing protein, putative, expressed
LOC_Os01g65510	0.0556413	-3.28053	Unchanged	DOWN	OsFBX31 - F-box domain containing protein, expressed
LOC_Os01g65590	3.03313	-4.42497	UP	DOWN	galactosyltransferase, putative, expressed
LOC_Os01g65600	0.478272	1.38228	Unchanged	UP	PHD-finger domain containing protein, putative, expressed
LOC_Os01g65650	-0.677678	-0.244838	DOWN	Unchanged	receptor-like protein kinase HAIKU2 precursor, putative, expressed
LOC_Os01g65660	0.209766	1.2022	Unchanged	UP	amino acid transporter, putative, expressed
LOC_Os01g65670	-1.1991	-0.674981	DOWN	DOWN	amino acid transporter, putative, expressed
LOC_Os01g65690	-1.72714	-1.8783	DOWN	DOWN	4,5-DOPA dioxygenase extradiol, putative, expressed
LOC_Os01g65720	0.195669	1.02553	Unchanged	UP	expressed protein
LOC_Os01g65860	4.38635	-4.70143	Unchanged	DOWN	ANTH domain containing protein, expressed
LOC_Os01g65880	-0.69881	-1.16309	DOWN	DOWN	nodulin MtN3 family protein, putative, expressed
LOC_Os01g65920	-0.0639364	1.28985	Unchanged	UP	F-box/LRR-repeat protein 2, putative, expressed
LOC_Os01g65940	2.06506	6.03875	Unchanged	UP	expressed protein
LOC_Os01g65970	-1.88218	-4.84324	Unchanged	DOWN	transcription factor HBP-1b, putative, expressed
LOC_Os01g65986	-0.953803	-1.20672	Unchanged	DOWN	DUF803 domain containing, putative, expressed
LOC_Os01g66000	-0.379563	-0.787786	Unchanged	DOWN	NADH dehydrogenase I subunit N, putative, expressed
LOC_Os01g66010	-1.50124	-1.07235	DOWN	DOWN	amino acid transporter, putative, expressed
LOC_Os01g66020	1.30424	0.557339	UP	Unchanged	protein kinase family protein, putative, expressed
LOC_Os01g66050	0.39221	0.968305	Unchanged	UP	wound-responsive family protein, putative, expressed
LOC_Os01g66100	0.984789	1.64822	Unchanged	UP	gibberellin 20 oxidase 2, putative, expressed
LOC_Os01g66120	1.42934	1.27724	UP	UP	No apical meristem protein, putative, expressed
LOC_Os01g66310	0.360704	-3.37421	Unchanged	DOWN	expressed protein
LOC_Os01g66320	-1.86346	-1.40501	DOWN	DOWN	expressed protein
LOC_Os01g66330	-0.546538	-1.14977	Unchanged	DOWN	ATP-dependent Clp protease ATP-binding subunit clpX, putative, expressed
LOC_Os01g66360	-0.547148	-0.598427	Unchanged	DOWN	2-C-methyl-D-erythritol 4-phosphate cytidylyltransferase, putative, expressed
LOC_Os01g66379	-0.444698	-0.732578	Unchanged	DOWN	expressed protein
LOC_Os01g66544	0.667254	1.8972	Unchanged	UP	expressed protein
LOC_Os01g66600	-0.601747	-0.868585	Unchanged	DOWN	rhodanese-like, putative, expressed
LOC_Os01g66630	0.712754	-7.05708	Unchanged	DOWN	S-domain receptor-like protein kinase, putative, expressed
LOC_Os01g66680	-1.23431	-2.02101	Unchanged	DOWN	S-domain receptor-like protein kinase, putative, expressed
LOC_Os01g66690	-0.0472782	-2.09729	Unchanged	DOWN	ZIP4/SPO22, putative, expressed
LOC_Os01g66710	1.95208	-1.96427	UP	Unchanged	polygalacturonase, putative, expressed
LOC_Os01g66830	-1.70444	-0.555796	DOWN	Unchanged	pectinacetylesterase domain containing protein, expressed
LOC_Os01g66850	-1.99508	-0.401067	DOWN	Unchanged	pectinacetylesterase domain containing protein, expressed
LOC_Os01g66860	-1.13397	-3.45019	Unchanged	DOWN	serine/threonine protein kinase, putative, expressed
LOC_Os01g66890	-0.832107	-1.71758	Unchanged	DOWN	BTBZ1 - Bric-a-Brac, Tramtrack, and Broad Complex BTB domain with TAZ zinc finger and Calmodulin-binding domains, expressed
LOC_Os01g66970	-0.851172	-0.580857	DOWN	Unchanged	zinc finger, C3HC4 type domain containing protein, expressed
LOC_Os01g66980	-1.11274	-0.191684	DOWN	Unchanged	expressed protein
LOC_Os01g67040	0.310845	1.19053	Unchanged	UP	OsRhmbd5 - Putative Rhomboid homologue, expressed
LOC_Os01g67100	-1.70976	-1.39777	DOWN	DOWN	expressed protein
LOC_Os01g67110	-1.84208	-1.69111	DOWN	DOWN	expressed protein
LOC_Os01g67120	-0.674125	-0.728842	DOWN	DOWN	rhodanese-like domain containing protein, putative, expressed
LOC_Os01g67170	1.10615	1.22036	Unchanged	UP	expressed protein
LOC_Os01g67190	-0.593431	-1.45487	Unchanged	DOWN	ribonuclease T2 family domain containing protein, expressed
LOC_Os01g67250	0.254619	0.966194	Unchanged	UP	Rad21 / Rec8 like protein, putative, expressed
LOC_Os01g67340	0.208964	-1.71131	Unchanged	DOWN	STRUBBELIG-RECEPTOR FAMILY 8 precursor, putative, expressed
LOC_Os01g67360	0.678522	0.649162	UP	UP	methyltransferase, putative, expressed
LOC_Os01g67370	-0.399472	-0.712432	Unchanged	DOWN	expressed protein
LOC_Os01g67480	0.908212	0.662667	UP	UP	helix-loop-helix DNA-binding domain containing protein, expressed
LOC_Os01g67540	1.03314	1.46393	UP	UP	AMP-binding domain containing protein, expressed
LOC_Os01g67610	NA	-6.83005	Unchanged	DOWN	hypothetical protein
LOC_Os01g67620	NA	-7.32546	Unchanged	DOWN	expressed protein
LOC_Os01g67710	0.870772	-4.85481	Unchanged	DOWN	hypothetical protein
LOC_Os01g67720	-0.96382	-0.851582	DOWN	DOWN	ABC1 family domain containing protein, putative, expressed
LOC_Os01g67740	-1.44904	-0.490981	DOWN	Unchanged	chromosome segregation protein, putative, expressed
LOC_Os01g67810	-1.03455	-2.47616	Unchanged	DOWN	transposon protein, putative, unclassified, expressed
LOC_Os01g67820	-0.71394	-2.0819	Unchanged	DOWN	exo70 exocyst complex subunit domain containing protein, expressed
LOC_Os01g67860	-0.141541	0.628238	Unchanged	UP	fructose-bisphospate aldolase isozyme, putative, expressed
LOC_Os01g67880	1.37818	-1.59942	UP	DOWN	vacuolar protein sorting-associated protein 53, putative, expressed
LOC_Os01g67980	2.05592	-4.83489	Unchanged	DOWN	cysteine proteinase EP-B 1 precursor, putative, expressed
LOC_Os01g68000	3.49266	0.778384	UP	Unchanged	AML1, putative, expressed
LOC_Os01g68050	-0.862006	-0.550871	DOWN	Unchanged	transmembrane amino acid transporter protein, putative, expressed
LOC_Os01g68060	0.721606	1.19944	Unchanged	UP	copine, putative, expressed
LOC_Os01g68120	-0.181081	1.202	Unchanged	UP	DCL3, putative, expressed
LOC_Os01g68200	2.39337	-4.00539	Unchanged	DOWN	expressed protein
LOC_Os01g68269	-1.60474	-0.769498	DOWN	DOWN	expressed protein
LOC_Os01g68290	5.42017	4.21223	UP	UP	expressed protein
LOC_Os01g68310	1.63452	0.280793	UP	Unchanged	sas10/Utp3 family protein, expressed
LOC_Os01g68330	1.60242	1.20719	UP	UP	antigen peptide transporter-like 1, chloroplast precursor, putative, expressed
LOC_Os01g68380	0.831942	0.614806	Unchanged	UP	expressed protein
LOC_Os01g68480	-0.774799	-0.0624955	DOWN	Unchanged	thioredoxin, putative, expressed
LOC_Os01g68490	-0.751509	-0.067599	DOWN	Unchanged	tetratricopeptide-like helical, putative, expressed
LOC_Os01g68580	7.05362	-2.30933	UP	Unchanged	LTPL38 - Protease inhibitor/seed storage/LTP family protein precursor, expressed
LOC_Os01g68589	-2.05999	-0.642512	DOWN	DOWN	LTPL39 - Protease inhibitor/seed storage/LTP family protein precursor, expressed
LOC_Os01g68598	-1.98159	0.434658	DOWN	Unchanged	expressed protein
LOC_Os01g68610	-6.15955	-0.601646	DOWN	Unchanged	pentatricopeptide repeat protein PPR1106-17, putative, expressed
LOC_Os01g68700	-0.218272	-0.696008	Unchanged	DOWN	BHLH transcription factor, putative, expressed
LOC_Os01g68710	-0.606231	-0.958759	Unchanged	DOWN	peptidyl-prolyl cis-trans isomerase, FKBP-type, putative, expressed
LOC_Os01g68730	-2.94589	-3.55086	Unchanged	DOWN	RNA-binding protein FUS, putative, expressed
LOC_Os01g68750	0.057033	0.623392	Unchanged	UP	adaptin, putative, expressed
LOC_Os01g68770	0.900954	1.25637	UP	UP	selenium-binding protein, putative, expressed
LOC_Os01g68790	-0.981928	0.102205	DOWN	Unchanged	RNA recognition motif containing protein, putative, expressed
LOC_Os01g68810	0.188451	0.976183	Unchanged	UP	expressed protein
LOC_Os01g68820	6.45952	-6.0526	UP	DOWN	expressed protein
LOC_Os01g68890	-2.83867	-1.03646	DOWN	DOWN	P21-Rho-binding domain containing protein, putative, expressed
LOC_Os01g69030	0.653711	1.37526	Unchanged	UP	sucrose-phosphate synthase, putative, expressed
LOC_Os01g69060	-0.826707	-1.07697	Unchanged	DOWN	hydrolase, alpha/beta fold family domain containing protein, expressed
LOC_Os01g69070	-0.888597	-0.797397	DOWN	Unchanged	auxin efflux carrier component, putative, expressed
LOC_Os01g69080	-0.186477	-1.29373	Unchanged	DOWN	acyl-desaturase, chloroplast precursor, putative, expressed
LOC_Os01g69090	-0.471676	-1.36379	Unchanged	DOWN	CBS domain-containing protein, putative, expressed
LOC_Os01g69100	0.227734	1.09204	Unchanged	UP	expressed protein
LOC_Os01g69130	0.318702	0.858281	Unchanged	UP	dynamin family protein, putative, expressed
LOC_Os01g69140	-4.70726	-2.74633	DOWN	DOWN	regulatory protein, putative, expressed
LOC_Os01g69174	6.17287	NA	UP	Unchanged	expressed protein
LOC_Os01g69200	-2.60375	0.997855	DOWN	Unchanged	regulatory protein, putative, expressed
LOC_Os01g69210	0.353622	0.772342	Unchanged	UP	mannosyl-oligosaccharide glucosidase, putative, expressed
LOC_Os01g69290	-1.66953	-0.342247	DOWN	Unchanged	antifreeze glycoprotein, putative, expressed
LOC_Os01g69830	-1.35982	0.276525	DOWN	Unchanged	OsSPL2 - SBP-box gene family member, expressed
LOC_Os01g69840	-2.34356	-3.11447	DOWN	DOWN	expressed protein
LOC_Os01g69910	0.388001	0.872287	Unchanged	UP	calmodulin-binding transcription activator, putative, expressed
LOC_Os01g69940	0.22822	-2.04868	Unchanged	DOWN	OsFBX32 - F-box domain containing protein, expressed
LOC_Os01g69950	-0.770917	-0.80218	DOWN	DOWN	ribosomal protein L27, putative, expressed
LOC_Os01g69990	0.105539	0.876334	Unchanged	UP	GYF domain containing protein, putative, expressed
LOC_Os01g70010	0.073923	1.05876	Unchanged	UP	ribosomal protein L7Ae, putative, expressed
LOC_Os01g70050	-0.556224	-2.45976	Unchanged	DOWN	OsSAUR3 - Auxin-responsive SAUR gene family member, expressed
LOC_Os01g70100	-1.39641	-0.277597	DOWN	Unchanged	zinc finger DHHC domain-containing protein, putative, expressed
LOC_Os01g70110	-1.18425	-0.153719	DOWN	Unchanged	No apical meristem protein, putative, expressed
LOC_Os01g70140	-0.228396	0.609792	Unchanged	UP	ubiquitin-conjugating enzyme E2-22 kDa, putative, expressed
LOC_Os01g70160	-0.0888354	0.863939	Unchanged	UP	zinc finger, C3HC4 type domain containing protein, expressed
LOC_Os01g70170	0.440433	1.31861	Unchanged	UP	transaldolase, putative, expressed
LOC_Os01g70230	-0.40622	2.18383	Unchanged	UP	transcription factor, putative, expressed
LOC_Os01g70240	-0.991989	1.25817	Unchanged	UP	expressed protein
LOC_Os01g70310	-0.346976	0.798833	Unchanged	UP	inducer of CBF expression 2, putative, expressed
LOC_Os01g70340	-2.66119	-3.51048	Unchanged	DOWN	expressed protein
LOC_Os01g70360	4.0881	-1.30124	UP	Unchanged	serine palmitoyltransferase 2, putative, expressed
LOC_Os01g70370	2.26188	2.38838	UP	UP	serine palmitoyltransferase 2, putative, expressed
LOC_Os01g70400	-0.275564	-0.64539	Unchanged	DOWN	expressed protein
LOC_Os01g70410	-0.270571	-0.714618	Unchanged	DOWN	protein kinase, putative, expressed
LOC_Os01g70460	-0.101696	-0.748915	Unchanged	DOWN	expressed protein
LOC_Os01g70470	0.586957	0.905091	Unchanged	UP	expressed protein
LOC_Os01g70550	-1.01174	-0.232074	DOWN	Unchanged	heparan-alpha-glucosaminide N-acetyltransferase, putative, expressed
LOC_Os01g70560	-1.26008	-0.225447	DOWN	Unchanged	expressed protein
LOC_Os01g70670	-0.791066	0.769321	Unchanged	UP	BTBM1 - Bric-a-Brac, Tramtrack, Broad Complex BTB domain with Meprin and TRAF Homology MATH domain, expressed
LOC_Os01g70710	1.59275	1.86966	UP	UP	heavy metal-associated domain containing protein, expressed
LOC_Os01g70720	0.42659	-2.82143	Unchanged	DOWN	expressed protein
LOC_Os01g70730	-3.29035	-1.76639	DOWN	DOWN	flowering promoting factor-like 1, putative, expressed
LOC_Os01g70780	0.0929028	0.793579	Unchanged	UP	WD40-like domain containing protein, putative, expressed
LOC_Os01g70840	-2.27094	-0.116942	DOWN	Unchanged	esterase, putative, expressed
LOC_Os01g70860	0.945886	2.95636	Unchanged	UP	esterase, putative, expressed
LOC_Os01g70880	6.25676	NA	UP	Unchanged	histone-like transcription factor and archaeal histone, putative, expressed
LOC_Os01g70940	-0.26667	1.03146	Unchanged	UP	potassium transporter, putative, expressed
LOC_Os01g70950	0.0643336	0.977781	Unchanged	UP	spermatogenesis-associated protein 20 precursor, putative, expressed
LOC_Os01g70960	0.139534	1.0303	Unchanged	UP	cytochrome c1-1, heme protein, mitochondrial precursor, putative, expressed
LOC_Os01g70970	2.23124	-5.04033	Unchanged	DOWN	protein kinase, putative, expressed
LOC_Os01g71000	0.392167	1.04477	Unchanged	UP	protein kinase APK1B, chloroplast precursor, putative, expressed
LOC_Os01g71010	-0.0390589	1.14498	Unchanged	UP	lipase precursor, putative, expressed
LOC_Os01g71070	3.37068	-2.15224	UP	Unchanged	xylanase inhibitor, putative, expressed
LOC_Os01g71140	3.8128	-1.86723	UP	Unchanged	xylanase inhibitor, putative, expressed
LOC_Os01g71160	1.66295	-4.88917	Unchanged	DOWN	xylanase inhibitor, putative, expressed
LOC_Os01g71170	-1.07934	-1.33394	DOWN	DOWN	classical arabinogalactan protein 26 precursor, putative, expressed
LOC_Os01g71230	-0.675135	0.962802	DOWN	UP	nascent polypeptide-associated complex subunit alpha-like protein 3, putative, expressed
LOC_Os01g71270	0.252392	2.46376	Unchanged	UP	eukaryotic peptide chain release factor subunit 1-1, putative, expressed
LOC_Os01g71300	-0.853985	-0.169253	DOWN	Unchanged	S-formylglutathione hydrolase, putative, expressed
LOC_Os01g71310	0.789196	2.31963	UP	UP	cytokinin dehydrogenase precursor, putative, expressed
LOC_Os01g71330	-1.14496	-0.551253	DOWN	Unchanged	expressed protein
LOC_Os01g71340	-0.052732	0.941711	Unchanged	UP	glycosyl hydrolases family 17, putative, expressed
LOC_Os01g71380	2.10054	2.75274	UP	UP	glycosyl hydrolases family 17, putative, expressed
LOC_Os01g71430	6.94413	NA	UP	Unchanged	OsFBDUF9 - F-box and DUF domain containing protein, expressed
LOC_Os01g71460	-4.15318	-3.40337	DOWN	Unchanged	OsFBDUF11 - F-box and DUF domain containing protein, expressed
LOC_Os01g71474	-1.02057	-0.775236	DOWN	DOWN	glycosyl hydrolases family 17, putative, expressed
LOC_Os01g71540	-0.929776	-3.6349	DOWN	DOWN	expressed protein
LOC_Os01g71590	-0.829891	1.09439	DOWN	Unchanged	expressed protein
LOC_Os01g71624	3.85683	-1.18498	UP	Unchanged	expressed protein
LOC_Os01g71630	-1.76636	-5.11884	DOWN	DOWN	expressed protein
LOC_Os01g71670	2.62417	2.90006	UP	UP	glycosyl hydrolases family 17, putative, expressed
LOC_Os01g71680	-0.25038	2.46578	Unchanged	UP	glycosyl hydrolases family 17, putative, expressed
LOC_Os01g71720	-1.11789	-1.59021	DOWN	DOWN	amino acid permease family protein, putative, expressed
LOC_Os01g71740	-0.0231806	-3.03094	Unchanged	DOWN	amino acid permease family protein, putative, expressed
LOC_Os01g71770	0.0100729	0.752145	Unchanged	UP	RNA recognition motif containing protein, putative, expressed
LOC_Os01g71810	-1.4902	-1.20381	DOWN	DOWN	glycosyl hydrolases family 17, putative, expressed
LOC_Os01g71820	-1.75883	-0.436014	DOWN	Unchanged	glycosyl hydrolases family 17, putative, expressed
LOC_Os01g71860	1.24189	1.62911	Unchanged	UP	glycosyl hydrolases family 17, putative, expressed
LOC_Os01g71970	1.54113	2.09995	UP	UP	GRAS family transcription factor containing protein, expressed
LOC_Os01g72009	0.961817	1.61781	UP	UP	expressed protein
LOC_Os01g72049	1.50539	-0.495676	UP	Unchanged	retrotransposon, putative, centromere-specific, expressed
LOC_Os01g72090	0.114609	-1.79953	Unchanged	DOWN	phycoerythrobilin ferredoxin oxidoreductase, putative, expressed
LOC_Os01g72130	2.51748	0.0257005	UP	Unchanged	glutathione S-transferase, putative, expressed
LOC_Os01g72140	-5.6509	-3.83705	Unchanged	DOWN	glutathione S-transferase, putative, expressed
LOC_Os01g72205	-0.946378	-0.0433716	DOWN	Unchanged	proline synthetase co-transcribed bacterial homolog protein, putative, expressed
LOC_Os01g72210	0.913855	1.63473	Unchanged	UP	early-responsive to dehydration protein-related, putative, expressed
LOC_Os01g72240	0.0773333	0.665035	Unchanged	UP	uridine 5-monophosphate synthase, putative, expressed
LOC_Os01g72250	0.157047	1.08156	Unchanged	UP	uridine 5-monophosphate synthase, putative, expressed
LOC_Os01g72270	3.81132	2.64071	Unchanged	UP	cytochrome P450, putative, expressed
LOC_Os01g72300	-0.681751	-3.35152	Unchanged	DOWN	Cupin domain containing protein, expressed
LOC_Os01g72340	0.664399	1.11258	UP	UP	beta-galactosidase, putative, expressed
LOC_Os01g72350	-0.373775	-0.945241	Unchanged	DOWN	amidohydrolase, putative, expressed
LOC_Os01g72390	3.60216	-5.63902	UP	Unchanged	NBS type disease resistance protein, putative, expressed
LOC_Os01g72430	-0.23589	-0.802069	Unchanged	DOWN	NADPH quinone oxidoreductase, putative, expressed
LOC_Os01g72460	1.20951	3.17201	UP	UP	NADPH quinone oxidoreductase, putative, expressed
LOC_Os01g72530	1.55084	0.074703	UP	Unchanged	OsCML31 - Calmodulin-related calcium sensor protein, expressed
LOC_Os01g72560	-2.91394	-0.820498	DOWN	Unchanged	expressed protein
LOC_Os01g72570	1.16224	1.68985	UP	UP	expressed protein
LOC_Os01g72610	1.75684	0.766693	UP	UP	glycosyltransferase, putative, expressed
LOC_Os01g72700	-0.824396	-0.700309	DOWN	Unchanged	expressed protein
LOC_Os01g72730	2.40952	-1.82785	UP	Unchanged	cytochrome P450, putative, expressed
LOC_Os01g72810	1.27286	1.24055	Unchanged	UP	secreted glycoprotein, putative, expressed
LOC_Os01g72834	1.31141	1.43158	UP	UP	RNA recognition motif containing protein, putative, expressed
LOC_Os01g72860	0.906163	1.19405	UP	UP	MAC/Perforin domain containing protein, putative, expressed
LOC_Os01g72900	4.0007	1.78245	UP	UP	abscisic stress-ripening, putative, expressed
LOC_Os01g72910	1.70989	1.60731	Unchanged	UP	abscisic stress-ripening, putative, expressed
LOC_Os01g73000	0.375149	0.621789	Unchanged	UP	copine, putative, expressed
LOC_Os01g73024	0.305317	-2.03923	Unchanged	DOWN	expressed protein
LOC_Os01g73110	1.39243	1.79267	UP	UP	expressed protein
LOC_Os01g73140	-0.231629	1.13897	Unchanged	UP	ubiquitin-fold modifier 1 precursor, putative, expressed
LOC_Os01g73160	-1.47577	-0.380798	DOWN	Unchanged	40S ribosomal protein S10, putative, expressed
LOC_Os01g73170	-0.486211	0.875646	Unchanged	UP	peroxidase precursor, putative, expressed
LOC_Os01g73200	-1.03707	-0.168659	DOWN	Unchanged	peroxidase precursor, putative, expressed
LOC_Os01g73234	-1.0225	-1.36456	Unchanged	DOWN	thioredoxin, putative, expressed
LOC_Os01g73240	NA	-4.78986	Unchanged	DOWN	expressed protein
LOC_Os01g73250	-0.67793	0.0519453	DOWN	Unchanged	abscisic stress-ripening, putative, expressed
LOC_Os01g73270	-6.43415	1.00722	DOWN	Unchanged	expressed protein
LOC_Os01g73300	1.19478	0.455573	UP	Unchanged	VAMP-like protein YKT62, putative, expressed
LOC_Os01g73310	-0.814424	-0.224371	DOWN	Unchanged	actin, putative, expressed
LOC_Os01g73470	-1.57092	0.533199	DOWN	Unchanged	growth inhibition and differentiation-related protein 88, putative, expressed
LOC_Os01g73500	0.863349	2.00564	UP	UP	expressed protein
LOC_Os01g73530	0.79051	1.26684	UP	UP	ABC transporter, ATP-binding protein, putative, expressed
LOC_Os01g73560	-1.87378	-0.588589	DOWN	Unchanged	leucine rich repeat domain containing protein, putative, expressed
LOC_Os01g73570	-0.739239	0.67337	Unchanged	UP	vacuolar protein sorting 55 family protein, putative, expressed
LOC_Os01g73604	1.48453	-0.597735	UP	Unchanged	LSM domain containing protein, expressed
LOC_Os01g73620	0.667583	0.674784	Unchanged	UP	expressed protein
LOC_Os01g73644	-1.54136	-6.08042	Unchanged	DOWN	expressed protein
LOC_Os01g73650	-0.810891	-1.53733	DOWN	Unchanged	expressed protein
LOC_Os01g73656	-2.34314	-6.02386	Unchanged	DOWN	expressed protein
LOC_Os01g73670	-0.598202	0.615034	Unchanged	UP	expressed protein
LOC_Os01g73750	1.27015	-2.05533	Unchanged	DOWN	Leucine Rich Repeat family protein, expressed
LOC_Os01g73790	0.0120286	-0.717325	Unchanged	DOWN	NAD dependent epimerase/dehydratase family protein, putative, expressed
LOC_Os01g73910	0.758264	0.512148	UP	Unchanged	peptidase, putative, expressed
LOC_Os01g73940	-0.66373	0.315459	DOWN	Unchanged	expressed protein
LOC_Os01g73960	0.0685524	0.680314	Unchanged	UP	drought induced 19 protein, putative, expressed
LOC_Os01g73970	0.570938	0.594114	Unchanged	UP	lysine ketoglutarate reductase trans-splicing related 1, putative, expressed
LOC_Os01g73980	-0.789278	-0.102882	DOWN	Unchanged	xylem cysteine proteinase 2 precursor, putative, expressed
LOC_Os01g74030	0.0192535	0.646949	Unchanged	UP	pumilio-family RNA binding protein, putative, expressed
LOC_Os01g74040	-0.945795	-2.06879	DOWN	DOWN	zinc finger, RING-type, putative, expressed
LOC_Os01g74140	3.10908	-2.53313	Unchanged	DOWN	WRKY17, expressed
LOC_Os01g74146	-1.66762	-3.46516	DOWN	DOWN	WD repeat-containing protein, putative, expressed
LOC_Os01g74160	-0.020577	-1.95997	Unchanged	DOWN	carboxyl-terminal peptidase, putative, expressed
LOC_Os01g74180	0.36161	0.613182	Unchanged	UP	adaptin, putative, expressed
LOC_Os01g74300	-1.77045	-1.18429	DOWN	DOWN	metallothionein, putative, expressed
LOC_Os01g74340	-6.33783	-0.873058	DOWN	Unchanged	RNA recognition motif containing protein, putative, expressed
LOC_Os01g74360	0.723658	-1.97178	Unchanged	DOWN	26S proteasome non-ATPase regulatory subunit 6, putative, expressed
LOC_Os01g74450	-1.12375	-0.520826	DOWN	Unchanged	aquaporin protein, putative, expressed
LOC_Os01g74480	0.0674151	-0.959249	Unchanged	DOWN	cupin domain containing protein, expressed
LOC_Os01g74490	1.22293	3.09537	Unchanged	UP	heavy metal-associated domain containing protein, expressed
LOC_Os01g74510	0.436691	-3.64414	Unchanged	DOWN	KIP1, putative, expressed
LOC_Os01g74610	0.215758	1.25906	Unchanged	UP	zinc finger, C3HC4 type domain containing protein, expressed
LOC_Os02g01100	0.701387	1.89398	UP	UP	transmembrane amino acid transporter protein, putative, expressed
LOC_Os02g01140	-1.11818	-0.858001	DOWN	DOWN	GDSL-like lipase/acylhydrolase, putative, expressed
LOC_Os02g01170	0.516753	1.01106	Unchanged	UP	HECT-domain domain containing protein, expressed
LOC_Os02g01190	1.30658	2.29424	Unchanged	UP	POEI25 - Pollen Ole e I allergen and extensin family protein precursor, expressed
LOC_Os02g01210	-0.745226	-0.439467	DOWN	Unchanged	amino acid transporter, putative, expressed
LOC_Os02g01220	-1.21761	-0.515112	DOWN	Unchanged	rhodanese-like domain containing protein, putative, expressed
LOC_Os02g01230	-0.683401	0.0607905	DOWN	Unchanged	ribosomal protein, putative, expressed
LOC_Os02g01240	0.632084	0.601021	Unchanged	UP	CPuORF11 - conserved peptide uORF-containing transcript, expressed
LOC_Os02g01245	1.37171	2.02724	Unchanged	UP	expressed protein
LOC_Os02g01250	-1.16348	-0.00119641	DOWN	Unchanged	LSM domain containing protein, expressed
LOC_Os02g01280	0.441634	1.12328	Unchanged	UP	T-complex protein, putative, expressed
LOC_Os02g01310	NA	-2.84481	Unchanged	DOWN	invertase/pectin methylesterase inhibitor family protein, putative, expressed
LOC_Os02g01326	NA	-5.33841	Unchanged	DOWN	auxin-induced protein 5NG4, putative, expressed
LOC_Os02g01332	-1.08938	-0.203648	DOWN	Unchanged	ribosomal protein L6, putative, expressed
LOC_Os02g01355	2.44862	1.47329	Unchanged	UP	MADS-box transcription factor, putative, expressed
LOC_Os02g01365	-0.00854988	0.643302	Unchanged	UP	expressed protein
LOC_Os02g01370	-4.22258	-6.7888	Unchanged	DOWN	hypothetical protein
LOC_Os02g01380	-0.314261	-1.04111	Unchanged	DOWN	expressed protein
LOC_Os02g01700	0.820309	1.08272	Unchanged	UP	RNA recognition motif containing protein, putative, expressed
LOC_Os02g01720	-0.706223	-0.224153	DOWN	Unchanged	transmembrane protein 120A, putative, expressed
LOC_Os02g01740	-0.120888	0.847625	Unchanged	UP	U5 small nuclear ribonucleoprotein 200 kDa helicase, putative, expressed
LOC_Os02g01800	-2.10395	2.63643	Unchanged	UP	receptor-like protein kinase precursor, putative, expressed
LOC_Os02g01880	-0.531032	1.0381	Unchanged	UP	U5 small nuclear ribonucleoprotein 200 kDa helicase, putative, expressed
LOC_Os02g01900	4.3632	1.81534	UP	Unchanged	expressed protein
LOC_Os02g01930	-0.684857	-0.932359	Unchanged	DOWN	expressed protein
LOC_Os02g01970	0.702586	-1.29245	Unchanged	DOWN	expressed protein
LOC_Os02g02000	-0.498368	-0.901033	Unchanged	DOWN	cytochrome P450, putative, expressed
LOC_Os02g02210	NA	-3.30812	Unchanged	DOWN	aminotransferase, putative, expressed
LOC_Os02g02290	0.413477	0.959879	Unchanged	UP	SNF2 family N-terminal domain containing protein, expressed
LOC_Os02g02320	-1.40075	-0.181014	DOWN	Unchanged	OsSCP6 - Putative Serine Carboxypeptidase homologue, expressed
LOC_Os02g02350	-1.34399	-0.23156	DOWN	Unchanged	OsFBK2 - F-box domain and kelch repeat containing protein, expressed
LOC_Os02g02360	-1.34127	0.341555	DOWN	Unchanged	expressed protein
LOC_Os02g02400	-0.685107	0.291532	DOWN	Unchanged	catalase isozyme A, putative, expressed
LOC_Os02g02490	1.21401	1.94354	Unchanged	UP	phytosulfokine receptor precursor, putative, expressed
LOC_Os02g02500	0.460281	-1.69516	Unchanged	DOWN	remorin family protein, putative, expressed
LOC_Os02g02520	-0.750531	-1.14708	DOWN	DOWN	expressed protein
LOC_Os02g02524	-0.676597	-1.15205	Unchanged	DOWN	canopy homolog 2 precursor, putative, expressed
LOC_Os02g02560	0.137305	-2.0268	Unchanged	DOWN	UTP--glucose-1-phosphate uridylyltransferase, putative, expressed
LOC_Os02g02590	-0.345813	-1.02987	Unchanged	DOWN	PPR repeat domain containing protein, putative, expressed
LOC_Os02g02600	0.198099	1.21445	Unchanged	UP	serine/threonine-protein kinase Cx32, chloroplast precursor, putative, expressed
LOC_Os02g02710	-0.042515	1.0764	Unchanged	UP	zinc carboxypeptidase family protein, putative, expressed
LOC_Os02g02720	0.113351	0.687297	Unchanged	UP	SNARE domain containing protein, putative, expressed
LOC_Os02g02730	0.717335	1.11595	Unchanged	UP	expressed protein
LOC_Os02g02750	-0.660005	-0.433537	DOWN	Unchanged	CDP-alcohol phosphatidyltransferase, putative, expressed
LOC_Os02g02790	0.957566	-1.75042	Unchanged	DOWN	C2 domain containing protein, expressed
LOC_Os02g02820	2.24771	-2.19778	Unchanged	DOWN	helix-loop-helix DNA-binding domain containing protein, expressed
LOC_Os02g02840	-1.06247	-0.732664	DOWN	Unchanged	ras-related protein, putative, expressed
LOC_Os02g02890	0.189261	0.752228	Unchanged	UP	peptidyl-prolyl cis-trans isomerase, putative, expressed
LOC_Os02g02930	0.298566	-2.37707	Unchanged	DOWN	terpene synthase, putative, expressed
LOC_Os02g02980	0.346461	0.609488	Unchanged	UP	MATE domain containing protein, expressed
LOC_Os02g02990	-0.250399	0.887846	Unchanged	UP	translation initiation factor eIF3 subunit, putative, expressed
LOC_Os02g03020	1.11204	0.663799	UP	Unchanged	EF hand family protein, putative, expressed
LOC_Os02g03040	-1.77081	-1.65669	DOWN	DOWN	RNA recognition motif containing protein, expressed
LOC_Os02g03090	0.338968	0.68162	Unchanged	UP	expressed protein
LOC_Os02g03120	0.619647	-1.56314	Unchanged	DOWN	endoglucanase, putative, expressed
LOC_Os02g03210	-2.30488	-1.87783	Unchanged	DOWN	FAD-binding and arabino-lactone oxidase domains containing protein, putative, expressed
LOC_Os02g03230	-0.138684	-1.02525	Unchanged	DOWN	membrane related protein CP5, putative, expressed
LOC_Os02g03250	0.0156851	-0.681843	Unchanged	DOWN	expressed protein
LOC_Os02g03330	-0.05194	-0.671766	Unchanged	DOWN	expressed protein
LOC_Os02g03400	-0.017554	4.50789	Unchanged	UP	microtubule associated protein, putative, expressed
LOC_Os02g03460	-0.203226	-1.11948	Unchanged	DOWN	phosphatidate cytidylyltransferase, putative, expressed
LOC_Os02g03480	-3.91161	-5.95316	Unchanged	DOWN	THION24 - Plant thionin family protein precursor, expressed
LOC_Os02g03570	-1.49336	-0.703778	DOWN	Unchanged	hsp20/alpha crystallin family protein, putative, expressed
LOC_Os02g03650	6.11249	-5.1831	UP	Unchanged	expressed protein
LOC_Os02g03670	-1.11209	-1.09324	DOWN	DOWN	expressed protein
LOC_Os02g03720	-2.0299	-1.08254	DOWN	DOWN	expressed protein
LOC_Os02g03750	-1.83745	0.473496	DOWN	Unchanged	polygalacturonase, putative, expressed
LOC_Os02g03830	-6.54141	2.37771	DOWN	UP	expressed protein
LOC_Os02g03840	-0.0834193	0.850959	Unchanged	UP	expressed protein
LOC_Os02g03870	0.750576	1.88941	Unchanged	UP	periplasmic beta-glucosidase precursor, putative, expressed
LOC_Os02g03890	-0.185091	0.666458	Unchanged	UP	nuclear transport factor 2, putative, expressed
LOC_Os02g03960	-0.859729	-1.4719	DOWN	DOWN	CPuORF1 - conserved peptide uORF-containing transcript, expressed
LOC_Os02g03990	6.69155	-1.51453	UP	Unchanged	WD domain, G-beta repeat domain containing protein, expressed
LOC_Os02g04040	0.503176	1.06122	Unchanged	UP	RecF/RecN/SMC N terminal domain containing protein, expressed
LOC_Os02g04050	0.331823	0.789984	Unchanged	UP	chromosome segregation protein, putative, expressed
LOC_Os02g04130	-2.64806	-1.78145	DOWN	DOWN	DUF1645 domain containing protein, putative, expressed
LOC_Os02g04160	1.54021	1.99082	UP	UP	transcription elongation factor 1, putative, expressed
LOC_Os02g04170	1.55929	1.38896	UP	UP	L-aspartate oxidase 1, putative, expressed
LOC_Os02g04210	NA	-7.46255	Unchanged	DOWN	expressed protein
LOC_Os02g04270	0.746676	1.06119	UP	UP	DNA polymerase V, putative, expressed
LOC_Os02g04325	1.47941	-1.57348	Unchanged	DOWN	expressed protein
LOC_Os02g04330	-0.237233	0.624873	Unchanged	UP	5-AMP-activated protein kinase beta-1 subunit-related, putative, expressed
LOC_Os02g04369	0.0569532	-3.95091	Unchanged	DOWN	expressed protein
LOC_Os02g04380	5.04343	-0.938308	UP	Unchanged	expressed protein
LOC_Os02g04410	2.48251	-3.71405	UP	DOWN	expressed protein
LOC_Os02g04450	0.181655	1.08239	Unchanged	UP	plant-specific domain TIGR01589 family protein, putative, expressed
LOC_Os02g04480	0.327995	0.740268	Unchanged	UP	cleavage and polyadenylation specificity factor, putative, expressed
LOC_Os02g04490	0.400268	1.07692	Unchanged	UP	histone acetyltransferase HAC1, putative, expressed
LOC_Os02g04640	0.525704	1.32133	Unchanged	UP	Myb-like DNA-binding domain containing protein, putative, expressed
LOC_Os02g04650	0.561558	1.00122	Unchanged	UP	activator of 90 kDa heat shock protein ATPase homolog, putative, expressed
LOC_Os02g04660	0.0529909	0.758766	Unchanged	UP	arginine N-methyltransferase 5, putative, expressed
LOC_Os02g04670	-0.337236	0.735557	Unchanged	UP	glucan endo-1,3-beta-glucosidase precursor, putative, expressed
LOC_Os02g04770	3.2369	2.05241	UP	Unchanged	expressed protein
LOC_Os02g04780	3.0442	3.07153	UP	UP	expressed protein
LOC_Os02g04810	0.139001	1.12663	Unchanged	UP	auxin response factor 5, putative, expressed
LOC_Os02g04840	0.769222	0.906768	UP	UP	GHMP kinases ATP-binding protein, putative, expressed
LOC_Os02g05000	-0.969931	-1.03844	Unchanged	DOWN	expressed protein
LOC_Os02g05080	-2.39416	2.72354	DOWN	Unchanged	expressed protein
LOC_Os02g05310	-0.00447039	0.796741	Unchanged	UP	splicing factor 3B subunit 1, putative, expressed
LOC_Os02g05360	-1.86223	-0.714416	DOWN	DOWN	expressed protein
LOC_Os02g05410	0.563663	1.00269	Unchanged	UP	splicing factor 3B subunit 1, putative, expressed
LOC_Os02g05420	1.85946	-3.30938	Unchanged	DOWN	expressed protein
LOC_Os02g05450	0.510116	0.851771	Unchanged	UP	Homeobox domain containing protein, expressed
LOC_Os02g05490	0.276362	1.05548	Unchanged	UP	expressed protein
LOC_Os02g05600	1.93493	-1.53097	UP	Unchanged	expressed protein
LOC_Os02g05630	0.184592	1.48752	Unchanged	UP	protein phosphatase 2C, putative, expressed
LOC_Os02g05660	0.116322	0.743818	Unchanged	UP	DEAD-box ATP-dependent RNA helicase 35A, putative, expressed
LOC_Os02g05710	0.169672	1.18458	Unchanged	UP	expressed protein
LOC_Os02g05810	0.383155	0.945279	Unchanged	UP	expressed protein
LOC_Os02g05880	0.492634	1.3048	Unchanged	UP	RNA polymerase Rpb1, domain 2 family protein, expressed
LOC_Os02g05930	0.187154	-1.04977	Unchanged	DOWN	phytosulfokine receptor precursor, putative, expressed
LOC_Os02g06030	1.9953	-3.24629	Unchanged	DOWN	phytosulfokine receptor precursor, putative, expressed
LOC_Os02g06070	2.61065	5.62163	Unchanged	UP	phytosulfokine receptor precursor, putative, expressed
LOC_Os02g06130	4.80163	0.836352	UP	Unchanged	phytosulfokine receptor precursor, putative, expressed
LOC_Os02g06170	-2.80829	-3.54263	DOWN	DOWN	expressed protein
LOC_Os02g06300	-0.187132	-0.892887	Unchanged	DOWN	GTP-binding protein lepA, putative, expressed
LOC_Os02g06340	-1.3142	-1.42105	DOWN	DOWN	EH domain-containing protein 1, putative, expressed
LOC_Os02g06350	0.409477	-5.96217	Unchanged	DOWN	expressed protein
LOC_Os02g06390	1.0974	0.274223	UP	Unchanged	expressed protein
LOC_Os02g06480	-0.858527	-2.86615	Unchanged	DOWN	SCO1 protein homolog, mitochondrial precursor, putative, expressed
LOC_Os02g06530	0.553172	-2.11569	Unchanged	DOWN	armadillo/beta-catenin repeat family protein, putative, expressed
LOC_Os02g06584	-1.04185	-0.1156	DOWN	Unchanged	zinc finger C-x8-C-x5-C-x3-H type family protein, expressed
LOC_Os02g06700	-0.977437	-0.427145	DOWN	Unchanged	ribosomal protein, putative, expressed
LOC_Os02g06720	1.06236	1.66079	UP	UP	WD domain containing protein, putative, expressed
LOC_Os02g06760	2.54785	-1.04017	UP	Unchanged	expressed protein
LOC_Os02g06890	-0.84269	-0.263394	DOWN	Unchanged	OTU-like cysteine protease family protein, putative, expressed
LOC_Os02g06910	-0.919571	-0.415058	DOWN	Unchanged	auxin response factor 6, putative, expressed
LOC_Os02g07000	1.12194	5.54381	Unchanged	UP	expressed protein
LOC_Os02g07030	2.66896	0.2129	UP	Unchanged	DUF640 domain containing protein, putative, expressed
LOC_Os02g07044	0.140364	-0.878684	Unchanged	DOWN	rhodanese-like domain containing protein, putative, expressed
LOC_Os02g07060	-0.921874	-0.945136	DOWN	DOWN	tubulin/FtsZ domain containing protein, putative, expressed
LOC_Os02g07120	0.327761	0.815334	Unchanged	UP	HEAT repeat family protein, putative, expressed
LOC_Os02g07140	NA	5.33479	Unchanged	UP	expressed protein
LOC_Os02g07150	2.43499	2.40359	UP	UP	urease accessory protein F, putative, expressed
LOC_Os02g07160	2.7489	2.94214	UP	UP	glyoxalase family protein, putative, expressed
LOC_Os02g07170	1.78487	3.03256	Unchanged	UP	MYB family transcription factor, putative, expressed
LOC_Os02g07200	0.907303	-0.365187	UP	Unchanged	protein-O-fucosyltransferase 1, putative, expressed
LOC_Os02g07220	-1.28334	-0.7365	Unchanged	DOWN	peptidyl-prolyl cis-trans isomerase, FKBP-type, putative, expressed
LOC_Os02g07230	-0.744944	-0.35141	DOWN	Unchanged	porphobilinogen deaminase, chloroplast precursor, putative, expressed
LOC_Os02g07310	-0.43855	0.855628	Unchanged	UP	argonaute, putative, expressed
LOC_Os02g07320	1.29734	-6.01788	Unchanged	DOWN	expressed protein
LOC_Os02g07420	-2.84423	0.505739	DOWN	Unchanged	splicing factor, arginine/serine-rich 12, putative, expressed
LOC_Os02g07730	-0.78621	-1.26862	Unchanged	DOWN	haloacid dehalogenase-like hydrolase domain-containing protein 3, putative, expressed
LOC_Os02g07740	-0.377795	-1.35147	Unchanged	DOWN	RNA binding protein, putative, expressed
LOC_Os02g07770	0.114729	1.64187	Unchanged	UP	Myb transcription factor, putative, expressed
LOC_Os02g07810	1.72663	0.609684	UP	Unchanged	inactive receptor kinase At2g26730 precursor, putative, expressed
LOC_Os02g07820	-1.13484	-1.21026	Unchanged	DOWN	DUF581 domain containing protein, expressed
LOC_Os02g07890	-0.668969	-0.886986	DOWN	DOWN	60S ribosomal protein L27a-3, putative, expressed
LOC_Os02g07930	1.38942	2.13851	Unchanged	UP	B-box zinc finger family protein, putative, expressed
LOC_Os02g07960	0.520196	0.672605	Unchanged	UP	STRUBBELIG-RECEPTOR FAMILY 3 precursor, putative, expressed
LOC_Os02g08014	-2.28529	-5.61588	Unchanged	DOWN	expressed protein
LOC_Os02g08018	0.973237	-2.06085	Unchanged	DOWN	calcium-transporting ATPase 9, plasma membrane-type, putative, expressed
LOC_Os02g08190	-1.50276	0.636846	DOWN	Unchanged	CYPRO4, putative, expressed
LOC_Os02g08220	-1.43988	-2.39804	DOWN	Unchanged	expressed protein
LOC_Os02g08270	-1.83917	-1.60716	DOWN	DOWN	class I glutamine amidotransferase, putative, expressed
LOC_Os02g08310	0.700863	3.28434	Unchanged	UP	tubby, putative, expressed
LOC_Os02g08330	2.28111	1.44069	UP	UP	gp176, putative, expressed
LOC_Os02g08350	0.530603	0.738507	Unchanged	UP	expressed protein
LOC_Os02g08380	-0.512063	-1.13942	Unchanged	DOWN	CR084 protein, putative, expressed
LOC_Os02g08420	-0.499994	-0.927924	Unchanged	DOWN	cinnamoyl CoA reductase, putative, expressed
LOC_Os02g08440	-0.323743	-0.6817	Unchanged	DOWN	WRKY71, expressed
LOC_Os02g08490	1.6229	1.79801	UP	UP	chaperone protein clpB 1, putative, expressed
LOC_Os02g08500	0.689409	0.27759	UP	Unchanged	two-component response regulator, putative, expressed
LOC_Os02g08530	-0.418551	-0.791233	Unchanged	DOWN	protein kinase family protein, putative, expressed
LOC_Os02g09250	1.60729	2.33505	UP	UP	cytochrome P450 71D10, putative, expressed
LOC_Os02g09260	-0.336105	0.949323	Unchanged	UP	cytochrome P450 71A1, putative, expressed
LOC_Os02g09359	-0.241976	-0.856492	Unchanged	DOWN	BRASSINOSTEROID INSENSITIVE 1-associated receptor kinase 1 precursor, putative, expressed
LOC_Os02g09420	0.126158	0.599944	Unchanged	UP	cyclase family protein, putative, expressed
LOC_Os02g09490	0.442782	1.23633	Unchanged	UP	dehydrogenase, putative, expressed
LOC_Os02g09500	2.11367	5.56744	Unchanged	UP	expressed protein
LOC_Os02g09510	1.70374	1.99039	UP	UP	limonoid UDP-glucosyltransferase, putative, expressed
LOC_Os02g09540	5.7437	4.17803	UP	Unchanged	expressed protein
LOC_Os02g09590	-0.721694	-0.0984767	DOWN	Unchanged	ribosome, putative, expressed
LOC_Os02g09630	-0.652213	-1.89997	Unchanged	DOWN	GA20292-PA, putative, expressed
LOC_Os02g09640	NA	-6.67847	Unchanged	DOWN	expressed protein
LOC_Os02g09650	1.67324	0.850081	UP	Unchanged	AP2 domain containing protein, expressed
LOC_Os02g09740	-1.24028	-0.531075	DOWN	Unchanged	STRUBBELIG-RECEPTOR FAMILY 7 precursor, putative, expressed
LOC_Os02g09780	-3.56577	-0.489519	DOWN	Unchanged	phytoene dehydrogenase-like, putative, expressed
LOC_Os02g09810	2.2339	3.0363	UP	UP	amino acid transporter, putative, expressed
LOC_Os02g09830	2.14929	3.67875	Unchanged	UP	bZIP transcription factor domain containing protein, expressed
LOC_Os02g09910	0.934539	-1.07564	Unchanged	DOWN	PHD-finger domain containing protein, putative, expressed
LOC_Os02g09920	-0.312653	1.34363	Unchanged	UP	PHD-finger domain containing protein, putative, expressed
LOC_Os02g09930	-0.96893	-1.19567	DOWN	DOWN	CSLA1 - cellulose synthase-like family A; mannan synthase, expressed
LOC_Os02g10080	0.319113	-1.02574	Unchanged	DOWN	zinc finger C-x8-C-x5-C-x3-H type family protein, expressed
LOC_Os02g10100	3.03011	-2.12983	UP	Unchanged	leucine-rich repeat receptor protein kinase EXS precursor, putative, expressed
LOC_Os02g10120	0.829403	0.622675	UP	Unchanged	lipoxygenase, putative, expressed
LOC_Os02g10290	-0.109514	1.10266	Unchanged	UP	copper-transporting ATPase, putative, expressed
LOC_Os02g10310	1.13765	1.34843	UP	UP	fumarylacetoacetase, putative, expressed
LOC_Os02g10350	1.09832	0.565308	UP	Unchanged	MLO domain containing protein, putative, expressed
LOC_Os02g10390	-0.910183	-0.761825	DOWN	DOWN	chlorophyll A-B binding protein, putative, expressed
LOC_Os02g10460	1.7191	-4.14591	UP	DOWN	expressed protein
LOC_Os02g10470	0.208361	2.21538	Unchanged	UP	EF hand family protein, putative, expressed
LOC_Os02g10510	-0.710108	0.27737	DOWN	Unchanged	Ubiquitin family domain containing protein, expressed
LOC_Os02g10520	-0.478392	-0.673739	Unchanged	DOWN	OsSub12 - Putative Subtilisin homologue, expressed
LOC_Os02g10590	-0.4705	-0.587391	Unchanged	DOWN	peptidyl-prolyl cis-trans isomerase, FKBP-type, putative, expressed
LOC_Os02g10600	-0.284997	-1.30757	Unchanged	DOWN	OsFBA1 - F-box and FBA domain containing protein, expressed
LOC_Os02g10630	1.81393	1.56741	UP	UP	GRAM and C2 domains containing protein, putative, expressed
LOC_Os02g10720	0.0781406	-0.655082	Unchanged	DOWN	expressed protein
LOC_Os02g10780	1.54499	1.05665	UP	Unchanged	SPX domain containing protein, putative, expressed
LOC_Os02g10790	0.213383	0.611255	Unchanged	UP	expressed protein
LOC_Os02g10810	-1.49064	-0.638406	DOWN	DOWN	protein of unknown function domain containing protein, expressed
LOC_Os02g10830	-2.14822	-4.31395	Unchanged	DOWN	serine acetyltransferase protein, putative, expressed
LOC_Os02g10880	1.01697	2.35226	UP	UP	UDP-glucoronosyl and UDP-glucosyl transferase domain containing protein, expressed
LOC_Os02g10900	0.345928	1.39397	Unchanged	UP	NB-ARC domain containing protein, expressed
LOC_Os02g11070	0.632642	-0.765611	Unchanged	DOWN	3-ketoacyl-CoA synthase, putative, expressed
LOC_Os02g11640	1.17917	0.816925	UP	UP	UDP-glucoronosyl and UDP-glucosyl transferase, putative, expressed
LOC_Os02g11760	1.23537	2.40416	UP	UP	pleiotropic drug resistance protein, putative, expressed
LOC_Os02g11770	-0.514232	-0.75512	Unchanged	DOWN	expressed protein
LOC_Os02g11780	0.352527	0.831482	Unchanged	UP	transcription factor S-II, central domain containing protein, expressed
LOC_Os02g11790	-2.09213	NA	DOWN	Unchanged	OsFBK4 - F-box domain and kelch repeat containing protein, expressed
LOC_Os02g11820	0.352334	0.599177	Unchanged	UP	GTPase-activating protein, putative, expressed
LOC_Os02g11859	2.29478	0.554069	UP	Unchanged	expressed protein
LOC_Os02g11880	5.04015	-4.82465	UP	Unchanged	expressed protein
LOC_Os02g11980	-0.139359	2.30273	Unchanged	UP	receptor-like protein kinase precursor, putative, expressed
LOC_Os02g11990	2.88039	1.81645	UP	UP	expressed protein
LOC_Os02g12010	2.90069	2.00326	Unchanged	UP	receptor-like protein kinase precursor, putative, expressed
LOC_Os02g12090	0.579666	1.89435	Unchanged	UP	expressed protein
LOC_Os02g12150	1.88278	-4.45162	UP	Unchanged	expressed protein
LOC_Os02g12310	1.40438	5.73034	Unchanged	UP	no apical meristem protein, putative, expressed
LOC_Os02g12350	1.42972	3.53903	Unchanged	UP	histone deacetylase, putative, expressed
LOC_Os02g12370	3.89942	-3.30686	Unchanged	DOWN	expressed protein
LOC_Os02g12450	1.05203	-4.68091	Unchanged	DOWN	receptor-like protein kinase 2 precursor, putative, expressed
LOC_Os02g12480	0.36143	0.734568	Unchanged	UP	expressed protein
LOC_Os02g12490	3.19789	-3.2644	UP	DOWN	expressed protein
LOC_Os02g12580	-0.810372	-0.4762	DOWN	Unchanged	OsPP2Ac-3 - Phosphatase 2A isoform 3 belonging to family 1, expressed
LOC_Os02g12650	0.243809	1.45176	Unchanged	UP	puromycin-sensitive aminopeptidase, putative, expressed
LOC_Os02g12680	5.4829	2.28072	UP	UP	cytochrome P450, putative, expressed
LOC_Os02g12690	4.7431	-2.0595	UP	DOWN	cytochrome P450, putative, expressed
LOC_Os02g12730	-0.658702	-1.18286	DOWN	DOWN	beta-galactosidase precursor, putative, expressed
LOC_Os02g12740	-0.797847	0.909211	Unchanged	UP	GPI-anchor transamidase precursor, putative, expressed
LOC_Os02g12750	-0.718937	-0.744805	Unchanged	DOWN	tetraspanin family protein, putative, expressed
LOC_Os02g12790	0.351341	0.702885	Unchanged	UP	GATA zinc finger domain containing protein, expressed
LOC_Os02g12890	-1.56327	-1.36705	DOWN	DOWN	cytochrome P450, putative, expressed
LOC_Os02g12900	-0.0934876	-3.79607	Unchanged	DOWN	cysteine synthase, putative, expressed
LOC_Os02g13060	0.329288	0.983103	Unchanged	UP	expressed protein
LOC_Os02g13100	-0.697458	-0.168334	DOWN	Unchanged	protein phosphatase 2C, putative, expressed
LOC_Os02g13290	0.0248318	1.76594	Unchanged	UP	phosphoethanolamine/phosphocholine phosphatase, putative, expressed
LOC_Os02g13300	0.22662	1.63533	Unchanged	UP	mitochondrial carrier protein, putative, expressed
LOC_Os02g13330	-6.28804	-0.0463373	DOWN	Unchanged	bet v I allergen family protein, putative, expressed
LOC_Os02g13340	1.1844	1.21062	Unchanged	UP	expressed protein
LOC_Os02g13380	-0.38937	0.911494	Unchanged	UP	early nodulin 93 ENOD93 protein, putative, expressed
LOC_Os02g13410	-1.41443	2.23629	Unchanged	UP	leucine-rich repeat family protein, putative, expressed
LOC_Os02g13420	-0.0313435	1.35405	Unchanged	UP	leucine-rich repeat receptor protein kinase EXS precursor, putative, expressed
LOC_Os02g13510	-0.449868	1.29785	Unchanged	UP	receptor-like protein kinase 5 precursor, putative, expressed
LOC_Os02g13555	5.35305	-3.71295	UP	DOWN	expressed protein
LOC_Os02g13600	0.259912	1.26363	Unchanged	UP	expressed protein
LOC_Os02g13620	0.701692	2.22493	Unchanged	UP	expressed protein
LOC_Os02g13630	-0.580492	-4.33924	Unchanged	DOWN	expressed protein
LOC_Os02g13640	1.52523	-0.534546	UP	Unchanged	protein phosphatase 1 regulatory subunit SDS22, putative, expressed
LOC_Os02g13650	-0.371911	-1.88297	Unchanged	DOWN	expressed protein
LOC_Os02g13660	-1.33899	-1.63074	DOWN	DOWN	meiosis 5, putative, expressed
LOC_Os02g13780	-0.851676	-3.39114	Unchanged	DOWN	receptor-like protein kinase 2 precursor, putative, expressed
LOC_Os02g13785	0.860032	-3.04354	Unchanged	DOWN	expressed protein
LOC_Os02g13800	1.32977	2.14396	Unchanged	UP	HSF-type DNA-binding domain containing protein, expressed
LOC_Os02g13840	0.404183	1.18833	Unchanged	UP	citrate synthase, putative, expressed
LOC_Os02g13900	1.87681	1.19803	Unchanged	UP	BES1/BZR1 homolog protein, putative, expressed
LOC_Os02g13930	0.536417	2.59418	Unchanged	UP	expressed protein
LOC_Os02g13960	0.988987	0.704907	UP	UP	spotted leaf 11, putative, expressed
LOC_Os02g13980	-5.99041	2.26092	DOWN	Unchanged	expressed protein
LOC_Os02g14160	-1.06983	-0.128943	DOWN	Unchanged	peroxidase precursor, putative, expressed
LOC_Os02g14170	-1.0122	-1.11837	DOWN	DOWN	peroxidase precursor, putative, expressed
LOC_Os02g14190	0.258502	1.58056	Unchanged	UP	spermidine synthase, putative, expressed
LOC_Os02g14440	-1.66027	-2.17101	DOWN	DOWN	peroxidase precursor, putative, expressed
LOC_Os02g14460	-1.7132	-0.899133	Unchanged	DOWN	peroxidase precursor, putative, expressed
LOC_Os02g14480	1.23179	2.10612	UP	UP	receptor-like kinase, putative, expressed
LOC_Os02g14530	-0.105674	1.07049	Unchanged	UP	protein kinase domain containing protein, expressed
LOC_Os02g14760	0.584696	0.83326	Unchanged	UP	CID11, putative, expressed
LOC_Os02g14770	0.639923	0.544589	UP	Unchanged	phosphoenolpyruvate carboxylase, putative, expressed
LOC_Os02g14780	0.0608272	0.669705	Unchanged	UP	splicing factor 3 subunit 1, putative, expressed
LOC_Os02g14870	NA	4.46129	Unchanged	UP	expressed protein
LOC_Os02g14910	-0.467878	-1.37606	Unchanged	DOWN	bZIP transcription factor family protein, putative, expressed
LOC_Os02g14980	1.03506	1.00087	UP	UP	calcium-binding EF hand family protein, putative, expressed
LOC_Os02g15050	2.54619	-4.05322	Unchanged	DOWN	expressed protein
LOC_Os02g15120	-1.18682	0.973713	Unchanged	UP	RING-H2 finger protein, putative, expressed
LOC_Os02g15160	-0.24847	-4.86288	Unchanged	DOWN	OsFBX40 - F-box domain containing protein, expressed
LOC_Os02g15178	-3.55192	-4.98097	Unchanged	DOWN	glutelin, putative, expressed
LOC_Os02g15260	1.06925	-5.38622	UP	DOWN	expressed protein
LOC_Os02g15280	-2.29341	-1.59012	DOWN	DOWN	VQ domain containing protein, putative, expressed
LOC_Os02g15290	-3.08407	-3.87364	Unchanged	DOWN	VQ domain containing protein, putative, expressed
LOC_Os02g15350	2.83329	-0.603416	UP	Unchanged	dof zinc finger domain containing protein, putative, expressed
LOC_Os02g15430	NA	-5.68396	Unchanged	DOWN	expressed protein
LOC_Os02g15550	1.08016	1.39594	UP	UP	spermidine synthase, putative, expressed
LOC_Os02g15620	0.872907	-4.45352	Unchanged	DOWN	CAPIP1, putative, expressed
LOC_Os02g15700	0.456844	-2.88999	Unchanged	DOWN	expressed protein
LOC_Os02g15730	NA	-5.65183	Unchanged	DOWN	plastocyanin-like domain containing protein, putative, expressed
LOC_Os02g15750	-0.747641	-1.18631	DOWN	DOWN	expressed protein
LOC_Os02g15760	2.12681	-2.02867	UP	Unchanged	helix-loop-helix DNA-binding domain containing protein, expressed
LOC_Os02g15810	-1.22429	-1.39662	DOWN	DOWN	HMG1/2, putative, expressed
LOC_Os02g15860	2.49922	3.20688	UP	UP	expressed protein
LOC_Os02g15880	-1.81235	-0.999294	DOWN	DOWN	CPuORF16 - conserved peptide uORF-containing transcript, expressed
LOC_Os02g15885	-2.12001	-0.868041	DOWN	DOWN	expressed protein
LOC_Os02g15900	-0.657556	-0.840589	DOWN	DOWN	50S ribosomal protein L21, chloroplast precursor, putative, expressed
LOC_Os02g15930	1.16177	4.38914	Unchanged	UP	expressed protein
LOC_Os02g15950	1.85512	-0.319777	UP	Unchanged	OsFBK5 - F-box domain and kelch repeat containing protein, expressed
LOC_Os02g16030	-0.534697	-1.50171	Unchanged	DOWN	harpin-induced protein 1 domain containing protein, expressed
LOC_Os02g16450	-0.86766	-1.53658	Unchanged	DOWN	expressed protein
LOC_Os02g16500	-1.65482	-2.70071	DOWN	DOWN	expressed protein
LOC_Os02g16560	3.63723	4.26627	UP	UP	early light-induced protein, chloroplast precursor, putative, expressed
LOC_Os02g16610	-0.57768	-3.54793	Unchanged	DOWN	harpin-induced protein 1 domain containing protein, expressed
LOC_Os02g16620	0.286852	1.26791	Unchanged	UP	reticulon domain containing protein, putative, expressed
LOC_Os02g16630	-0.978532	1.44207	Unchanged	UP	tryptophan biosynthesis protein trpCF, putative, expressed
LOC_Os02g16680	-0.386139	0.659831	Unchanged	UP	bZIP transcription factor domain containing protein, expressed
LOC_Os02g16709	-0.556005	-1.03143	Unchanged	DOWN	peptidase, putative, expressed
LOC_Os02g16730	0.579503	-5.15845	Unchanged	DOWN	expansin precursor, putative, expressed
LOC_Os02g16770	3.90671	-2.58907	UP	Unchanged	expressed protein
LOC_Os02g16820	NA	-6.04934	Unchanged	DOWN	glutelin, putative, expressed
LOC_Os02g16830	0.381737	-6.1294	Unchanged	DOWN	glutelin, putative, expressed
LOC_Os02g16880	-0.531678	-1.34654	Unchanged	DOWN	protein of unknown function DUF502 domain containing protein, expressed
LOC_Os02g16990	3.5243	-3.11195	UP	Unchanged	retrotransposon protein, putative, unclassified, expressed
LOC_Os02g17000	-1.63028	-1.69056	DOWN	Unchanged	OsSub14 - Putative Subtilisin homologue, expressed
LOC_Os02g17090	0.802723	-4.50997	Unchanged	DOWN	OsSub17 - Putative Subtilisin homologue, expressed
LOC_Os02g17304	1.18022	-0.542519	UP	Unchanged	resistance protein, putative, expressed
LOC_Os02g17320	0.753491	0.706278	UP	Unchanged	uridine/cytidine kinase-like 1, putative, expressed
LOC_Os02g17330	0.25066	-0.953587	Unchanged	DOWN	aminotransferase domain containing protein, putative, expressed
LOC_Os02g17350	0.345053	1.03443	Unchanged	UP	VHS and GAT domain containing protein, expressed
LOC_Os02g17380	0.0694264	1.14291	Unchanged	UP	EMB1303, putative, expressed
LOC_Os02g17390	0.934201	2.35325	UP	UP	3-hydroxyacyl-CoA dehydrogenase, putative, expressed
LOC_Os02g17500	1.57112	2.16622	UP	UP	transporter family protein, putative, expressed
LOC_Os02g17534	-0.121621	-1.63379	Unchanged	DOWN	xyloglucan fucosyltransferase, putative, expressed
LOC_Os02g17620	2.20542	0.774968	UP	Unchanged	isochorismatase family protein, putative, expressed
LOC_Os02g17780	-0.251475	-0.6914	Unchanged	DOWN	ent-kaurene synthase, chloroplast precursor, putative, expressed
LOC_Os02g17920	-0.46776	-0.705469	Unchanged	DOWN	glyoxalase family protein, putative, expressed
LOC_Os02g18380	-0.910227	-0.176025	DOWN	Unchanged	60S ribosomal protein L27-3, putative, expressed
LOC_Os02g18410	-2.52135	-1.49151	DOWN	DOWN	salt stress root protein RS1, putative, expressed
LOC_Os02g18500	6.1947	NA	UP	Unchanged	chlorophyllase-2, chloroplast precursor, putative
LOC_Os02g18550	-0.714406	-0.351299	DOWN	Unchanged	40S ribosomal protein S3a, putative, expressed
LOC_Os02g18620	NA	-6.86231	Unchanged	DOWN	expressed protein
LOC_Os02g18770	1.37006	-5.85786	Unchanged	DOWN	expressed protein
LOC_Os02g18850	0.480286	0.632139	Unchanged	UP	OsPOP5 - Putative Prolyl Oligopeptidase homologue, expressed
LOC_Os02g18880	1.90132	1.4069	UP	UP	calcineurin B, putative, expressed
LOC_Os02g18954	2.43365	-3.37086	UP	DOWN	GDSL-like lipase/acylhydrolase, putative, expressed
LOC_Os02g19030	NA	-6.1023	Unchanged	DOWN	hypothetical protein
LOC_Os02g19040	-2.80295	-4.1949	Unchanged	DOWN	GDSL-like lipase/acylhydrolase, putative, expressed
LOC_Os02g19060	NA	-3.41452	Unchanged	DOWN	expressed protein
LOC_Os02g19170	-0.485819	0.821007	Unchanged	UP	expressed protein
LOC_Os02g19180	1.6173	-4.25834	Unchanged	DOWN	ZOS2-06 - C2H2 zinc finger protein, expressed
LOC_Os02g19220	0.331938	0.726315	Unchanged	UP	expressed protein
LOC_Os02g19320	4.5594	-6.14236	Unchanged	DOWN	hypothetical protein
LOC_Os02g19380	4.55448	-3.5978	UP	Unchanged	microfibrillar-associated protein 1, putative, expressed
LOC_Os02g19420	5.10398	-4.0451	UP	DOWN	expressed protein
LOC_Os02g19450	2.27728	-1.22358	UP	Unchanged	ATPase, AAA family protein, expressed
LOC_Os02g19470	0.194218	-1.27201	Unchanged	DOWN	expressed protein
LOC_Os02g19530	1.23623	-0.0232217	UP	Unchanged	lectin-like receptor kinase, putative, expressed
LOC_Os02g19650	-1.35316	-0.999252	Unchanged	DOWN	hydrolase, alpha/beta fold family domain containing protein, expressed
LOC_Os02g19770	0.0377142	0.658888	Unchanged	UP	eukaryotic translation initiation factor 1A, putative, expressed
LOC_Os02g19860	0.360906	0.769507	Unchanged	UP	pre-mRNA-splicing factor ATP-dependent RNA helicase, putative, expressed
LOC_Os02g19880	1.18646	-3.58469	Unchanged	DOWN	expressed protein
LOC_Os02g19990	-0.820914	1.07077	Unchanged	UP	reticulon domain containing protein, putative, expressed
LOC_Os02g20000	2.93769	-3.04071	UP	Unchanged	expressed protein
LOC_Os02g20040	1.04148	1.59446	UP	UP	loricrin, putative, expressed
LOC_Os02g20130	-4.16345	-6.5171	DOWN	DOWN	DEFL72 - Defensin and Defensin-like DEFL family
LOC_Os02g20210	2.47135	-4.86994	Unchanged	DOWN	disease resistance protein RGA1, putative, expressed
LOC_Os02g20360	-0.177279	-1.27854	Unchanged	DOWN	tyrosine aminotransferase, putative, expressed
LOC_Os02g20394	-0.523439	-0.738168	Unchanged	DOWN	dnaJ domain containing protein, expressed
LOC_Os02g20410	0.203702	0.644372	Unchanged	UP	GTP binding protein, putative, expressed
LOC_Os02g20490	-0.168035	-0.773829	Unchanged	DOWN	expressed protein
LOC_Os02g20560	-0.713498	0.0712614	DOWN	Unchanged	fasciclin domain containing protein, expressed
LOC_Os02g20700	4.6144	2.47945	Unchanged	UP	expressed protein
LOC_Os02g20710	NA	-7.31832	Unchanged	DOWN	expressed protein
LOC_Os02g20950	-0.242753	-4.46269	Unchanged	DOWN	expressed protein
LOC_Os02g20970	1.48938	1.19918	UP	Unchanged	C2 domain containing protein, putative, expressed
LOC_Os02g21190	-0.602421	-1.14336	Unchanged	DOWN	expressed protein
LOC_Os02g21220	-2.75286	-0.74958	DOWN	Unchanged	expressed protein
LOC_Os02g21269	0.435695	0.753872	Unchanged	UP	expressed protein
LOC_Os02g21340	-0.302135	-1.1389	Unchanged	DOWN	ABC-2 type transporter family protein, expressed
LOC_Os02g21350	-1.01347	-1.4869	Unchanged	DOWN	pleiotropic drug resistance protein 5, putative, expressed
LOC_Os02g21390	4.83074	1.71752	UP	Unchanged	expressed protein
LOC_Os02g21410	0.588978	-6.62536	Unchanged	DOWN	hypothetical protein
LOC_Os02g21460	-0.265431	1.0813	Unchanged	UP	uncharacterized protein yqjG, putative, expressed
LOC_Os02g21490	1.13767	-0.315993	UP	Unchanged	WD domain, G-beta repeat domain containing protein, expressed
LOC_Os02g21520	-1.19752	-0.386865	DOWN	Unchanged	chalcone isomerase 3, putative, expressed
LOC_Os02g21580	-3.92706	-0.383154	DOWN	Unchanged	PPR repeat containing protein, expressed
LOC_Os02g21650	0.723775	0.590973	Unchanged	UP	prefoldin, putative, expressed
LOC_Os02g21660	-1.05603	-0.502204	DOWN	Unchanged	L1P family of ribosomal proteins domain containing protein, expressed
LOC_Os02g21670	4.21437	-3.14547	UP	Unchanged	expressed protein
LOC_Os02g21820	0.287057	-4.57505	Unchanged	DOWN	expressed protein
LOC_Os02g21880	0.277479	0.603251	Unchanged	UP	coiled-coil domain-containing protein, putative, expressed
LOC_Os02g21920	1.10949	1.32241	Unchanged	UP	CPuORF24 - conserved peptide uORF-containing transcript, expressed
LOC_Os02g21925	1.72719	2.03931	Unchanged	UP	expressed protein
LOC_Os02g21980	5.24484	0.743376	UP	Unchanged	retrotransposon protein, putative, unclassified, expressed
LOC_Os02g22070	0.167301	-0.76776	Unchanged	DOWN	expressed protein
LOC_Os02g22100	-0.899942	-0.357914	DOWN	Unchanged	OsRhmbd6 - Putative Rhomboid homologue, expressed
LOC_Os02g22260	-0.798028	-0.223375	DOWN	Unchanged	fruit protein PKIWI502, putative, expressed
LOC_Os02g22374	-2.6139	0.00799475	DOWN	Unchanged	expressed protein
LOC_Os02g22590	1.27374	-7.65173	Unchanged	DOWN	expressed protein
LOC_Os02g23890	-0.696746	0.722551	Unchanged	UP	protein transporter, putative, expressed
LOC_Os02g23930	0.957811	-4.60846	Unchanged	DOWN	expressed protein
LOC_Os02g24010	1.68125	-6.0599	Unchanged	DOWN	expressed protein
LOC_Os02g24020	-0.639235	-0.130111	DOWN	Unchanged	dihydrodipicolinate reductase, putative, expressed
LOC_Os02g24080	0.6533	0.0594928	UP	Unchanged	SNARE domain containing protein, putative, expressed
LOC_Os02g24240	-1.26611	-3.6096	Unchanged	DOWN	expressed protein
LOC_Os02g24330	0.670621	0.783348	UP	UP	eukaryotic translation initiation factor 4B, putative, expressed
LOC_Os02g24390	3.53992	NA	UP	Unchanged	expressed protein
LOC_Os02g24586	-0.16578	-3.28866	Unchanged	DOWN	uncharacterized protein ycf68, putative, expressed
LOC_Os02g24612	-1.079	-3.3267	DOWN	DOWN	ribosomal protein S2, putative, expressed
LOC_Os02g24642	0.0317874	-2.98252	Unchanged	DOWN	photosystem II reaction center protein K precursor, putative, expressed
LOC_Os02g24750	-1.84048	-0.821394	DOWN	Unchanged	expressed protein
LOC_Os02g25060	-0.772242	-0.406525	DOWN	Unchanged	NTMC2Type1.2 protein, putative, expressed
LOC_Os02g25310	6.15353	NA	UP	Unchanged	zinc knuckle family protein, expressed
LOC_Os02g25449	2.35658	-0.470254	UP	Unchanged	expressed protein
LOC_Os02g25590	1.00648	-4.06595	Unchanged	DOWN	expressed protein
LOC_Os02g25600	NA	-5.71633	Unchanged	DOWN	expressed protein
LOC_Os02g25624	0.109678	-2.47506	Unchanged	DOWN	expressed protein
LOC_Os02g25700	3.93136	0.0461367	UP	Unchanged	O-acyltransferase, putative, expressed
LOC_Os02g25860	2.99961	-6.61032	Unchanged	DOWN	glutelin, putative, expressed
LOC_Os02g26210	-1.15534	1.95421	Unchanged	UP	flowering promoting factor-like 1, putative, expressed
LOC_Os02g26300	3.53162	-2.24477	UP	DOWN	expressed protein
LOC_Os02g26330	1.49595	-3.34561	Unchanged	DOWN	expressed protein
LOC_Os02g26470	3.41221	6.12877	UP	UP	expressed protein
LOC_Os02g26650	-0.577618	-0.623308	Unchanged	DOWN	delta14-sterol reductase, putative, expressed
LOC_Os02g26700	-0.663708	-1.22371	Unchanged	DOWN	cation transport regulator-like protein 1, putative, expressed
LOC_Os02g26720	4.44081	3.82351	UP	UP	Inositol 1, 3, 4-trisphosphate 5/6-kinase, putative, expressed
LOC_Os02g26770	-0.0879268	4.28118	Unchanged	UP	cytochrome P450, putative, expressed
LOC_Os02g26800	-0.937745	-4.67554	Unchanged	DOWN	expressed protein
LOC_Os02g26814	0.0103167	-2.06672	Unchanged	DOWN	UDP-N-acetylglucosamine transferase subunit ALG13, putative, expressed
LOC_Os02g26860	0.745424	0.0539129	UP	Unchanged	START domain containing protein, putative, expressed
LOC_Os02g26940	2.84996	-1.7857	UP	Unchanged	vegetative storage protein, putative, expressed
LOC_Os02g26984	0.285348	0.999789	Unchanged	UP	expressed protein
LOC_Os02g27030	0.411854	0.818749	Unchanged	UP	cysteine proteinase 1 precursor, putative, expressed
LOC_Os02g27210	4.89943	-2.28903	UP	Unchanged	hypothetical protein
LOC_Os02g27360	1.57388	1.00335	UP	UP	aspartic proteinase-like protein 2 precursor, putative, expressed
LOC_Os02g27470	0.00418141	1.01705	Unchanged	UP	importin-7, putative, expressed
LOC_Os02g27480	1.10459	0.801632	UP	UP	membrane attack complex component/perforin/complement C9, putative, expressed
LOC_Os02g27550	5.60987	-4.9634	UP	Unchanged	hypothetical protein
LOC_Os02g27600	0.247475	-5.57184	Unchanged	DOWN	expressed protein
LOC_Os02g27730	4.14396	-0.561755	UP	Unchanged	expressed protein
LOC_Os02g27760	-0.861614	-0.667743	DOWN	DOWN	40S ribosomal protein S15a, putative, expressed
LOC_Os02g27800	-5.21645	-0.673633	DOWN	Unchanged	expressed protein
LOC_Os02g27850	-0.986311	-4.07979	Unchanged	DOWN	retrotransposon protein, putative, unclassified, expressed
LOC_Os02g27880	3.19018	1.24509	UP	Unchanged	EF hand family protein, expressed
LOC_Os02g28040	1.25016	1.2113	UP	UP	lipase, putative, expressed
LOC_Os02g28110	-0.318326	2.75629	Unchanged	UP	ornithine decarboxylase, putative, expressed
LOC_Os02g28170	-2.37127	-0.395089	DOWN	Unchanged	transferase family protein, putative, expressed
LOC_Os02g28320	-0.0737584	-2.58895	Unchanged	DOWN	retrotransposon protein, putative, unclassified, expressed
LOC_Os02g28500	0.0218974	-3.24303	Unchanged	DOWN	retrotransposon, putative, centromere-specific, expressed
LOC_Os02g28830	1.16085	1.56337	UP	UP	tetratricopeptide repeat domain containing protein, expressed
LOC_Os02g28870	1.30603	-3.66197	Unchanged	DOWN	U-box domain-containing protein, putative, expressed
LOC_Os02g28970	4.49183	-2.05303	UP	Unchanged	expressed protein
LOC_Os02g29140	4.03734	-1.25944	UP	Unchanged	ankyrin, putative, expressed
LOC_Os02g29170	NA	5.08077	Unchanged	UP	expressed protein
LOC_Os02g29190	3.40567	-0.517321	UP	Unchanged	ankyrin, putative, expressed
LOC_Os02g29210	-0.676212	-2.02615	Unchanged	DOWN	ankyrin, putative, expressed
LOC_Os02g29220	-1.4889	1.0372	DOWN	Unchanged	expressed protein
LOC_Os02g29280	1.46109	-6.80932	Unchanged	DOWN	retrotransposon protein, putative, unclassified, expressed
LOC_Os02g29380	-0.369882	0.776224	Unchanged	UP	expressed protein
LOC_Os02g29400	-1.45104	0.197614	DOWN	Unchanged	expressed protein
LOC_Os02g29480	-0.262801	0.651894	Unchanged	UP	RNA-binding protein-like, putative, expressed
LOC_Os02g29500	-1.44568	-5.42837	Unchanged	DOWN	expressed protein
LOC_Os02g29520	NA	-6.75164	Unchanged	DOWN	hypothetical protein
LOC_Os02g29620	NA	-6.43219	Unchanged	DOWN	expressed protein
LOC_Os02g29860	-5.51583	-0.926816	DOWN	Unchanged	expressed protein
LOC_Os02g29870	-0.300916	-7.75124	Unchanged	DOWN	retrotransposon protein, putative, unclassified, expressed
LOC_Os02g30050	-0.991521	-0.998883	DOWN	DOWN	ribosomal protein L29, putative, expressed
LOC_Os02g30080	4.19803	0.633729	UP	Unchanged	cytochrome P450, putative, expressed
LOC_Os02g30100	2.22624	0.752545	UP	UP	cytochrome P450, putative, expressed
LOC_Os02g30200	1.41904	3.68045	Unchanged	UP	PE-PGRS family protein, putative, expressed
LOC_Os02g30230	-0.00238052	0.631943	Unchanged	UP	exo70 exocyst complex subunit domain containing protein, expressed
LOC_Os02g30270	0.654066	-4.52554	Unchanged	DOWN	expressed protein
LOC_Os02g30280	1.24862	-3.51049	Unchanged	DOWN	expressed protein
LOC_Os02g30310	0.352991	-0.612676	Unchanged	DOWN	ThiF family domain containing protein, putative, expressed
LOC_Os02g30320	0.773117	0.947846	UP	UP	drought-induced protein 1, putative, expressed
LOC_Os02g30330	1.11162	-6.09775	Unchanged	DOWN	expressed protein
LOC_Os02g30410	-1.29815	-0.709368	DOWN	DOWN	expressed protein
LOC_Os02g30420	-1.22506	-2.01787	Unchanged	DOWN	expressed protein
LOC_Os02g30470	1.48928	0.903725	Unchanged	UP	expressed protein
LOC_Os02g30540	-1.06269	-4.6504	Unchanged	DOWN	protein kinase, putative, expressed
LOC_Os02g30620	0.623711	0.161833	UP	Unchanged	dnaJ domain containing protein, expressed
LOC_Os02g30650	0.49138	1.22229	Unchanged	UP	heavy metal-associated domain containing protein, expressed
LOC_Os02g30700	5.46006	0.193124	UP	Unchanged	MYB family transcription factor, putative, expressed
LOC_Os02g30714	2.25961	1.698	UP	Unchanged	dehydrogenase/reductase, putative, expressed
LOC_Os02g30780	-3.50044	-2.71533	Unchanged	DOWN	LGC1, putative, expressed
LOC_Os02g30910	4.28233	2.823	UP	UP	nodulin MtN3 family protein, putative, expressed
LOC_Os02g31040	1.46799	-2.75855	Unchanged	DOWN	dihydrolipoyllysine-residue succinyltransferase component of 2-oxoglutarate dehydrogenase complex, mitochondrial precursor, putative, expressed
LOC_Os02g31070	-0.915516	-1.08399	DOWN	DOWN	expressed protein
LOC_Os02g31210	4.07376	2.92963	Unchanged	UP	expressed protein
LOC_Os02g31220	0.55433	1.07778	Unchanged	UP	expressed protein
LOC_Os02g31850	-2.98811	-7.13203	Unchanged	DOWN	transposon protein, putative, unclassified, expressed
LOC_Os02g31874	0.135346	-1.02683	Unchanged	DOWN	DUF803 domain containing, putative, expressed
LOC_Os02g32060	0.637069	-4.00052	Unchanged	DOWN	hydrolase, NUDIX family, domain containing protein, expressed
LOC_Os02g32120	0.212608	0.59901	Unchanged	UP	cytochrome b-c1 complex subunit Rieske, mitochondrial precursor, putative, expressed
LOC_Os02g32140	2.05332	2.00308	UP	Unchanged	AP2 domain containing protein, expressed
LOC_Os02g32290	-0.486134	-1.86998	Unchanged	DOWN	expressed protein
LOC_Os02g32370	-0.551175	-1.67387	Unchanged	DOWN	inositol hexaphosphate kinase, putative, expressed
LOC_Os02g32460	0.854924	-1.27327	Unchanged	DOWN	ThiF family domain containing protein, putative, expressed
LOC_Os02g32520	4.13522	4.11885	UP	UP	ERD1 protein, chloroplast precursor, putative, expressed
LOC_Os02g32610	0.10662	1.05338	Unchanged	UP	protein kinase domain containing protein, expressed
LOC_Os02g32620	0.0457552	1.35879	Unchanged	UP	PAN domain-containing protein At5g03700 precursor, putative, expressed
LOC_Os02g32690	0.154132	-2.21655	Unchanged	DOWN	pleiotropic drug resistance protein 15, putative, expressed
LOC_Os02g32760	-1.07838	-0.673462	DOWN	Unchanged	60S acidic ribosomal protein, putative, expressed
LOC_Os02g32790	NA	-7.41596	Unchanged	DOWN	hypothetical protein
LOC_Os02g32814	-0.874808	-0.748213	DOWN	DOWN	heavy metal-associated domain containing protein, expressed
LOC_Os02g32950	-4.41187	5.77145	Unchanged	UP	RCN2 Centroradialis-like1 homologous to TFL1 gene; contains Pfam profile PF01161: Phosphatidylethanolamine-binding protein, expressed
LOC_Os02g32970	1.39829	2.35063	UP	UP	hydrolase, alpha/beta fold family protein, putative, expressed
LOC_Os02g32980	1.01474	0.94415	Unchanged	UP	Cupin domain containing protein, expressed
LOC_Os02g32990	-0.262915	1.30219	Unchanged	UP	expressed protein
LOC_Os02g33000	0.371996	-1.46004	Unchanged	DOWN	glycosyl hydrolases family 17, putative, expressed
LOC_Os02g33070	0.0289749	2.70832	Unchanged	UP	expressed protein
LOC_Os02g33110	-0.657649	-0.309128	DOWN	Unchanged	glycosyl hydrolases, putative, expressed
LOC_Os02g33140	-0.596309	-0.164763	DOWN	Unchanged	ribosomal protein, putative, expressed
LOC_Os02g33149	0.0461272	-1.37142	Unchanged	DOWN	OR, putative, expressed
LOC_Os02g33230	1.30029	0.18104	UP	Unchanged	nucleoside-diphosphate-sugar epimerase, putative, expressed
LOC_Os02g33310	-4.65365	-4.92107	Unchanged	DOWN	OsFBD7 - F-box and FBD domain containing protein, expressed
LOC_Os02g33330	0.818708	-1.81913	Unchanged	DOWN	expressed protein
LOC_Os02g33380	1.82507	3.6763	UP	UP	pectinesterase inhibitor domain containing protein, putative, expressed
LOC_Os02g33490	0.739209	0.972826	UP	UP	inorganic H+ pyrophosphatase, putative, expressed
LOC_Os02g33590	-0.912941	-1.21336	Unchanged	DOWN	U-box domain-containing protein, putative, expressed
LOC_Os02g33670	3.30954	0.838296	UP	Unchanged	expressed protein
LOC_Os02g33680	1.5169	0.842767	UP	UP	U-box domain containing protein, expressed
LOC_Os02g33705	-5.32723	-5.434	DOWN	Unchanged	expressed protein
LOC_Os02g33720	-1.99853	-1.36263	Unchanged	DOWN	RING-H2 finger protein, putative, expressed
LOC_Os02g33850	3.55035	-4.86711	UP	DOWN	elongation factor Tu family protein, putative, expressed
LOC_Os02g34190	-0.374443	-1.51137	Unchanged	DOWN	expressed protein
LOC_Os02g34250	4.34108	-1.81546	UP	Unchanged	expressed protein
LOC_Os02g34260	2.05155	-2.72576	UP	DOWN	AP2 domain containing protein, expressed
LOC_Os02g34270	2.94606	-1.87444	UP	Unchanged	AP2 domain containing protein, expressed
LOC_Os02g34410	-0.889162	-1.29545	Unchanged	DOWN	U-box domain-containing protein, putative, expressed
LOC_Os02g34470	0.485237	-2.22756	Unchanged	DOWN	expressed protein
LOC_Os02g34560	-0.540459	-0.661364	Unchanged	DOWN	plant neutral invertase domain containing protein, expressed
LOC_Os02g34600	0.614512	1.25944	UP	UP	CAMK_CAMK_like.13 - CAMK includes calcium/calmodulin depedent protein kinases, expressed
LOC_Os02g34800	1.84271	-8.6877	Unchanged	DOWN	leucine-rich repeat receptor protein kinase EXS precursor, putative, expressed
LOC_Os02g34810	-0.450338	-0.843269	Unchanged	DOWN	OsAPx8 - Thylakoid-bound Ascorbate Peroxidase encoding gene 5,8, expressed
LOC_Os02g34970	1.26168	3.63865	Unchanged	UP	no apical meristem protein, putative, expressed
LOC_Os02g34990	-1.68383	-0.932522	DOWN	Unchanged	ACT domain containing protein, putative, expressed
LOC_Os02g35020	-0.0646612	1.42978	Unchanged	UP	glycosyl transferase, putative, expressed
LOC_Os02g35039	0.844639	0.140549	UP	Unchanged	NAD dependent epimerase/dehydratase family protein, putative, expressed
LOC_Os02g35060	-0.353525	0.765307	Unchanged	UP	RNA methyltransferase protein, putative, expressed
LOC_Os02g35090	-0.304065	-0.765201	Unchanged	DOWN	expressed protein
LOC_Os02g35130	0.425001	1.13535	Unchanged	UP	AIG1, putative, expressed
LOC_Os02g35160	0.944291	0.970904	Unchanged	UP	ligatin, putative, expressed
LOC_Os02g35180	-1.0858	-1.2863	DOWN	DOWN	OsRR2 type-A response regulator, expressed
LOC_Os02g35190	0.302908	0.734298	Unchanged	UP	chloride channel protein, putative, expressed
LOC_Os02g35220	0.986807	0.818076	UP	UP	expressed protein
LOC_Os02g35470	0.401996	0.661076	Unchanged	UP	calmodulin binding protein, putative, expressed
LOC_Os02g35600	-0.111765	0.676112	Unchanged	UP	PHD finger protein, putative, expressed
LOC_Os02g35660	-5.64421	0.439206	DOWN	Unchanged	PTF1, putative, expressed
LOC_Os02g35710	-4.56027	2.87808	Unchanged	UP	expressed protein
LOC_Os02g35770	3.61523	2.97399	UP	UP	homeobox associated leucine zipper, putative, expressed
LOC_Os02g35880	1.52974	-0.621154	UP	Unchanged	salt tolerant protein, putative, expressed
LOC_Os02g35940	0.682187	0.835691	Unchanged	UP	gibberellin receptor GID1L2, putative, expressed
LOC_Os02g36140	0.905796	-0.0828639	UP	Unchanged	terpene synthase, putative, expressed
LOC_Os02g36210	-3.2265	-0.191289	DOWN	Unchanged	ent-kaurene synthase, chloroplast precursor, putative, expressed
LOC_Os02g36250	6.3623	0.465789	UP	Unchanged	expressed protein
LOC_Os02g36280	2.63723	0.730088	UP	Unchanged	cytochrome P450, putative, expressed
LOC_Os02g36414	-1.89733	-1.26005	DOWN	DOWN	transporter family protein, putative, expressed
LOC_Os02g36440	0.0305565	1.16476	Unchanged	UP	transporter family protein, putative, expressed
LOC_Os02g36490	2.04547	2.53232	UP	UP	expressed protein
LOC_Os02g36500	-0.773172	-1.81662	Unchanged	DOWN	expressed protein
LOC_Os02g36530	1.36965	2.08554	Unchanged	UP	expressed protein
LOC_Os02g36570	0.634015	0.309289	UP	Unchanged	ABC1 family domain containing protein, putative, expressed
LOC_Os02g36730	5.4614	-7.9654	UP	DOWN	expressed protein
LOC_Os02g36760	6.6929	NA	UP	Unchanged	hypothetical protein
LOC_Os02g36780	-0.133332	-1.00285	Unchanged	DOWN	mTERF domain containing protein, expressed
LOC_Os02g36830	-3.14867	0.495159	DOWN	Unchanged	cytokinin-O-glucosyltransferase 2, putative, expressed
LOC_Os02g36840	2.3748	1.68567	UP	UP	cytokinin-O-glucosyltransferase 2, putative, expressed
LOC_Os02g36870	0.502636	1.16083	Unchanged	UP	YGL010w, putative, expressed
LOC_Os02g36880	1.54047	1.35621	UP	UP	No apical meristem protein, putative, expressed
LOC_Os02g36940	-0.642895	-0.76963	Unchanged	DOWN	uncharacterized Cys-rich domain containing protein, putative, expressed
LOC_Os02g36974	-0.980687	-0.549874	DOWN	Unchanged	14-3-3 protein, putative, expressed
LOC_Os02g37000	0.0065937	1.46097	Unchanged	UP	mitochondrial prohibitin complex protein 1, putative, expressed
LOC_Os02g37050	0.85023	1.19769	UP	UP	phosphatidylinositolglycan class N family protein, expressed
LOC_Os02g37060	-1.01059	-0.660213	DOWN	Unchanged	photosystem II 5 kDa protein, chloroplast precursor, putative, expressed
LOC_Os02g37070	1.62773	-2.36224	UP	DOWN	expressed protein
LOC_Os02g37109	1.4246	-5.03263	Unchanged	DOWN	vegetative cell wall protein gp1 precursor, putative, expressed
LOC_Os02g37140	0.901609	-2.02131	Unchanged	DOWN	expressed protein
LOC_Os02g37190	-2.49436	-4.34467	Unchanged	DOWN	expressed protein
LOC_Os02g37290	-3.16811	-1.39485	DOWN	DOWN	heavy metal associated domain containing protein, expressed
LOC_Os02g37300	-1.91561	-1.97426	DOWN	DOWN	heavy metal associated domain containing protein, expressed
LOC_Os02g37330	-1.21422	-1.0278	Unchanged	DOWN	heavy metal associated domain containing protein, expressed
LOC_Os02g37420	0.0499568	0.718295	Unchanged	UP	ras-related protein, putative, expressed
LOC_Os02g37430	-1.36427	-0.30442	DOWN	Unchanged	LSM domain containing protein, expressed
LOC_Os02g37440	0.156043	-3.82374	Unchanged	DOWN	expressed protein
[truncated: 8,087 more rows]
