# Supplementary material for: Comparative ribosome profiling reveals distinct translational landscapes of salt-sensitive and -tolerant rice
Source: BMC Genomics. 2021 Aug 12;22:612. doi: 10.1186/s12864-021-07922-6 (PMC8359061; doi:10.1186/s12864-021-07922-6)
Supplement: Supplementary file 6 — Additional file 6: Table S5. Complete lists of gene ontology (GO) terms for genes translationally up- and down-regulated under salt stress in ‘Nipponbare’ (NB) or ‘Sea Rice 86’ (SR86). [file 12864_2021_7922_MOESM6_ESM.xlsx]

## Sheet: Common up
Table S5. Complete lists of gene ontology (GO）terms for genes translationally up- and down-regulated under salt stress in 'Nipponbare' (NB) or 'Sea Rice 86' (SR86).
Notes: GO terms for translationally up- and down-regulated genes in NB and SR86 are listed on seperate sheets: "Common up ", "Common down", "NB unique up", "NB unique down", "SR86 unique up", "SR86 unique down" , "NB up SR86 down" and "NB down SR86 up".
Common up: genes that are traslationally up-regulated in both NB and SR86; Common down: genes that are translationally down-regulated in both NB and SR86; NB unique up: genes that are translationally up-regulated in NB only; "NB unique down": genes that are translationally down-regulated in NB only; "SR86 unique up": genes that are translationally up-regulated in SR86 only; "SR86 unique down": ge…
The terms of "P", "F" and "C" represent "Biological Process", "Molecular Function" and "Cellular Component", respectively.
GO accession number	Term type	Term	Query item	Query total	Background item	Background total	P-value	FDR	Entries
GO:0005975	P	carbohydrate metabolic process	71	665	833	24075	5.8e-16	5.8e-13	// LOC_Os05g51670 // LOC_Os07g36740 // LOC_Os05g50380 // LOC_Os10g41550 // LOC_Os07g46280 // LOC_Os01g09570 // LOC_Os04g41620 // LOC_Os03g27980 // LOC_Os06g24990 // LOC_Os04g43390 // LOC_Os09g31270 // LOC_Os01g72340 // LOC_Os03g04770 // LOC_Os03g09250 // LOC_Os05g15880 // LOC_Os06g25010 // LOC_Os04g41640 // LOC_Os01g71670 // LOC_Os03g22790 // LOC_Os11g03780 // LOC_Os09g12660 // LOC_Os01g55040 // …
GO:0006810	P	transport	91	665	1638	24075	5.2e-10	1.7e-07	// LOC_Os01g73530 // LOC_Os03g17310 // LOC_Os03g02050 // LOC_Os09g31478 // LOC_Os06g07200 // LOC_Os11g05700 // LOC_Os01g62980 // LOC_Os01g57220 // LOC_Os05g13320 // LOC_Os10g36100 // LOC_Os01g19770 // LOC_Os05g33960 // LOC_Os01g43460 // LOC_Os01g28840 // LOC_Os07g47350 // LOC_Os10g38870 // LOC_Os06g15370 // LOC_Os06g03770 // LOC_Os02g46460 // LOC_Os06g08110 // LOC_Os04g17100 // LOC_Os02g43860 // …
GO:0051234	P	establishment of localization	91	665	1638	24075	5.2e-10	1.7e-07	// LOC_Os01g73530 // LOC_Os03g17310 // LOC_Os03g02050 // LOC_Os09g31478 // LOC_Os06g07200 // LOC_Os11g05700 // LOC_Os01g62980 // LOC_Os01g57220 // LOC_Os05g13320 // LOC_Os10g36100 // LOC_Os01g19770 // LOC_Os05g33960 // LOC_Os01g43460 // LOC_Os01g28840 // LOC_Os07g47350 // LOC_Os10g38870 // LOC_Os06g15370 // LOC_Os06g03770 // LOC_Os02g46460 // LOC_Os06g08110 // LOC_Os04g17100 // LOC_Os02g43860 // …
GO:0051179	P	localization	91	665	1651	24075	7.6e-10	1.9e-07	// LOC_Os01g73530 // LOC_Os03g17310 // LOC_Os03g02050 // LOC_Os09g31478 // LOC_Os06g07200 // LOC_Os11g05700 // LOC_Os01g62980 // LOC_Os01g57220 // LOC_Os05g13320 // LOC_Os10g36100 // LOC_Os01g19770 // LOC_Os05g33960 // LOC_Os01g43460 // LOC_Os01g28840 // LOC_Os07g47350 // LOC_Os10g38870 // LOC_Os06g15370 // LOC_Os06g03770 // LOC_Os02g46460 // LOC_Os06g08110 // LOC_Os04g17100 // LOC_Os02g43860 // …
GO:0000272	P	polysaccharide catabolic process	11	665	37	24075	4.5e-08	9e-06	// LOC_Os11g37950 // LOC_Os10g32810 // LOC_Os06g51060 // LOC_Os04g41620 // LOC_Os03g04770 // LOC_Os10g39700 // LOC_Os10g41550 // LOC_Os11g37960 // LOC_Os11g37970 // LOC_Os04g41640 // LOC_Os03g22790
GO:0055085	P	transmembrane transport	47	665	701	24075	7.5e-08	1e-05	// LOC_Os02g14980 // LOC_Os01g73530 // LOC_Os04g35540 // LOC_Os02g45380 // LOC_Os07g47100 // LOC_Os09g31478 // LOC_Os11g05700 // LOC_Os03g37490 // LOC_Os12g03899 // LOC_Os01g68330 // LOC_Os05g10730 // LOC_Os05g13320 // LOC_Os05g42250 // LOC_Os09g28160 // LOC_Os09g38410 // LOC_Os11g38160 // LOC_Os11g04104 // LOC_Os05g32630 // LOC_Os04g30490 // LOC_Os06g03770 // LOC_Os04g49890 // LOC_Os03g62200 // …
GO:0009056	P	catabolic process	35	665	433	24075	6.1e-08	1e-05	// LOC_Os07g31340 // LOC_Os06g12370 // LOC_Os01g09570 // LOC_Os01g62600 // LOC_Os01g61700 // LOC_Os12g30540 // LOC_Os03g04770 // LOC_Os11g37960 // LOC_Os06g45710 // LOC_Os06g24704 // LOC_Os11g37970 // LOC_Os06g51060 // LOC_Os04g41640 // LOC_Os12g15920 // LOC_Os03g44200 // LOC_Os03g21260 // LOC_Os12g43630 // LOC_Os03g22790 // LOC_Os04g41620 // LOC_Os08g07400 // LOC_Os10g32810 // LOC_Os06g51360 // …
GO:0005976	P	polysaccharide metabolic process	19	665	143	24075	8.1e-08	1e-05	// LOC_Os07g36740 // LOC_Os11g37950 // LOC_Os07g22930 // LOC_Os10g32810 // LOC_Os06g51060 // LOC_Os04g41620 // LOC_Os06g48200 // LOC_Os09g12660 // LOC_Os11g37960 // LOC_Os03g04770 // LOC_Os06g06560 // LOC_Os10g39700 // LOC_Os01g55040 // LOC_Os10g41550 // LOC_Os05g50380 // LOC_Os03g22790 // LOC_Os11g37970 // LOC_Os04g41640 // LOC_Os11g33270
GO:0016052	P	carbohydrate catabolic process	18	665	131	24075	1.1e-07	1.3e-05	// LOC_Os11g37950 // LOC_Os06g51060 // LOC_Os08g02700 // LOC_Os01g09570 // LOC_Os04g41620 // LOC_Os10g32810 // LOC_Os10g41550 // LOC_Os06g45710 // LOC_Os04g39420 // LOC_Os10g26570 // LOC_Os10g39700 // LOC_Os03g21260 // LOC_Os12g43630 // LOC_Os03g04770 // LOC_Os11g37960 // LOC_Os11g37970 // LOC_Os04g41640 // LOC_Os03g22790
GO:0055114	P	oxidation reduction	71	665	1351	24075	3.8e-07	3.8e-05	// LOC_Os10g17780 // LOC_Os08g04630 // LOC_Os03g14400 // LOC_Os01g62600 // LOC_Os04g46960 // LOC_Os04g51150 // LOC_Os03g05310 // LOC_Os04g31070 // LOC_Os02g56850 // LOC_Os02g39160 // LOC_Os03g57680 // LOC_Os11g02100 // LOC_Os03g59110 // LOC_Os02g09250 // LOC_Os06g24704 // LOC_Os01g54030 // LOC_Os12g02060 // LOC_Os06g37150 // LOC_Os10g37330 // LOC_Os10g37210 // LOC_Os01g71310 // LOC_Os02g50350 // …
GO:0010876	P	lipid localization	15	665	103	24075	6.6e-07	5.5e-05	// LOC_Os12g02320 // LOC_Os10g36100 // LOC_Os03g02050 // LOC_Os03g09230 // LOC_Os03g50960 // LOC_Os07g07930 // LOC_Os01g62980 // LOC_Os10g36090 // LOC_Os05g47700 // LOC_Os11g24070 // LOC_Os11g02389 // LOC_Os08g29150 // LOC_Os06g07220 // LOC_Os05g40010 // LOC_Os05g47730
GO:0006869	P	lipid transport	15	665	103	24075	6.6e-07	5.5e-05	// LOC_Os12g02320 // LOC_Os10g36100 // LOC_Os03g02050 // LOC_Os03g09230 // LOC_Os03g50960 // LOC_Os07g07930 // LOC_Os01g62980 // LOC_Os10g36090 // LOC_Os05g47700 // LOC_Os11g24070 // LOC_Os11g02389 // LOC_Os08g29150 // LOC_Os06g07220 // LOC_Os05g40010 // LOC_Os05g47730
GO:0009415	P	response to water	7	665	14	24075	8.2e-07	6.4e-05	// LOC_Os02g44870 // LOC_Os11g26750 // LOC_Os11g26780 // LOC_Os11g26790 // LOC_Os01g12580 // LOC_Os11g26570 // LOC_Os11g26760
GO:0009057	P	macromolecule catabolic process	27	665	322	24075	1e-06	7.4e-05	// LOC_Os07g31340 // LOC_Os04g41640 // LOC_Os06g12370 // LOC_Os01g09570 // LOC_Os04g41620 // LOC_Os01g61700 // LOC_Os11g37960 // LOC_Os03g04770 // LOC_Os03g22790 // LOC_Os06g48640 // LOC_Os06g51060 // LOC_Os06g45710 // LOC_Os03g21260 // LOC_Os12g43630 // LOC_Os12g30540 // LOC_Os08g07400 // LOC_Os10g32810 // LOC_Os04g39420 // LOC_Os10g26570 // LOC_Os10g39700 // LOC_Os10g41550 // LOC_Os11g37970 // …
GO:0044281	P	small molecule metabolic process	57	665	1034	24075	1.4e-06	9.7e-05	// LOC_Os12g19304 // LOC_Os05g51670 // LOC_Os01g21160 // LOC_Os10g37340 // LOC_Os03g17310 // LOC_Os07g34520 // LOC_Os04g40990 // LOC_Os01g62600 // LOC_Os06g45120 // LOC_Os04g31070 // LOC_Os09g16910 // LOC_Os02g17390 // LOC_Os07g09340 // LOC_Os06g45710 // LOC_Os06g24704 // LOC_Os11g03780 // LOC_Os09g12660 // LOC_Os02g39795 // LOC_Os02g07160 // LOC_Os02g50350 // LOC_Os01g62900 // LOC_Os02g56850 // …
GO:0006026	P	aminoglycan catabolic process	7	665	26	24075	2.3e-05	0.0013	// LOC_Os11g37950 // LOC_Os06g51060 // LOC_Os04g41620 // LOC_Os10g39700 // LOC_Os11g37960 // LOC_Os11g37970 // LOC_Os04g41640
GO:0006030	P	chitin metabolic process	7	665	26	24075	2.3e-05	0.0013	// LOC_Os11g37950 // LOC_Os06g51060 // LOC_Os04g41620 // LOC_Os10g39700 // LOC_Os11g37960 // LOC_Os11g37970 // LOC_Os04g41640
GO:0006032	P	chitin catabolic process	7	665	26	24075	2.3e-05	0.0013	// LOC_Os11g37950 // LOC_Os06g51060 // LOC_Os04g41620 // LOC_Os10g39700 // LOC_Os11g37960 // LOC_Os11g37970 // LOC_Os04g41640
GO:0006022	P	aminoglycan metabolic process	7	665	29	24075	4.2e-05	0.0022	// LOC_Os11g37950 // LOC_Os06g51060 // LOC_Os04g41620 // LOC_Os10g39700 // LOC_Os11g37960 // LOC_Os11g37970 // LOC_Os04g41640
GO:0016998	P	cell wall macromolecule catabolic process	8	665	42	24075	5.2e-05	0.0026	// LOC_Os11g37950 // LOC_Os06g51060 // LOC_Os04g41620 // LOC_Os06g51360 // LOC_Os10g39700 // LOC_Os11g37960 // LOC_Os11g37970 // LOC_Os04g41640
GO:0044262	P	cellular carbohydrate metabolic process	26	665	385	24075	5.6e-05	0.0027	// LOC_Os05g51670 // LOC_Os07g36740 // LOC_Os05g50380 // LOC_Os09g27950 // LOC_Os01g09570 // LOC_Os06g45710 // LOC_Os11g03780 // LOC_Os09g12660 // LOC_Os07g22930 // LOC_Os06g48200 // LOC_Os03g21260 // LOC_Os12g43630 // LOC_Os04g14790 // LOC_Os06g06560 // LOC_Os03g22120 // LOC_Os04g57890 // LOC_Os04g39420 // LOC_Os10g26570 // LOC_Os03g12360 // LOC_Os01g55040 // LOC_Os09g20990 // LOC_Os08g02700 // …
GO:0044036	P	cell wall macromolecule metabolic process	8	665	45	24075	8e-05	0.0036	// LOC_Os11g37950 // LOC_Os06g51060 // LOC_Os04g41620 // LOC_Os06g51360 // LOC_Os10g39700 // LOC_Os11g37960 // LOC_Os11g37970 // LOC_Os04g41640
GO:0009628	P	response to abiotic stimulus	10	665	74	24075	8.5e-05	0.0037	// LOC_Os02g44870 // LOC_Os11g26750 // LOC_Os03g44620 // LOC_Os02g34600 // LOC_Os11g26780 // LOC_Os11g26790 // LOC_Os01g12580 // LOC_Os11g26570 // LOC_Os03g27280 // LOC_Os11g26760
GO:0042221	P	response to chemical stimulus	20	665	301	24075	0.00047	0.02	// LOC_Os12g26290 // LOC_Os01g12580 // LOC_Os03g42830 // LOC_Os02g45380 // LOC_Os03g08900 // LOC_Os04g30490 // LOC_Os04g46960 // LOC_Os03g13210 // LOC_Os07g49360 // LOC_Os11g26780 // LOC_Os11g26790 // LOC_Os02g44870 // LOC_Os07g49400 // LOC_Os06g51150 // LOC_Os11g26750 // LOC_Os11g02100 // LOC_Os03g37490 // LOC_Os12g02060 // LOC_Os11g26570 // LOC_Os11g26760
GO:0009117	P	nucleotide metabolic process	16	665	218	24075	0.00064	0.025	// LOC_Os12g19304 // LOC_Os07g09340 // LOC_Os03g14690 // LOC_Os04g35060 // LOC_Os07g49270 // LOC_Os09g27050 // LOC_Os03g48310 // LOC_Os02g50350 // LOC_Os06g45120 // LOC_Os08g35620 // LOC_Os05g49770 // LOC_Os02g04170 // LOC_Os03g17310 // LOC_Os06g41360 // LOC_Os05g02940 // LOC_Os08g29150
GO:0006753	P	nucleoside phosphate metabolic process	16	665	218	24075	0.00064	0.025	// LOC_Os12g19304 // LOC_Os07g09340 // LOC_Os03g14690 // LOC_Os04g35060 // LOC_Os07g49270 // LOC_Os09g27050 // LOC_Os03g48310 // LOC_Os02g50350 // LOC_Os06g45120 // LOC_Os08g35620 // LOC_Os05g49770 // LOC_Os02g04170 // LOC_Os03g17310 // LOC_Os06g41360 // LOC_Os05g02940 // LOC_Os08g29150
GO:0009165	P	nucleotide biosynthetic process	14	665	179	24075	0.00077	0.028	// LOC_Os12g19304 // LOC_Os07g09340 // LOC_Os03g14690 // LOC_Os04g35060 // LOC_Os07g49270 // LOC_Os03g48310 // LOC_Os02g50350 // LOC_Os06g45120 // LOC_Os05g49770 // LOC_Os02g04170 // LOC_Os03g17310 // LOC_Os06g41360 // LOC_Os05g02940 // LOC_Os08g29150
GO:0033036	P	macromolecule localization	24	665	411	24075	0.00078	0.028	// LOC_Os06g07220 // LOC_Os03g19290 // LOC_Os03g02050 // LOC_Os06g07200 // LOC_Os01g62980 // LOC_Os01g57220 // LOC_Os05g39760 // LOC_Os11g02389 // LOC_Os08g36994 // LOC_Os10g36100 // LOC_Os03g09230 // LOC_Os03g50960 // LOC_Os01g19770 // LOC_Os05g40010 // LOC_Os08g29150 // LOC_Os05g47730 // LOC_Os10g36090 // LOC_Os07g16970 // LOC_Os11g24070 // LOC_Os12g02320 // LOC_Os07g07930 // LOC_Os05g47700 // …
GO:0006812	P	cation transport	21	665	348	24075	0.0011	0.039	// LOC_Os01g03914 // LOC_Os07g47100 // LOC_Os05g02940 // LOC_Os04g17100 // LOC_Os07g47350 // LOC_Os03g48310 // LOC_Os04g32920 // LOC_Os07g01810 // LOC_Os09g26900 // LOC_Os10g38870 // LOC_Os06g45120 // LOC_Os03g14690 // LOC_Os02g33490 // LOC_Os06g14030 // LOC_Os09g38960 // LOC_Os02g55890 // LOC_Os03g17310 // LOC_Os01g61070 // LOC_Os01g70710 // LOC_Os07g09340 // LOC_Os09g31130
GO:0055086	P	nucleobase, nucleoside and nucleotide metabolic process	16	665	244	24075	0.0019	0.064	// LOC_Os12g19304 // LOC_Os07g09340 // LOC_Os03g14690 // LOC_Os04g35060 // LOC_Os07g49270 // LOC_Os09g27050 // LOC_Os03g48310 // LOC_Os02g50350 // LOC_Os06g45120 // LOC_Os08g35620 // LOC_Os05g49770 // LOC_Os02g04170 // LOC_Os03g17310 // LOC_Os06g41360 // LOC_Os05g02940 // LOC_Os08g29150
GO:0006066	P	alcohol metabolic process	14	665	202	24075	0.0022	0.072	// LOC_Os05g51670 // LOC_Os11g03780 // LOC_Os09g12660 // LOC_Os08g02700 // LOC_Os01g09570 // LOC_Os05g50380 // LOC_Os06g45710 // LOC_Os04g39420 // LOC_Os10g26570 // LOC_Os03g21260 // LOC_Os12g43630 // LOC_Os03g09250 // LOC_Os04g14790 // LOC_Os02g26720
GO:0016051	P	carbohydrate biosynthetic process	10	665	121	24075	0.0029	0.089	// LOC_Os07g36740 // LOC_Os09g12660 // LOC_Os06g06560 // LOC_Os09g20990 // LOC_Os07g22930 // LOC_Os02g55470 // LOC_Os03g12360 // LOC_Os05g50380 // LOC_Os01g55040 // LOC_Os03g09250
GO:0019748	P	secondary metabolic process	7	665	64	24075	0.0029	0.089	// LOC_Os12g19304 // LOC_Os04g37619 // LOC_Os01g62600 // LOC_Os12g15920 // LOC_Os02g04170 // LOC_Os03g16610 // LOC_Os02g39160
GO:0009308	P	amine metabolic process	21	665	380	24075	0.003	0.089	// LOC_Os10g37340 // LOC_Os11g37950 // LOC_Os11g37960 // LOC_Os03g12890 // LOC_Os02g07160 // LOC_Os02g39795 // LOC_Os01g71310 // LOC_Os04g41620 // LOC_Os01g62900 // LOC_Os02g39790 // LOC_Os01g48960 // LOC_Os06g51060 // LOC_Os09g16910 // LOC_Os12g04440 // LOC_Os03g18130 // LOC_Os10g39700 // LOC_Os08g40110 // LOC_Os02g10310 // LOC_Os11g37970 // LOC_Os04g41640 // LOC_Os03g50490
GO:0006811	P	ion transport	22	665	408	24075	0.0032	0.093	// LOC_Os04g32920 // LOC_Os03g17310 // LOC_Os07g47100 // LOC_Os06g45120 // LOC_Os07g09340 // LOC_Os05g42250 // LOC_Os06g14030 // LOC_Os09g26900 // LOC_Os02g33490 // LOC_Os09g38960 // LOC_Os02g55890 // LOC_Os01g70710 // LOC_Os01g03914 // LOC_Os03g14690 // LOC_Os07g47350 // LOC_Os03g48310 // LOC_Os07g01810 // LOC_Os10g38870 // LOC_Os09g31130 // LOC_Os04g17100 // LOC_Os01g61070 // LOC_Os05g02940
GO:0044282	P	small molecule catabolic process	11	665	146	24075	0.0035	0.099	// LOC_Os08g02700 // LOC_Os01g09570 // LOC_Os01g62600 // LOC_Os04g39420 // LOC_Os10g26570 // LOC_Os12g15920 // LOC_Os03g21260 // LOC_Os12g43630 // LOC_Os03g16610 // LOC_Os06g45710 // LOC_Os06g24704
GO:0005996	P	monosaccharide metabolic process	11	665	150	24075	0.0043	0.12	// LOC_Os05g51670 // LOC_Os11g03780 // LOC_Os09g12660 // LOC_Os08g02700 // LOC_Os01g09570 // LOC_Os05g50380 // LOC_Os04g39420 // LOC_Os10g26570 // LOC_Os03g21260 // LOC_Os12g43630 // LOC_Os06g45710
GO:0006006	P	glucose metabolic process	9	665	109	24075	0.0046	0.12	// LOC_Os09g12660 // LOC_Os08g02700 // LOC_Os01g09570 // LOC_Os05g50380 // LOC_Os04g39420 // LOC_Os10g26570 // LOC_Os03g21260 // LOC_Os12g43630 // LOC_Os06g45710
GO:0080090	P	regulation of primary metabolic process	63	665	1626	24075	0.0053	0.13	// LOC_Os07g48450 // LOC_Os11g08210 // LOC_Os02g36880 // LOC_Os04g45810 // LOC_Os07g48550 // LOC_Os01g46970 // LOC_Os07g44950 // LOC_Os02g52780 // LOC_Os01g66120 // LOC_Os06g35960 // LOC_Os12g37690 // LOC_Os01g14440 // LOC_Os09g10960 // LOC_Os03g08960 // LOC_Os07g27670 // LOC_Os03g21030 // LOC_Os09g28210 // LOC_Os05g34830 // LOC_Os03g21060 // LOC_Os08g36740 // LOC_Os02g35770 // LOC_Os01g60020 // …
GO:0019318	P	hexose metabolic process	10	665	133	24075	0.0054	0.13	// LOC_Os05g51670 // LOC_Os09g12660 // LOC_Os08g02700 // LOC_Os01g09570 // LOC_Os05g50380 // LOC_Os04g39420 // LOC_Os10g26570 // LOC_Os03g21260 // LOC_Os12g43630 // LOC_Os06g45710
GO:0006950	P	response to stress	38	665	873	24075	0.0053	0.13	// LOC_Os03g03810 // LOC_Os01g57450 // LOC_Os12g36640 // LOC_Os04g46960 // LOC_Os08g29809 // LOC_Os03g18850 // LOC_Os11g02100 // LOC_Os01g21250 // LOC_Os11g26760 // LOC_Os01g12580 // LOC_Os11g26780 // LOC_Os06g32600 // LOC_Os11g13410 // LOC_Os01g32780 // LOC_Os07g49400 // LOC_Os10g30150 // LOC_Os03g27280 // LOC_Os01g72900 // LOC_Os03g13210 // LOC_Os07g49360 // LOC_Os04g01740 // LOC_Os02g44870 // …
GO:0015672	P	monovalent inorganic cation transport	11	665	155	24075	0.0054	0.13	// LOC_Os04g32920 // LOC_Os07g47100 // LOC_Os03g14690 // LOC_Os07g47350 // LOC_Os06g14030 // LOC_Os07g01810 // LOC_Os06g45120 // LOC_Os02g33490 // LOC_Os09g38960 // LOC_Os02g55890 // LOC_Os09g31130
GO:0050896	P	response to stimulus	43	665	1026	24075	0.0058	0.14	// LOC_Os03g03810 // LOC_Os01g57450 // LOC_Os04g46960 // LOC_Os08g29809 // LOC_Os03g18850 // LOC_Os05g07810 // LOC_Os11g02100 // LOC_Os01g21250 // LOC_Os11g26760 // LOC_Os01g12580 // LOC_Os02g45380 // LOC_Os11g26780 // LOC_Os04g30490 // LOC_Os06g32600 // LOC_Os11g13410 // LOC_Os12g36640 // LOC_Os07g49400 // LOC_Os10g30150 // LOC_Os03g27280 // LOC_Os03g42830 // LOC_Os01g72900 // LOC_Os03g13210 // …
GO:0034637	P	cellular carbohydrate biosynthetic process	9	665	114	24075	0.0061	0.14	// LOC_Os07g36740 // LOC_Os09g12660 // LOC_Os06g06560 // LOC_Os09g20990 // LOC_Os07g22930 // LOC_Os03g12360 // LOC_Os05g50380 // LOC_Os01g55040 // LOC_Os03g09250
GO:0060255	P	regulation of macromolecule metabolic process	63	665	1640	24075	0.0063	0.14	// LOC_Os07g48450 // LOC_Os11g08210 // LOC_Os02g36880 // LOC_Os04g45810 // LOC_Os07g48550 // LOC_Os01g46970 // LOC_Os07g44950 // LOC_Os02g52780 // LOC_Os01g66120 // LOC_Os06g35960 // LOC_Os12g37690 // LOC_Os01g14440 // LOC_Os09g10960 // LOC_Os03g08960 // LOC_Os07g27670 // LOC_Os03g21030 // LOC_Os09g28210 // LOC_Os05g34830 // LOC_Os03g21060 // LOC_Os08g36740 // LOC_Os02g35770 // LOC_Os01g60020 // …
GO:0006073	P	cellular glucan metabolic process	8	665	95	24075	0.0066	0.14	// LOC_Os07g36740 // LOC_Os09g12660 // LOC_Os06g06560 // LOC_Os07g22930 // LOC_Os06g48200 // LOC_Os05g50380 // LOC_Os01g55040 // LOC_Os11g33270
GO:0044042	P	glucan metabolic process	8	665	95	24075	0.0066	0.14	// LOC_Os07g36740 // LOC_Os09g12660 // LOC_Os06g06560 // LOC_Os07g22930 // LOC_Os06g48200 // LOC_Os05g50380 // LOC_Os01g55040 // LOC_Os11g33270
GO:0044248	P	cellular catabolic process	18	665	337	24075	0.008	0.17	// LOC_Os07g31340 // LOC_Os08g27840 // LOC_Os08g07400 // LOC_Os08g02700 // LOC_Os01g09570 // LOC_Os01g62600 // LOC_Os07g42260 // LOC_Os04g39420 // LOC_Os10g26570 // LOC_Os12g15920 // LOC_Os03g44200 // LOC_Os03g21260 // LOC_Os12g43630 // LOC_Os03g16610 // LOC_Os10g28370 // LOC_Os06g45710 // LOC_Os12g30540 // LOC_Os06g24704
GO:0019222	P	regulation of metabolic process	63	665	1664	24075	0.0085	0.17	// LOC_Os07g48450 // LOC_Os11g08210 // LOC_Os02g36880 // LOC_Os04g45810 // LOC_Os07g48550 // LOC_Os01g46970 // LOC_Os07g44950 // LOC_Os02g52780 // LOC_Os01g66120 // LOC_Os06g35960 // LOC_Os12g37690 // LOC_Os01g14440 // LOC_Os09g10960 // LOC_Os03g08960 // LOC_Os07g27670 // LOC_Os03g21030 // LOC_Os09g28210 // LOC_Os05g34830 // LOC_Os03g21060 // LOC_Os08g36740 // LOC_Os02g35770 // LOC_Os01g60020 // …
GO:0051186	P	cofactor metabolic process	10	665	143	24075	0.0085	0.17	// LOC_Os12g19304 // LOC_Os05g49300 // LOC_Os01g21160 // LOC_Os04g35060 // LOC_Os08g27840 // LOC_Os11g07916 // LOC_Os02g56850 // LOC_Os02g04170 // LOC_Os10g28370 // LOC_Os06g46900
GO:0030001	P	metal ion transport	13	665	214	24075	0.0087	0.17	// LOC_Os04g32920 // LOC_Os07g01810 // LOC_Os04g17100 // LOC_Os07g47350 // LOC_Os03g17310 // LOC_Os07g47100 // LOC_Os09g26900 // LOC_Os10g38870 // LOC_Os06g14030 // LOC_Os09g38960 // LOC_Os01g61070 // LOC_Os01g70710 // LOC_Os09g31130
GO:0045449	P	regulation of transcription	58	665	1513	24075	0.009	0.17	// LOC_Os07g48450 // LOC_Os02g36880 // LOC_Os04g45810 // LOC_Os07g48550 // LOC_Os01g46970 // LOC_Os07g44950 // LOC_Os02g52780 // LOC_Os06g35960 // LOC_Os12g37690 // LOC_Os01g14440 // LOC_Os03g08960 // LOC_Os07g27670 // LOC_Os03g21030 // LOC_Os09g28210 // LOC_Os05g34830 // LOC_Os03g21060 // LOC_Os08g36740 // LOC_Os02g35770 // LOC_Os01g60020 // LOC_Os04g53990 // LOC_Os12g03050 // LOC_Os05g48590 // …
GO:0019219	P	regulation of nucleobase, nucleoside, nucleotide and nucleic acid metabolic process	58	665	1520	24075	0.0098	0.18	// LOC_Os07g48450 // LOC_Os02g36880 // LOC_Os04g45810 // LOC_Os07g48550 // LOC_Os01g46970 // LOC_Os07g44950 // LOC_Os02g52780 // LOC_Os06g35960 // LOC_Os12g37690 // LOC_Os01g14440 // LOC_Os03g08960 // LOC_Os07g27670 // LOC_Os03g21030 // LOC_Os09g28210 // LOC_Os05g34830 // LOC_Os03g21060 // LOC_Os08g36740 // LOC_Os02g35770 // LOC_Os01g60020 // LOC_Os04g53990 // LOC_Os12g03050 // LOC_Os05g48590 // …
GO:0051171	P	regulation of nitrogen compound metabolic process	58	665	1520	24075	0.0098	0.18	// LOC_Os07g48450 // LOC_Os02g36880 // LOC_Os04g45810 // LOC_Os07g48550 // LOC_Os01g46970 // LOC_Os07g44950 // LOC_Os02g52780 // LOC_Os06g35960 // LOC_Os12g37690 // LOC_Os01g14440 // LOC_Os03g08960 // LOC_Os07g27670 // LOC_Os03g21030 // LOC_Os09g28210 // LOC_Os05g34830 // LOC_Os03g21060 // LOC_Os08g36740 // LOC_Os02g35770 // LOC_Os01g60020 // LOC_Os04g53990 // LOC_Os12g03050 // LOC_Os05g48590 // …
GO:0044264	P	cellular polysaccharide metabolic process	8	665	103	24075	0.01	0.18	// LOC_Os07g36740 // LOC_Os09g12660 // LOC_Os06g06560 // LOC_Os07g22930 // LOC_Os06g48200 // LOC_Os05g50380 // LOC_Os01g55040 // LOC_Os11g33270
GO:0065007	P	biological regulation	77	665	2125	24075	0.01	0.18	// LOC_Os07g48450 // LOC_Os11g08210 // LOC_Os02g36880 // LOC_Os04g45810 // LOC_Os07g48550 // LOC_Os01g46970 // LOC_Os02g35770 // LOC_Os07g47100 // LOC_Os06g35960 // LOC_Os07g44950 // LOC_Os02g52780 // LOC_Os05g49420 // LOC_Os12g37690 // LOC_Os01g14440 // LOC_Os09g10960 // LOC_Os09g25090 // LOC_Os03g08960 // LOC_Os07g27670 // LOC_Os05g35740 // LOC_Os03g21030 // LOC_Os09g28210 // LOC_Os05g34830 // …
GO:0071554	P	cell wall organization or biogenesis	10	665	148	24075	0.011	0.19	// LOC_Os11g37950 // LOC_Os06g51060 // LOC_Os04g41620 // LOC_Os06g51360 // LOC_Os08g24750 // LOC_Os07g47830 // LOC_Os10g39700 // LOC_Os11g37960 // LOC_Os11g37970 // LOC_Os04g41640
GO:0009260	P	ribonucleotide biosynthetic process	10	665	149	24075	0.011	0.19	// LOC_Os07g09340 // LOC_Os03g14690 // LOC_Os03g17310 // LOC_Os02g50350 // LOC_Os06g45120 // LOC_Os07g49270 // LOC_Os06g41360 // LOC_Os03g48310 // LOC_Os05g02940 // LOC_Os08g29150
GO:0006350	P	transcription	61	665	1629	24075	0.012	0.2	// LOC_Os07g48450 // LOC_Os02g36880 // LOC_Os04g45810 // LOC_Os07g48550 // LOC_Os01g46970 // LOC_Os07g44950 // LOC_Os02g52780 // LOC_Os06g35960 // LOC_Os12g37690 // LOC_Os01g14440 // LOC_Os03g08960 // LOC_Os07g27670 // LOC_Os03g21030 // LOC_Os01g34330 // LOC_Os09g28210 // LOC_Os05g34830 // LOC_Os03g21060 // LOC_Os08g36740 // LOC_Os02g04270 // LOC_Os02g35770 // LOC_Os01g60020 // LOC_Os04g53990 // …
GO:0009250	P	glucan biosynthetic process	6	665	65	24075	0.012	0.2	// LOC_Os07g36740 // LOC_Os09g12660 // LOC_Os05g50380 // LOC_Os07g22930 // LOC_Os06g06560 // LOC_Os01g55040
GO:0009259	P	ribonucleotide metabolic process	10	665	151	24075	0.012	0.2	// LOC_Os07g09340 // LOC_Os03g14690 // LOC_Os03g17310 // LOC_Os02g50350 // LOC_Os06g45120 // LOC_Os07g49270 // LOC_Os06g41360 // LOC_Os03g48310 // LOC_Os05g02940 // LOC_Os08g29150
GO:0019320	P	hexose catabolic process	7	665	88	24075	0.014	0.22	// LOC_Os08g02700 // LOC_Os01g09570 // LOC_Os04g39420 // LOC_Os10g26570 // LOC_Os03g21260 // LOC_Os12g43630 // LOC_Os06g45710
GO:0046365	P	monosaccharide catabolic process	7	665	88	24075	0.014	0.22	// LOC_Os08g02700 // LOC_Os01g09570 // LOC_Os04g39420 // LOC_Os10g26570 // LOC_Os03g21260 // LOC_Os12g43630 // LOC_Os06g45710
GO:0006007	P	glucose catabolic process	7	665	88	24075	0.014	0.22	// LOC_Os08g02700 // LOC_Os01g09570 // LOC_Os04g39420 // LOC_Os10g26570 // LOC_Os03g21260 // LOC_Os12g43630 // LOC_Os06g45710
GO:0006096	P	glycolysis	6	665	69	24075	0.016	0.24	// LOC_Os08g02700 // LOC_Os01g09570 // LOC_Os04g39420 // LOC_Os10g26570 // LOC_Os12g43630 // LOC_Os06g45710
GO:0009889	P	regulation of biosynthetic process	58	665	1564	24075	0.016	0.24	// LOC_Os07g48450 // LOC_Os02g36880 // LOC_Os04g45810 // LOC_Os07g48550 // LOC_Os01g46970 // LOC_Os07g44950 // LOC_Os02g52780 // LOC_Os06g35960 // LOC_Os12g37690 // LOC_Os01g14440 // LOC_Os03g08960 // LOC_Os07g27670 // LOC_Os03g21030 // LOC_Os09g28210 // LOC_Os05g34830 // LOC_Os03g21060 // LOC_Os08g36740 // LOC_Os02g35770 // LOC_Os01g60020 // LOC_Os04g53990 // LOC_Os12g03050 // LOC_Os05g48590 // …
GO:0010556	P	regulation of macromolecule biosynthetic process	58	665	1564	24075	0.016	0.24	// LOC_Os07g48450 // LOC_Os02g36880 // LOC_Os04g45810 // LOC_Os07g48550 // LOC_Os01g46970 // LOC_Os07g44950 // LOC_Os02g52780 // LOC_Os06g35960 // LOC_Os12g37690 // LOC_Os01g14440 // LOC_Os03g08960 // LOC_Os07g27670 // LOC_Os03g21030 // LOC_Os09g28210 // LOC_Os05g34830 // LOC_Os03g21060 // LOC_Os08g36740 // LOC_Os02g35770 // LOC_Os01g60020 // LOC_Os04g53990 // LOC_Os12g03050 // LOC_Os05g48590 // …
GO:0031326	P	regulation of cellular biosynthetic process	58	665	1564	24075	0.016	0.24	// LOC_Os07g48450 // LOC_Os02g36880 // LOC_Os04g45810 // LOC_Os07g48550 // LOC_Os01g46970 // LOC_Os07g44950 // LOC_Os02g52780 // LOC_Os06g35960 // LOC_Os12g37690 // LOC_Os01g14440 // LOC_Os03g08960 // LOC_Os07g27670 // LOC_Os03g21030 // LOC_Os09g28210 // LOC_Os05g34830 // LOC_Os03g21060 // LOC_Os08g36740 // LOC_Os02g35770 // LOC_Os01g60020 // LOC_Os04g53990 // LOC_Os12g03050 // LOC_Os05g48590 // …
GO:0051188	P	cofactor biosynthetic process	7	665	94	24075	0.019	0.27	// LOC_Os12g19304 // LOC_Os05g49300 // LOC_Os01g21160 // LOC_Os02g04170 // LOC_Os11g07916 // LOC_Os04g35060 // LOC_Os06g46900
GO:0044275	P	cellular carbohydrate catabolic process	7	665	94	24075	0.019	0.27	// LOC_Os08g02700 // LOC_Os01g09570 // LOC_Os04g39420 // LOC_Os10g26570 // LOC_Os03g21260 // LOC_Os12g43630 // LOC_Os06g45710
GO:0010468	P	regulation of gene expression	58	665	1577	24075	0.019	0.27	// LOC_Os07g48450 // LOC_Os02g36880 // LOC_Os04g45810 // LOC_Os07g48550 // LOC_Os01g46970 // LOC_Os07g44950 // LOC_Os02g52780 // LOC_Os06g35960 // LOC_Os12g37690 // LOC_Os01g14440 // LOC_Os03g08960 // LOC_Os07g27670 // LOC_Os03g21030 // LOC_Os09g28210 // LOC_Os05g34830 // LOC_Os03g21060 // LOC_Os08g36740 // LOC_Os02g35770 // LOC_Os01g60020 // LOC_Os04g53990 // LOC_Os12g03050 // LOC_Os05g48590 // …
GO:0046164	P	alcohol catabolic process	7	665	94	24075	0.019	0.27	// LOC_Os08g02700 // LOC_Os01g09570 // LOC_Os04g39420 // LOC_Os10g26570 // LOC_Os03g21260 // LOC_Os12g43630 // LOC_Os06g45710
GO:0033692	P	cellular polysaccharide biosynthetic process	6	665	73	24075	0.02	0.27	// LOC_Os07g36740 // LOC_Os09g12660 // LOC_Os05g50380 // LOC_Os07g22930 // LOC_Os06g06560 // LOC_Os01g55040
GO:0031323	P	regulation of cellular metabolic process	58	665	1593	24075	0.022	0.31	// LOC_Os07g48450 // LOC_Os02g36880 // LOC_Os04g45810 // LOC_Os07g48550 // LOC_Os01g46970 // LOC_Os07g44950 // LOC_Os02g52780 // LOC_Os06g35960 // LOC_Os12g37690 // LOC_Os01g14440 // LOC_Os03g08960 // LOC_Os07g27670 // LOC_Os03g21030 // LOC_Os09g28210 // LOC_Os05g34830 // LOC_Os03g21060 // LOC_Os08g36740 // LOC_Os02g35770 // LOC_Os01g60020 // LOC_Os04g53990 // LOC_Os12g03050 // LOC_Os05g48590 // …
GO:0000271	P	polysaccharide biosynthetic process	6	665	76	24075	0.023	0.31	// LOC_Os07g36740 // LOC_Os09g12660 // LOC_Os05g50380 // LOC_Os07g22930 // LOC_Os06g06560 // LOC_Os01g55040
GO:0009108	P	coenzyme biosynthetic process	5	665	56	24075	0.024	0.32	// LOC_Os12g19304 // LOC_Os01g21160 // LOC_Os04g35060 // LOC_Os02g04170 // LOC_Os06g46900
GO:0006813	P	potassium ion transport	5	665	57	24075	0.025	0.33	// LOC_Os04g32920 // LOC_Os07g01810 // LOC_Os06g14030 // LOC_Os09g38960 // LOC_Os07g47350
GO:0050789	P	regulation of biological process	71	665	2027	24075	0.026	0.34	// LOC_Os07g48450 // LOC_Os11g08210 // LOC_Os02g36880 // LOC_Os04g45810 // LOC_Os07g48550 // LOC_Os01g46970 // LOC_Os07g44950 // LOC_Os02g52780 // LOC_Os01g66120 // LOC_Os06g35960 // LOC_Os12g37690 // LOC_Os01g14440 // LOC_Os09g10960 // LOC_Os09g25090 // LOC_Os03g08960 // LOC_Os07g27670 // LOC_Os03g21030 // LOC_Os09g28210 // LOC_Os05g34830 // LOC_Os03g21060 // LOC_Os08g36740 // LOC_Os08g43334 // …
GO:0006732	P	coenzyme metabolic process	7	665	101	24075	0.027	0.34	// LOC_Os12g19304 // LOC_Os01g21160 // LOC_Os02g04170 // LOC_Os08g27840 // LOC_Os02g56850 // LOC_Os04g35060 // LOC_Os06g46900
GO:0006519	P	cellular amino acid and derivative metabolic process	18	665	391	24075	0.029	0.36	// LOC_Os10g37340 // LOC_Os02g39790 // LOC_Os03g12890 // LOC_Os02g07160 // LOC_Os02g39795 // LOC_Os01g62600 // LOC_Os01g62900 // LOC_Os02g56850 // LOC_Os01g48960 // LOC_Os11g42510 // LOC_Os09g16910 // LOC_Os12g04440 // LOC_Os03g18130 // LOC_Os03g16610 // LOC_Os12g15920 // LOC_Os08g40110 // LOC_Os02g10310 // LOC_Os03g50490
GO:0044283	P	small molecule biosynthetic process	15	665	320	24075	0.038	0.48	// LOC_Os12g19304 // LOC_Os02g39790 // LOC_Os01g21160 // LOC_Os02g04170 // LOC_Os02g39795 // LOC_Os04g35060 // LOC_Os04g31070 // LOC_Os02g50350 // LOC_Os01g62900 // LOC_Os04g37619 // LOC_Os01g48960 // LOC_Os12g04440 // LOC_Os03g18130 // LOC_Os03g09250 // LOC_Os03g50490
GO:0006855	P	multidrug transport	5	665	65	24075	0.04	0.49	// LOC_Os03g42830 // LOC_Os03g37490 // LOC_Os04g30490 // LOC_Os03g08900 // LOC_Os02g45380
GO:0006091	P	generation of precursor metabolites and energy	12	665	243	24075	0.044	0.53	// LOC_Os09g12660 // LOC_Os05g50380 // LOC_Os03g14690 // LOC_Os08g02700 // LOC_Os01g09570 // LOC_Os08g27840 // LOC_Os06g45120 // LOC_Os04g39420 // LOC_Os10g26570 // LOC_Os12g43630 // LOC_Os01g64120 // LOC_Os06g45710
GO:0043436	P	oxoacid metabolic process	20	665	473	24075	0.046	0.53	// LOC_Os04g37619 // LOC_Os01g21160 // LOC_Os01g54030 // LOC_Os03g12890 // LOC_Os02g07160 // LOC_Os07g34520 // LOC_Os04g40990 // LOC_Os03g50490 // LOC_Os10g37340 // LOC_Os01g48960 // LOC_Os08g40110 // LOC_Os01g62900 // LOC_Os09g16910 // LOC_Os12g04440 // LOC_Os03g18130 // LOC_Os12g43630 // LOC_Os02g17390 // LOC_Os02g10310 // LOC_Os04g31070 // LOC_Os06g24704
GO:0006082	P	organic acid metabolic process	20	665	474	24075	0.047	0.53	// LOC_Os04g37619 // LOC_Os01g21160 // LOC_Os01g54030 // LOC_Os03g12890 // LOC_Os02g07160 // LOC_Os07g34520 // LOC_Os04g40990 // LOC_Os03g50490 // LOC_Os10g37340 // LOC_Os01g48960 // LOC_Os08g40110 // LOC_Os01g62900 // LOC_Os09g16910 // LOC_Os12g04440 // LOC_Os03g18130 // LOC_Os12g43630 // LOC_Os02g17390 // LOC_Os02g10310 // LOC_Os04g31070 // LOC_Os06g24704
GO:0042493	P	response to drug	5	665	68	24075	0.047	0.53	// LOC_Os03g42830 // LOC_Os03g37490 // LOC_Os04g30490 // LOC_Os03g08900 // LOC_Os02g45380
GO:0019752	P	carboxylic acid metabolic process	20	665	473	24075	0.046	0.53	// LOC_Os04g37619 // LOC_Os01g21160 // LOC_Os01g54030 // LOC_Os03g12890 // LOC_Os02g07160 // LOC_Os07g34520 // LOC_Os04g40990 // LOC_Os03g50490 // LOC_Os10g37340 // LOC_Os01g48960 // LOC_Os08g40110 // LOC_Os01g62900 // LOC_Os09g16910 // LOC_Os12g04440 // LOC_Os03g18130 // LOC_Os12g43630 // LOC_Os02g17390 // LOC_Os02g10310 // LOC_Os04g31070 // LOC_Os06g24704
GO:0015893	P	drug transport	5	665	68	24075	0.047	0.53	// LOC_Os03g42830 // LOC_Os03g37490 // LOC_Os04g30490 // LOC_Os03g08900 // LOC_Os02g45380
GO:0006575	P	cellular amino acid derivative metabolic process	6	665	92	24075	0.049	0.55	// LOC_Os02g39790 // LOC_Os02g39795 // LOC_Os01g62600 // LOC_Os02g56850 // LOC_Os12g15920 // LOC_Os03g16610
GO:0042180	P	cellular ketone metabolic process	20	665	480	24075	0.052	0.58	// LOC_Os04g37619 // LOC_Os01g21160 // LOC_Os01g54030 // LOC_Os03g12890 // LOC_Os02g07160 // LOC_Os07g34520 // LOC_Os04g40990 // LOC_Os03g50490 // LOC_Os10g37340 // LOC_Os01g48960 // LOC_Os08g40110 // LOC_Os01g62900 // LOC_Os09g16910 // LOC_Os12g04440 // LOC_Os03g18130 // LOC_Os12g43630 // LOC_Os02g17390 // LOC_Os02g10310 // LOC_Os04g31070 // LOC_Os06g24704
GO:0009152	P	purine ribonucleotide biosynthetic process	8	665	145	24075	0.055	0.61	// LOC_Os07g09340 // LOC_Os03g14690 // LOC_Os03g17310 // LOC_Os03g48310 // LOC_Os06g45120 // LOC_Os07g49270 // LOC_Os05g02940 // LOC_Os08g29150
GO:0050794	P	regulation of cellular process	66	665	1955	24075	0.057	0.63	// LOC_Os07g48450 // LOC_Os02g36880 // LOC_Os04g45810 // LOC_Os07g48550 // LOC_Os01g46970 // LOC_Os07g44950 // LOC_Os02g52780 // LOC_Os06g35960 // LOC_Os12g37690 // LOC_Os01g14440 // LOC_Os09g25090 // LOC_Os03g08960 // LOC_Os07g27670 // LOC_Os03g21030 // LOC_Os09g28210 // LOC_Os05g34830 // LOC_Os03g21060 // LOC_Os08g36740 // LOC_Os08g43334 // LOC_Os02g35770 // LOC_Os01g60020 // LOC_Os04g53990 // …
GO:0009150	P	purine ribonucleotide metabolic process	8	665	147	24075	0.058	0.63	// LOC_Os07g09340 // LOC_Os03g14690 // LOC_Os03g17310 // LOC_Os03g48310 // LOC_Os06g45120 // LOC_Os07g49270 // LOC_Os05g02940 // LOC_Os08g29150
GO:0044255	P	cellular lipid metabolic process	11	665	229	24075	0.061	0.65	// LOC_Os04g37619 // LOC_Os01g21160 // LOC_Os02g37050 // LOC_Os04g31070 // LOC_Os08g43170 // LOC_Os04g59540 // LOC_Os03g08700 // LOC_Os02g39160 // LOC_Os02g17390 // LOC_Os03g09250 // LOC_Os06g24704
GO:0006457	P	protein folding	10	665	202	24075	0.061	0.65	// LOC_Os04g01740 // LOC_Os03g02260 // LOC_Os03g44620 // LOC_Os06g44160 // LOC_Os09g31486 // LOC_Os04g57880 // LOC_Os12g32986 // LOC_Os05g45350 // LOC_Os05g48810 // LOC_Os06g45910
GO:0006164	P	purine nucleotide biosynthetic process	8	665	150	24075	0.064	0.67	// LOC_Os07g09340 // LOC_Os03g14690 // LOC_Os03g17310 // LOC_Os03g48310 // LOC_Os06g45120 // LOC_Os07g49270 // LOC_Os05g02940 // LOC_Os08g29150
GO:0006754	P	ATP biosynthetic process	7	665	127	24075	0.07	0.73	// LOC_Os07g09340 // LOC_Os03g14690 // LOC_Os03g17310 // LOC_Os03g48310 // LOC_Os06g45120 // LOC_Os05g02940 // LOC_Os08g29150
GO:0006163	P	purine nucleotide metabolic process	8	665	154	24075	0.072	0.73	// LOC_Os07g09340 // LOC_Os03g14690 // LOC_Os03g17310 // LOC_Os03g48310 // LOC_Os06g45120 // LOC_Os07g49270 // LOC_Os05g02940 // LOC_Os08g29150
GO:0032501	P	multicellular organismal process	8	665	154	24075	0.072	0.73	// LOC_Os06g21910 // LOC_Os11g03820 // LOC_Os08g23870 // LOC_Os04g51150 // LOC_Os04g57320 // LOC_Os04g51160 // LOC_Os04g49980 // LOC_Os06g40030
GO:0006470	P	protein amino acid dephosphorylation	5	665	78	24075	0.073	0.73	// LOC_Os01g62760 // LOC_Os11g02180 // LOC_Os05g46040 // LOC_Os03g16170 // LOC_Os06g48300
GO:0046034	P	ATP metabolic process	7	665	129	24075	0.075	0.74	// LOC_Os07g09340 // LOC_Os03g14690 // LOC_Os03g17310 // LOC_Os03g48310 // LOC_Os06g45120 // LOC_Os05g02940 // LOC_Os08g29150
GO:0009206	P	purine ribonucleoside triphosphate biosynthetic process	7	665	132	24075	0.082	0.78	// LOC_Os07g09340 // LOC_Os03g14690 // LOC_Os03g17310 // LOC_Os03g48310 // LOC_Os06g45120 // LOC_Os05g02940 // LOC_Os08g29150
GO:0009201	P	ribonucleoside triphosphate biosynthetic process	7	665	132	24075	0.082	0.78	// LOC_Os07g09340 // LOC_Os03g14690 // LOC_Os03g17310 // LOC_Os03g48310 // LOC_Os06g45120 // LOC_Os05g02940 // LOC_Os08g29150
GO:0009142	P	nucleoside triphosphate biosynthetic process	7	665	132	24075	0.082	0.78	// LOC_Os07g09340 // LOC_Os03g14690 // LOC_Os03g17310 // LOC_Os03g48310 // LOC_Os06g45120 // LOC_Os05g02940 // LOC_Os08g29150
GO:0009145	P	purine nucleoside triphosphate biosynthetic process	7	665	132	24075	0.082	0.78	// LOC_Os07g09340 // LOC_Os03g14690 // LOC_Os03g17310 // LOC_Os03g48310 // LOC_Os06g45120 // LOC_Os05g02940 // LOC_Os08g29150
GO:0009199	P	ribonucleoside triphosphate metabolic process	7	665	134	24075	0.087	0.81	// LOC_Os07g09340 // LOC_Os03g14690 // LOC_Os03g17310 // LOC_Os03g48310 // LOC_Os06g45120 // LOC_Os05g02940 // LOC_Os08g29150
GO:0009205	P	purine ribonucleoside triphosphate metabolic process	7	665	134	24075	0.087	0.81	// LOC_Os07g09340 // LOC_Os03g14690 // LOC_Os03g17310 // LOC_Os03g48310 // LOC_Os06g45120 // LOC_Os05g02940 // LOC_Os08g29150
GO:0009144	P	purine nucleoside triphosphate metabolic process	7	665	134	24075	0.087	0.81	// LOC_Os07g09340 // LOC_Os03g14690 // LOC_Os03g17310 // LOC_Os03g48310 // LOC_Os06g45120 // LOC_Os05g02940 // LOC_Os08g29150
GO:0009141	P	nucleoside triphosphate metabolic process	7	665	135	24075	0.089	0.82	// LOC_Os07g09340 // LOC_Os03g14690 // LOC_Os03g17310 // LOC_Os03g48310 // LOC_Os06g45120 // LOC_Os05g02940 // LOC_Os08g29150
GO:0019637	P	organophosphate metabolic process	5	665	84	24075	0.092	0.84	// LOC_Os03g08700 // LOC_Os03g09250 // LOC_Os04g59540 // LOC_Os04g14790 // LOC_Os02g37050
GO:0016311	P	dephosphorylation	5	665	86	24075	0.099	0.89	// LOC_Os01g62760 // LOC_Os11g02180 // LOC_Os05g46040 // LOC_Os03g16170 // LOC_Os06g48300
GO:0046483	P	heterocycle metabolic process	13	665	312	24075	0.1	0.91	// LOC_Os10g28370 // LOC_Os03g14690 // LOC_Os03g48310 // LOC_Os02g50350 // LOC_Os01g62900 // LOC_Os06g45120 // LOC_Os07g49270 // LOC_Os05g49770 // LOC_Os01g71310 // LOC_Os03g17310 // LOC_Os05g02940 // LOC_Os08g29150 // LOC_Os07g09340
GO:0044265	P	cellular macromolecule catabolic process	11	665	254	24075	0.1	0.92	// LOC_Os07g31340 // LOC_Os12g30540 // LOC_Os08g07400 // LOC_Os08g02700 // LOC_Os01g09570 // LOC_Os07g42260 // LOC_Os04g39420 // LOC_Os10g26570 // LOC_Os03g21260 // LOC_Os12g43630 // LOC_Os06g45710
GO:0034641	P	cellular nitrogen compound metabolic process	17	665	435	24075	0.1	0.92	// LOC_Os12g19304 // LOC_Os02g39790 // LOC_Os10g28370 // LOC_Os02g04170 // LOC_Os03g12890 // LOC_Os02g07160 // LOC_Os02g39795 // LOC_Os02g50350 // LOC_Os01g62900 // LOC_Os10g37340 // LOC_Os01g48960 // LOC_Os09g16910 // LOC_Os12g04440 // LOC_Os03g18130 // LOC_Os08g40110 // LOC_Os02g10310 // LOC_Os03g50490
GO:0008104	P	protein localization	9	665	307	24075	0.48	1	// LOC_Os03g19290 // LOC_Os06g07200 // LOC_Os07g16970 // LOC_Os01g57220 // LOC_Os04g26841 // LOC_Os05g39760 // LOC_Os01g19770 // LOC_Os03g08700 // LOC_Os08g36994
GO:0045454	P	cell redox homeostasis	6	665	132	24075	0.17	1	// LOC_Os04g44830 // LOC_Os03g21000 // LOC_Os01g07376 // LOC_Os02g56850 // LOC_Os10g35720 // LOC_Os01g58194
GO:0019725	P	cellular homeostasis	6	665	140	24075	0.2	1	// LOC_Os04g44830 // LOC_Os03g21000 // LOC_Os01g07376 // LOC_Os02g56850 // LOC_Os10g35720 // LOC_Os01g58194
GO:0032787	P	monocarboxylic acid metabolic process	6	665	130	24075	0.16	1	// LOC_Os04g37619 // LOC_Os01g21160 // LOC_Os04g31070 // LOC_Os04g40990 // LOC_Os02g17390 // LOC_Os06g24704
GO:0045184	P	establishment of protein localization	9	665	294	24075	0.43	1	// LOC_Os03g19290 // LOC_Os06g07200 // LOC_Os07g16970 // LOC_Os01g57220 // LOC_Os04g26841 // LOC_Os05g39760 // LOC_Os01g19770 // LOC_Os03g08700 // LOC_Os08g36994
GO:0030163	P	protein catabolic process	8	665	184	24075	0.15	1	// LOC_Os12g30540 // LOC_Os08g07400 // LOC_Os06g12370 // LOC_Os06g48640 // LOC_Os09g15750 // LOC_Os01g61700 // LOC_Os07g42260 // LOC_Os04g51910
GO:0051704	P	multi-organism process	5	665	120	24075	0.25	1	// LOC_Os11g37950 // LOC_Os11g37960 // LOC_Os11g37970 // LOC_Os11g03820 // LOC_Os06g40030
GO:0019538	P	protein metabolic process	88	665	4333	24075	1	1	// LOC_Os02g33680 // LOC_Os02g32520 // LOC_Os08g40110 // LOC_Os01g61700 // LOC_Os04g57880 // LOC_Os09g25090 // LOC_Os09g26920 // LOC_Os11g26130 // LOC_Os06g30130 // LOC_Os03g27280 // LOC_Os05g46040 // LOC_Os07g35580 // LOC_Os02g37050 // LOC_Os06g30970 // LOC_Os04g52780 // LOC_Os04g57890 // LOC_Os02g13960 // LOC_Os10g01110 // LOC_Os02g52390 // LOC_Os11g46860 // LOC_Os09g15320 // LOC_Os06g45910 // …
GO:0016053	P	organic acid biosynthetic process	8	665	222	24075	0.28	1	// LOC_Os04g37619 // LOC_Os01g21160 // LOC_Os04g31070 // LOC_Os01g62900 // LOC_Os01g48960 // LOC_Os03g50490 // LOC_Os03g18130 // LOC_Os12g04440
GO:0023052	P	signaling	5	665	447	24075	0.99	1	// LOC_Os05g39680 // LOC_Os11g03820 // LOC_Os06g40030 // LOC_Os07g44330 // LOC_Os09g25090
GO:0006807	P	nitrogen compound metabolic process	104	665	7073	24075	1	1	// LOC_Os07g48450 // LOC_Os04g45810 // LOC_Os03g17310 // LOC_Os07g44950 // LOC_Os02g52780 // LOC_Os09g16910 // LOC_Os07g27670 // LOC_Os02g39790 // LOC_Os09g07120 // LOC_Os02g39795 // LOC_Os02g50350 // LOC_Os02g35770 // LOC_Os12g02420 // LOC_Os03g18130 // LOC_Os05g46610 // LOC_Os08g29150 // LOC_Os05g10620 // LOC_Os08g40110 // LOC_Os01g67480 // LOC_Os02g45170 // LOC_Os12g12850 // LOC_Os11g37960 // …
GO:0043170	P	macromolecule metabolic process	178	665	10433	24075	1	1	// LOC_Os07g48450 // LOC_Os03g21260 // LOC_Os04g45810 // LOC_Os02g33680 // LOC_Os02g50230 // LOC_Os06g35960 // LOC_Os07g44950 // LOC_Os02g52780 // LOC_Os01g61700 // LOC_Os04g57880 // LOC_Os09g25090 // LOC_Os07g27670 // LOC_Os06g44160 // LOC_Os01g55040 // LOC_Os11g37970 // LOC_Os02g37050 // LOC_Os02g35770 // LOC_Os05g47770 // LOC_Os12g02420 // LOC_Os11g26130 // LOC_Os05g46610 // LOC_Os06g30130 // …
GO:0044267	P	cellular protein metabolic process	59	665	2877	24075	0.99	1	// LOC_Os06g07070 // LOC_Os06g40030 // LOC_Os06g44160 // LOC_Os02g33680 // LOC_Os05g50190 // LOC_Os04g57880 // LOC_Os02g57160 // LOC_Os04g59540 // LOC_Os05g24010 // LOC_Os04g44900 // LOC_Os09g25090 // LOC_Os01g62760 // LOC_Os05g45350 // LOC_Os05g48810 // LOC_Os01g36790 // LOC_Os06g48300 // LOC_Os11g03820 // LOC_Os10g39670 // LOC_Os09g27950 // LOC_Os12g43640 // LOC_Os05g31020 // LOC_Os11g02180 // …
GO:0044260	P	cellular macromolecule metabolic process	138	665	9350	24075	1	1	// LOC_Os07g48450 // LOC_Os04g45810 // LOC_Os02g33680 // LOC_Os07g44950 // LOC_Os02g52780 // LOC_Os04g57880 // LOC_Os09g25090 // LOC_Os07g27670 // LOC_Os06g44160 // LOC_Os09g07120 // LOC_Os02g35770 // LOC_Os05g47770 // LOC_Os12g02420 // LOC_Os11g26130 // LOC_Os05g46610 // LOC_Os06g30130 // LOC_Os03g27280 // LOC_Os05g46040 // LOC_Os07g35580 // LOC_Os02g37050 // LOC_Os06g30970 // LOC_Os05g38830 // …
GO:0006886	P	intracellular protein transport	5	665	202	24075	0.66	1	// LOC_Os05g39760 // LOC_Os04g26841 // LOC_Os03g08700 // LOC_Os06g07200 // LOC_Os08g36994
GO:0016043	P	cellular component organization	6	665	1240	24075	1	1	// LOC_Os05g31020 // LOC_Os08g06630 // LOC_Os06g03660 // LOC_Os05g50930 // LOC_Os05g47550 // LOC_Os09g39730
GO:0065008	P	regulation of biological quality	8	665	176	24075	0.12	1	// LOC_Os04g44830 // LOC_Os03g21000 // LOC_Os01g07376 // LOC_Os07g47100 // LOC_Os02g56850 // LOC_Os01g71310 // LOC_Os10g35720 // LOC_Os01g58194
GO:0006629	P	lipid metabolic process	18	665	528	24075	0.22	1	// LOC_Os08g43170 // LOC_Os04g37619 // LOC_Os01g21160 // LOC_Os04g52500 // LOC_Os02g37050 // LOC_Os04g31070 // LOC_Os01g15000 // LOC_Os07g39740 // LOC_Os12g02094 // LOC_Os03g08700 // LOC_Os04g59540 // LOC_Os07g06800 // LOC_Os02g39160 // LOC_Os02g28040 // LOC_Os06g47910 // LOC_Os02g17390 // LOC_Os03g09250 // LOC_Os06g24704
GO:0009309	P	amine biosynthetic process	7	665	153	24075	0.14	1	// LOC_Os02g39790 // LOC_Os02g39795 // LOC_Os01g62900 // LOC_Os01g48960 // LOC_Os03g50490 // LOC_Os03g18130 // LOC_Os12g04440
GO:0006952	P	defense response	8	665	452	24075	0.93	1	// LOC_Os11g37950 // LOC_Os03g03810 // LOC_Os11g13410 // LOC_Os06g32600 // LOC_Os08g29809 // LOC_Os03g18850 // LOC_Os11g37960 // LOC_Os11g37970
GO:0043412	P	macromolecule modification	43	665	1979	24075	0.96	1	// LOC_Os06g40030 // LOC_Os02g33680 // LOC_Os05g50190 // LOC_Os02g57160 // LOC_Os05g24010 // LOC_Os04g44900 // LOC_Os09g25090 // LOC_Os01g62760 // LOC_Os01g36790 // LOC_Os06g48300 // LOC_Os09g27950 // LOC_Os12g43640 // LOC_Os11g02180 // LOC_Os05g47770 // LOC_Os11g26130 // LOC_Os05g38830 // LOC_Os07g47270 // LOC_Os06g30130 // LOC_Os03g27280 // LOC_Os11g11000 // LOC_Os05g46040 // LOC_Os07g35580 // …
GO:0008152	P	metabolic process	379	665	14398	24075	0.93	1	// LOC_Os04g45810 // LOC_Os02g33680 // LOC_Os09g16910 // LOC_Os09g25090 // LOC_Os07g27670 // LOC_Os08g40680 // LOC_Os02g50350 // LOC_Os05g47770 // LOC_Os03g18130 // LOC_Os11g10480 // LOC_Os05g46040 // LOC_Os06g30970 // LOC_Os04g52780 // LOC_Os04g39420 // LOC_Os09g15320 // LOC_Os06g45910 // LOC_Os02g08490 // LOC_Os05g45300 // LOC_Os09g15750 // LOC_Os09g30414 // LOC_Os08g39730 // LOC_Os10g40490 // …
GO:0008652	P	cellular amino acid biosynthetic process	5	665	133	24075	0.31	1	// LOC_Os03g50490 // LOC_Os01g62900 // LOC_Os12g04440 // LOC_Os03g18130 // LOC_Os01g48960
GO:0044271	P	cellular nitrogen compound biosynthetic process	8	665	231	24075	0.31	1	// LOC_Os02g39790 // LOC_Os02g39795 // LOC_Os02g50350 // LOC_Os01g62900 // LOC_Os01g48960 // LOC_Os03g50490 // LOC_Os03g18130 // LOC_Os12g04440
GO:0046907	P	intracellular transport	6	665	233	24075	0.62	1	// LOC_Os06g07200 // LOC_Os03g08700 // LOC_Os08g37370 // LOC_Os05g39760 // LOC_Os04g26841 // LOC_Os08g36994
GO:0046394	P	carboxylic acid biosynthetic process	8	665	222	24075	0.28	1	// LOC_Os04g37619 // LOC_Os01g21160 // LOC_Os04g31070 // LOC_Os01g62900 // LOC_Os01g48960 // LOC_Os03g50490 // LOC_Os03g18130 // LOC_Os12g04440
GO:0070727	P	cellular macromolecule localization	5	665	207	24075	0.68	1	// LOC_Os05g39760 // LOC_Os04g26841 // LOC_Os03g08700 // LOC_Os06g07200 // LOC_Os08g36994
GO:0006355	P	regulation of transcription, DNA-dependent	20	665	737	24075	0.56	1	// LOC_Os05g45954 // LOC_Os02g43820 // LOC_Os06g30830 // LOC_Os05g49700 // LOC_Os03g08960 // LOC_Os08g43334 // LOC_Os06g35960 // LOC_Os01g46970 // LOC_Os02g35770 // LOC_Os07g44950 // LOC_Os02g52780 // LOC_Os08g06630 // LOC_Os05g50930 // LOC_Os09g21180 // LOC_Os09g35790 // LOC_Os05g49420 // LOC_Os04g45810 // LOC_Os01g39020 // LOC_Os02g43330 // LOC_Os09g10960
GO:0006351	P	transcription, DNA-dependent	20	665	786	24075	0.67	1	// LOC_Os05g45954 // LOC_Os02g43820 // LOC_Os06g30830 // LOC_Os05g49700 // LOC_Os03g08960 // LOC_Os08g43334 // LOC_Os06g35960 // LOC_Os01g46970 // LOC_Os02g35770 // LOC_Os07g44950 // LOC_Os02g52780 // LOC_Os08g06630 // LOC_Os05g50930 // LOC_Os09g21180 // LOC_Os09g35790 // LOC_Os05g49420 // LOC_Os04g45810 // LOC_Os01g39020 // LOC_Os02g43330 // LOC_Os09g10960
GO:0032774	P	RNA biosynthetic process	20	665	788	24075	0.68	1	// LOC_Os05g45954 // LOC_Os02g43820 // LOC_Os06g30830 // LOC_Os05g49700 // LOC_Os03g08960 // LOC_Os08g43334 // LOC_Os06g35960 // LOC_Os01g46970 // LOC_Os02g35770 // LOC_Os07g44950 // LOC_Os02g52780 // LOC_Os08g06630 // LOC_Os05g50930 // LOC_Os09g21180 // LOC_Os09g35790 // LOC_Os05g49420 // LOC_Os04g45810 // LOC_Os01g39020 // LOC_Os02g43330 // LOC_Os09g10960
GO:0016310	P	phosphorylation	33	665	1695	24075	0.99	1	// LOC_Os05g50190 // LOC_Os06g45120 // LOC_Os02g57160 // LOC_Os05g24010 // LOC_Os04g44900 // LOC_Os09g25090 // LOC_Os01g36790 // LOC_Os11g03820 // LOC_Os12g43640 // LOC_Os05g47770 // LOC_Os11g26130 // LOC_Os02g14480 // LOC_Os07g47270 // LOC_Os02g55340 // LOC_Os06g30130 // LOC_Os03g27280 // LOC_Os11g11000 // LOC_Os07g35580 // LOC_Os03g17300 // LOC_Os03g14690 // LOC_Os04g52780 // LOC_Os11g46860 // …
GO:0016070	P	RNA metabolic process	22	665	1088	24075	0.95	1	// LOC_Os07g31340 // LOC_Os04g45810 // LOC_Os01g46970 // LOC_Os07g44950 // LOC_Os02g52780 // LOC_Os06g35960 // LOC_Os02g35770 // LOC_Os05g50930 // LOC_Os09g21180 // LOC_Os01g39020 // LOC_Os09g10960 // LOC_Os05g45954 // LOC_Os06g30830 // LOC_Os05g49700 // LOC_Os08g43334 // LOC_Os08g06630 // LOC_Os03g08960 // LOC_Os05g49420 // LOC_Os03g19560 // LOC_Os02g43820 // LOC_Os09g35790 // LOC_Os02g43330
GO:0044249	P	cellular biosynthetic process	104	665	5890	24075	1	1	// LOC_Os07g48450 // LOC_Os05g31020 // LOC_Os04g45810 // LOC_Os06g46900 // LOC_Os03g17310 // LOC_Os07g44950 // LOC_Os02g52780 // LOC_Os07g27670 // LOC_Os02g39790 // LOC_Os09g07120 // LOC_Os02g39795 // LOC_Os02g50350 // LOC_Os02g35770 // LOC_Os12g02420 // LOC_Os03g18130 // LOC_Os05g46610 // LOC_Os02g37050 // LOC_Os04g57890 // LOC_Os06g46270 // LOC_Os05g10620 // LOC_Os03g12360 // LOC_Os01g67480 // …
GO:0034645	P	cellular macromolecule biosynthetic process	72	665	5248	24075	1	1	// LOC_Os07g48450 // LOC_Os07g36740 // LOC_Os02g36880 // LOC_Os04g45810 // LOC_Os07g48550 // LOC_Os01g46970 // LOC_Os09g27950 // LOC_Os07g44950 // LOC_Os02g52780 // LOC_Os06g35960 // LOC_Os12g37690 // LOC_Os01g14440 // LOC_Os03g08960 // LOC_Os07g27670 // LOC_Os03g21030 // LOC_Os01g34330 // LOC_Os09g28210 // LOC_Os05g34830 // LOC_Os03g21060 // LOC_Os08g36740 // LOC_Os02g04270 // LOC_Os02g37050 // …
GO:0006139	P	nucleobase, nucleoside, nucleotide and nucleic acid metabolic process	80	665	6695	24075	1	1	// LOC_Os12g19304 // LOC_Os07g48450 // LOC_Os02g36880 // LOC_Os04g45810 // LOC_Os07g48550 // LOC_Os03g17310 // LOC_Os04g35060 // LOC_Os07g44950 // LOC_Os02g52780 // LOC_Os01g60020 // LOC_Os06g35960 // LOC_Os12g37690 // LOC_Os01g14440 // LOC_Os03g08960 // LOC_Os07g27670 // LOC_Os07g09340 // LOC_Os03g21030 // LOC_Os01g34330 // LOC_Os09g28210 // LOC_Os05g34830 // LOC_Os03g21060 // LOC_Os08g36740 // …
GO:0051246	P	regulation of protein metabolic process	5	665	106	24075	0.18	1	// LOC_Os06g30970 // LOC_Os06g48640 // LOC_Os04g51910 // LOC_Os09g15320 // LOC_Os09g15750
GO:0008610	P	lipid biosynthetic process	7	665	180	24075	0.24	1	// LOC_Os04g37619 // LOC_Os01g21160 // LOC_Os02g37050 // LOC_Os04g31070 // LOC_Os08g43170 // LOC_Os02g39160 // LOC_Os03g09250
GO:0043687	P	post-translational protein modification	39	665	1815	24075	0.96	1	// LOC_Os06g40030 // LOC_Os02g33680 // LOC_Os05g50190 // LOC_Os02g57160 // LOC_Os05g24010 // LOC_Os04g44900 // LOC_Os09g25090 // LOC_Os01g62760 // LOC_Os01g36790 // LOC_Os06g48300 // LOC_Os12g43640 // LOC_Os11g02180 // LOC_Os05g47770 // LOC_Os11g26130 // LOC_Os02g14480 // LOC_Os07g47270 // LOC_Os06g30130 // LOC_Os03g27280 // LOC_Os11g11000 // LOC_Os05g46040 // LOC_Os07g35580 // LOC_Os03g17300 // …
GO:0009987	P	cellular process	271	665	12839	24075	1	1	// LOC_Os07g48450 // LOC_Os01g73530 // LOC_Os04g45810 // LOC_Os06g46900 // LOC_Os02g33680 // LOC_Os03g17310 // LOC_Os09g27950 // LOC_Os09g31478 // LOC_Os07g44950 // LOC_Os11g05700 // LOC_Os04g57880 // LOC_Os08g27840 // LOC_Os09g16910 // LOC_Os09g25090 // LOC_Os03g09250 // LOC_Os07g27670 // LOC_Os05g13320 // LOC_Os06g44160 // LOC_Os11g07916 // LOC_Os02g39790 // LOC_Os01g55040 // LOC_Os11g02180 // …
GO:0006725	P	cellular aromatic compound metabolic process	7	665	145	24075	0.12	1	// LOC_Os01g62600 // LOC_Os02g07160 // LOC_Os02g50350 // LOC_Os12g15920 // LOC_Os01g71310 // LOC_Os03g16610 // LOC_Os02g10310
GO:0006508	P	proteolysis	23	665	1579	24075	1	1	// LOC_Os04g01710 // LOC_Os06g12370 // LOC_Os02g50230 // LOC_Os08g40110 // LOC_Os06g21380 // LOC_Os02g43010 // LOC_Os10g38080 // LOC_Os09g26920 // LOC_Os03g54130 // LOC_Os12g30540 // LOC_Os08g07400 // LOC_Os05g18604 // LOC_Os10g01134 // LOC_Os09g27030 // LOC_Os10g01110 // LOC_Os02g52390 // LOC_Os02g27360 // LOC_Os09g30414 // LOC_Os07g42260 // LOC_Os01g54040 // LOC_Os11g33330 // LOC_Os05g11770 // …
GO:0006979	P	response to oxidative stress	8	665	174	24075	0.12	1	// LOC_Os12g26290 // LOC_Os04g46960 // LOC_Os03g13210 // LOC_Os07g49360 // LOC_Os07g49400 // LOC_Os06g51150 // LOC_Os11g02100 // LOC_Os12g02060
GO:0051252	P	regulation of RNA metabolic process	20	665	740	24075	0.57	1	// LOC_Os05g45954 // LOC_Os02g43820 // LOC_Os06g30830 // LOC_Os05g49700 // LOC_Os03g08960 // LOC_Os08g43334 // LOC_Os06g35960 // LOC_Os01g46970 // LOC_Os02g35770 // LOC_Os07g44950 // LOC_Os02g52780 // LOC_Os08g06630 // LOC_Os05g50930 // LOC_Os09g21180 // LOC_Os09g35790 // LOC_Os05g49420 // LOC_Os04g45810 // LOC_Os01g39020 // LOC_Os02g43330 // LOC_Os09g10960
GO:0044106	P	cellular amine metabolic process	13	665	333	24075	0.14	1	// LOC_Os02g39790 // LOC_Os03g12890 // LOC_Os02g07160 // LOC_Os02g39795 // LOC_Os01g62900 // LOC_Os10g37340 // LOC_Os01g48960 // LOC_Os09g16910 // LOC_Os12g04440 // LOC_Os03g18130 // LOC_Os08g40110 // LOC_Os02g10310 // LOC_Os03g50490
GO:0043933	P	macromolecular complex subunit organization	5	665	190	24075	0.6	1	// LOC_Os08g06630 // LOC_Os05g47550 // LOC_Os09g39730 // LOC_Os05g50930 // LOC_Os05g31020
GO:0042592	P	homeostatic process	7	665	147	24075	0.12	1	// LOC_Os04g44830 // LOC_Os03g21000 // LOC_Os01g07376 // LOC_Os07g47100 // LOC_Os02g56850 // LOC_Os10g35720 // LOC_Os01g58194
GO:0006520	P	cellular amino acid metabolic process	11	665	303	24075	0.23	1	// LOC_Os10g37340 // LOC_Os03g12890 // LOC_Os02g07160 // LOC_Os01g62900 // LOC_Os01g48960 // LOC_Os09g16910 // LOC_Os12g04440 // LOC_Os03g18130 // LOC_Os08g40110 // LOC_Os02g10310 // LOC_Os03g50490
GO:0010467	P	gene expression	64	665	2424	24075	0.67	1	// LOC_Os07g48450 // LOC_Os05g31020 // LOC_Os02g36880 // LOC_Os04g45810 // LOC_Os07g48550 // LOC_Os01g46970 // LOC_Os07g44950 // LOC_Os02g52780 // LOC_Os06g35960 // LOC_Os12g37690 // LOC_Os01g14440 // LOC_Os03g08960 // LOC_Os07g27670 // LOC_Os03g21030 // LOC_Os01g34330 // LOC_Os09g28210 // LOC_Os05g34830 // LOC_Os03g21060 // LOC_Os08g36740 // LOC_Os02g04270 // LOC_Os02g35770 // LOC_Os01g60020 // …
GO:0006468	P	protein amino acid phosphorylation	29	665	1570	24075	0.99	1	// LOC_Os05g50190 // LOC_Os02g57160 // LOC_Os05g24010 // LOC_Os04g44900 // LOC_Os09g25090 // LOC_Os01g36790 // LOC_Os11g03820 // LOC_Os12g43640 // LOC_Os05g47770 // LOC_Os11g26130 // LOC_Os02g14480 // LOC_Os07g47270 // LOC_Os02g55340 // LOC_Os06g30130 // LOC_Os03g27280 // LOC_Os11g11000 // LOC_Os07g35580 // LOC_Os03g17300 // LOC_Os04g52780 // LOC_Os11g46860 // LOC_Os10g39670 // LOC_Os07g44330 // …
GO:0034613	P	cellular protein localization	5	665	207	24075	0.68	1	// LOC_Os05g39760 // LOC_Os04g26841 // LOC_Os03g08700 // LOC_Os06g07200 // LOC_Os08g36994
GO:0006464	P	protein modification process	43	665	1929	24075	0.94	1	// LOC_Os06g40030 // LOC_Os02g33680 // LOC_Os05g50190 // LOC_Os02g57160 // LOC_Os05g24010 // LOC_Os04g44900 // LOC_Os09g25090 // LOC_Os01g62760 // LOC_Os01g36790 // LOC_Os06g48300 // LOC_Os09g27950 // LOC_Os12g43640 // LOC_Os11g02180 // LOC_Os05g47770 // LOC_Os11g26130 // LOC_Os05g38830 // LOC_Os07g47270 // LOC_Os06g30130 // LOC_Os03g27280 // LOC_Os11g11000 // LOC_Os05g46040 // LOC_Os07g35580 // …
GO:0009058	P	biosynthetic process	110	665	6085	24075	1	1	// LOC_Os07g48450 // LOC_Os05g31020 // LOC_Os04g45810 // LOC_Os06g46900 // LOC_Os03g17310 // LOC_Os07g44950 // LOC_Os02g52780 // LOC_Os07g27670 // LOC_Os02g39790 // LOC_Os09g07120 // LOC_Os02g39795 // LOC_Os02g50350 // LOC_Os02g35770 // LOC_Os12g02420 // LOC_Os03g18130 // LOC_Os05g46610 // LOC_Os02g37050 // LOC_Os04g57890 // LOC_Os06g46270 // LOC_Os05g10620 // LOC_Os03g12360 // LOC_Os01g67480 // …
GO:0009059	P	macromolecule biosynthetic process	72	665	5252	24075	1	1	// LOC_Os07g48450 // LOC_Os07g36740 // LOC_Os02g36880 // LOC_Os04g45810 // LOC_Os07g48550 // LOC_Os01g46970 // LOC_Os09g27950 // LOC_Os07g44950 // LOC_Os02g52780 // LOC_Os06g35960 // LOC_Os12g37690 // LOC_Os01g14440 // LOC_Os03g08960 // LOC_Os07g27670 // LOC_Os03g21030 // LOC_Os01g34330 // LOC_Os09g28210 // LOC_Os05g34830 // LOC_Os03g21060 // LOC_Os08g36740 // LOC_Os02g04270 // LOC_Os02g37050 // …
GO:0051649	P	establishment of localization in cell	6	665	299	24075	0.83	1	// LOC_Os06g07200 // LOC_Os03g08700 // LOC_Os08g37370 // LOC_Os05g39760 // LOC_Os04g26841 // LOC_Os08g36994
GO:0051641	P	cellular localization	6	665	309	24075	0.85	1	// LOC_Os06g07200 // LOC_Os03g08700 // LOC_Os08g37370 // LOC_Os05g39760 // LOC_Os04g26841 // LOC_Os08g36994
GO:0044238	P	primary metabolic process	268	665	11969	24075	1	1	// LOC_Os07g48450 // LOC_Os03g21260 // LOC_Os04g45810 // LOC_Os02g33680 // LOC_Os03g17310 // LOC_Os11g47520 // LOC_Os06g35960 // LOC_Os07g44950 // LOC_Os02g52780 // LOC_Os01g61700 // LOC_Os04g57880 // LOC_Os04g31070 // LOC_Os09g16910 // LOC_Os04g53990 // LOC_Os09g31270 // LOC_Os01g72340 // LOC_Os07g27670 // LOC_Os06g24990 // LOC_Os06g44160 // LOC_Os02g39790 // LOC_Os01g55040 // LOC_Os11g02180 // …
GO:0044237	P	cellular metabolic process	205	665	10696	24075	1	1	// LOC_Os07g48450 // LOC_Os05g31020 // LOC_Os04g45810 // LOC_Os06g46900 // LOC_Os02g33680 // LOC_Os03g17310 // LOC_Os07g44950 // LOC_Os02g52780 // LOC_Os04g57880 // LOC_Os08g27840 // LOC_Os09g16910 // LOC_Os09g25090 // LOC_Os07g27670 // LOC_Os06g44160 // LOC_Os02g39790 // LOC_Os01g55040 // LOC_Os11g02180 // LOC_Os02g50350 // LOC_Os02g35770 // LOC_Os05g47770 // LOC_Os12g02420 // LOC_Os11g26130 // …
GO:0006796	P	phosphate metabolic process	39	665	1795	24075	0.95	1	// LOC_Os05g50190 // LOC_Os06g45120 // LOC_Os02g57160 // LOC_Os05g24010 // LOC_Os04g44900 // LOC_Os09g25090 // LOC_Os01g62760 // LOC_Os02g34600 // LOC_Os01g36790 // LOC_Os06g48300 // LOC_Os12g43640 // LOC_Os11g02180 // LOC_Os05g47770 // LOC_Os11g26130 // LOC_Os02g14480 // LOC_Os07g47270 // LOC_Os02g55340 // LOC_Os04g14790 // LOC_Os03g27280 // LOC_Os11g11000 // LOC_Os05g46040 // LOC_Os07g35580 // …
GO:0044085	P	cellular component biogenesis	5	665	239	24075	0.79	1	// LOC_Os08g06630 // LOC_Os05g47550 // LOC_Os05g50930 // LOC_Os08g24750 // LOC_Os09g39730
GO:0006793	P	phosphorus metabolic process	39	665	1795	24075	0.95	1	// LOC_Os05g50190 // LOC_Os06g45120 // LOC_Os02g57160 // LOC_Os05g24010 // LOC_Os04g44900 // LOC_Os09g25090 // LOC_Os01g62760 // LOC_Os02g34600 // LOC_Os01g36790 // LOC_Os06g48300 // LOC_Os12g43640 // LOC_Os11g02180 // LOC_Os05g47770 // LOC_Os11g26130 // LOC_Os02g14480 // LOC_Os07g47270 // LOC_Os02g55340 // LOC_Os04g14790 // LOC_Os03g27280 // LOC_Os11g11000 // LOC_Os05g46040 // LOC_Os07g35580 // …
GO:0015031	P	protein transport	9	665	294	24075	0.43	1	// LOC_Os03g19290 // LOC_Os06g07200 // LOC_Os07g16970 // LOC_Os01g57220 // LOC_Os04g26841 // LOC_Os05g39760 // LOC_Os01g19770 // LOC_Os03g08700 // LOC_Os08g36994
GO:0004553	F	hydrolase activity, hydrolyzing O-glycosyl compounds	47	665	424	24075	1.2e-14	7.7e-12	// LOC_Os10g41550 // LOC_Os07g46280 // LOC_Os04g41620 // LOC_Os03g27980 // LOC_Os04g43390 // LOC_Os09g31270 // LOC_Os01g72340 // LOC_Os03g04770 // LOC_Os11g47600 // LOC_Os11g37960 // LOC_Os06g25010 // LOC_Os04g41640 // LOC_Os01g71670 // LOC_Os03g22790 // LOC_Os11g03780 // LOC_Os08g40680 // LOC_Os06g48200 // LOC_Os11g02464 // LOC_Os01g71380 // LOC_Os05g15880 // LOC_Os11g47500 // LOC_Os04g41970 // …
GO:0016798	F	hydrolase activity, acting on glycosyl bonds	47	665	480	24075	7.4e-13	2.4e-10	// LOC_Os10g41550 // LOC_Os07g46280 // LOC_Os04g41620 // LOC_Os03g27980 // LOC_Os04g43390 // LOC_Os09g31270 // LOC_Os01g72340 // LOC_Os03g04770 // LOC_Os11g47600 // LOC_Os11g37960 // LOC_Os06g25010 // LOC_Os04g41640 // LOC_Os01g71670 // LOC_Os03g22790 // LOC_Os11g03780 // LOC_Os08g40680 // LOC_Os06g48200 // LOC_Os11g02464 // LOC_Os01g71380 // LOC_Os05g15880 // LOC_Os11g47500 // LOC_Os04g41970 // …
GO:0016491	F	oxidoreductase activity	83	665	1672	24075	3.5e-07	7.6e-05	// LOC_Os12g16720 // LOC_Os08g04630 // LOC_Os03g14400 // LOC_Os01g62600 // LOC_Os04g46960 // LOC_Os02g07160 // LOC_Os03g05310 // LOC_Os04g31070 // LOC_Os05g33310 // LOC_Os02g56850 // LOC_Os02g39160 // LOC_Os03g57680 // LOC_Os11g02100 // LOC_Os02g17390 // LOC_Os03g59110 // LOC_Os02g09250 // LOC_Os12g08260 // LOC_Os06g24704 // LOC_Os01g54030 // LOC_Os12g02060 // LOC_Os03g55240 // LOC_Os06g37150 // …
GO:0051536	F	iron-sulfur cluster binding	13	665	95	24075	6.7e-06	0.00088	// LOC_Os05g49300 // LOC_Os03g57690 // LOC_Os02g54980 // LOC_Os03g59110 // LOC_Os01g48960 // LOC_Os08g09200 // LOC_Os07g18120 // LOC_Os03g05310 // LOC_Os03g57680 // LOC_Os05g45350 // LOC_Os11g07916 // LOC_Os01g64120 // LOC_Os10g04860
GO:0051540	F	metal cluster binding	13	665	95	24075	6.7e-06	0.00088	// LOC_Os05g49300 // LOC_Os03g57690 // LOC_Os02g54980 // LOC_Os03g59110 // LOC_Os01g48960 // LOC_Os08g09200 // LOC_Os07g18120 // LOC_Os03g05310 // LOC_Os03g57680 // LOC_Os05g45350 // LOC_Os11g07916 // LOC_Os01g64120 // LOC_Os10g04860
GO:0016462	F	pyrophosphatase activity	43	665	743	24075	9.7e-06	0.0011	// LOC_Os07g31340 // LOC_Os01g73530 // LOC_Os07g37560 // LOC_Os03g17310 // LOC_Os02g55890 // LOC_Os01g42410 // LOC_Os11g05700 // LOC_Os08g29809 // LOC_Os01g68330 // LOC_Os05g10730 // LOC_Os07g09340 // LOC_Os01g42380 // LOC_Os05g05230 // LOC_Os08g30740 // LOC_Os01g12660 // LOC_Os06g12370 // LOC_Os02g32520 // LOC_Os05g44340 // LOC_Os11g38670 // LOC_Os04g49890 // LOC_Os09g39960 // LOC_Os02g33490 // …
GO:0016818	F	hydrolase activity, acting on acid anhydrides, in phosphorus-containing anhydrides	43	665	759	24075	1.6e-05	0.0013	// LOC_Os07g31340 // LOC_Os01g73530 // LOC_Os07g37560 // LOC_Os03g17310 // LOC_Os02g55890 // LOC_Os01g42410 // LOC_Os11g05700 // LOC_Os08g29809 // LOC_Os01g68330 // LOC_Os05g10730 // LOC_Os07g09340 // LOC_Os01g42380 // LOC_Os05g05230 // LOC_Os08g30740 // LOC_Os01g12660 // LOC_Os06g12370 // LOC_Os02g32520 // LOC_Os05g44340 // LOC_Os11g38670 // LOC_Os04g49890 // LOC_Os09g39960 // LOC_Os02g33490 // …
GO:0016817	F	hydrolase activity, acting on acid anhydrides	43	665	764	24075	1.8e-05	0.0013	// LOC_Os07g31340 // LOC_Os01g73530 // LOC_Os07g37560 // LOC_Os03g17310 // LOC_Os02g55890 // LOC_Os01g42410 // LOC_Os11g05700 // LOC_Os08g29809 // LOC_Os01g68330 // LOC_Os05g10730 // LOC_Os07g09340 // LOC_Os01g42380 // LOC_Os05g05230 // LOC_Os08g30740 // LOC_Os01g12660 // LOC_Os06g12370 // LOC_Os02g32520 // LOC_Os05g44340 // LOC_Os11g38670 // LOC_Os04g49890 // LOC_Os09g39960 // LOC_Os02g33490 // …
GO:0022857	F	transmembrane transporter activity	38	665	643	24075	2.1e-05	0.0013	// LOC_Os04g32920 // LOC_Os01g73530 // LOC_Os04g35540 // LOC_Os02g45380 // LOC_Os03g17310 // LOC_Os09g26900 // LOC_Os07g47100 // LOC_Os11g05700 // LOC_Os12g32760 // LOC_Os01g68330 // LOC_Os05g10730 // LOC_Os07g09340 // LOC_Os05g42250 // LOC_Os07g47350 // LOC_Os11g38160 // LOC_Os03g48310 // LOC_Os04g30490 // LOC_Os06g03770 // LOC_Os04g49890 // LOC_Os03g62200 // LOC_Os02g33490 // LOC_Os03g11900 // …
GO:0048037	F	cofactor binding	34	665	543	24075	1.9e-05	0.0013	// LOC_Os05g51670 // LOC_Os03g44150 // LOC_Os01g21160 // LOC_Os01g06660 // LOC_Os08g44340 // LOC_Os09g16910 // LOC_Os03g57680 // LOC_Os02g17390 // LOC_Os06g24704 // LOC_Os01g54030 // LOC_Os08g04630 // LOC_Os02g56850 // LOC_Os02g53130 // LOC_Os03g61920 // LOC_Os05g07090 // LOC_Os06g44180 // LOC_Os06g11290 // LOC_Os06g44170 // LOC_Os01g70370 // LOC_Os07g18120 // LOC_Os01g71310 // LOC_Os05g39770 // …
GO:0004568	F	chitinase activity	7	665	26	24075	2.3e-05	0.0014	// LOC_Os11g37950 // LOC_Os06g51060 // LOC_Os04g41620 // LOC_Os10g39700 // LOC_Os11g37960 // LOC_Os11g37970 // LOC_Os04g41640
GO:0017111	F	nucleoside-triphosphatase activity	41	665	726	24075	2.7e-05	0.0014	// LOC_Os07g31340 // LOC_Os01g73530 // LOC_Os07g37560 // LOC_Os03g17310 // LOC_Os01g42410 // LOC_Os11g05700 // LOC_Os08g29809 // LOC_Os01g68330 // LOC_Os05g10730 // LOC_Os07g09340 // LOC_Os01g42380 // LOC_Os05g05230 // LOC_Os08g30740 // LOC_Os01g12660 // LOC_Os06g12370 // LOC_Os02g32520 // LOC_Os05g44340 // LOC_Os11g38670 // LOC_Os04g49890 // LOC_Os09g39960 // LOC_Os12g12850 // LOC_Os02g51400 // …
GO:0050660	F	FAD binding	15	665	156	24075	6.3e-05	0.0031	// LOC_Os05g07090 // LOC_Os03g61920 // LOC_Os08g04630 // LOC_Os02g56850 // LOC_Os01g48960 // LOC_Os07g18120 // LOC_Os02g53130 // LOC_Os01g71310 // LOC_Os08g44340 // LOC_Os03g57680 // LOC_Os03g57690 // LOC_Os11g33120 // LOC_Os05g03480 // LOC_Os10g04860 // LOC_Os06g24704
GO:0005215	F	transporter activity	47	665	941	24075	0.00012	0.0057	// LOC_Os04g32920 // LOC_Os01g73530 // LOC_Os04g35540 // LOC_Os02g45380 // LOC_Os03g17310 // LOC_Os03g19290 // LOC_Os09g26900 // LOC_Os07g47100 // LOC_Os11g05700 // LOC_Os03g37490 // LOC_Os12g32760 // LOC_Os01g68330 // LOC_Os05g10730 // LOC_Os07g09340 // LOC_Os05g42250 // LOC_Os07g47350 // LOC_Os11g38160 // LOC_Os03g48310 // LOC_Os04g30490 // LOC_Os06g03770 // LOC_Os04g49890 // LOC_Os03g62200 // …
GO:0008289	F	lipid binding	10	665	85	24075	0.00024	0.01	// LOC_Os12g02320 // LOC_Os03g09230 // LOC_Os07g07930 // LOC_Os02g51750 // LOC_Os05g39680 // LOC_Os01g62980 // LOC_Os11g24070 // LOC_Os11g02389 // LOC_Os05g47550 // LOC_Os05g40010
GO:0016887	F	ATPase activity	23	665	355	24075	0.00026	0.01	// LOC_Os01g73530 // LOC_Os03g17310 // LOC_Os01g42410 // LOC_Os11g05700 // LOC_Os01g68330 // LOC_Os05g10730 // LOC_Os07g09340 // LOC_Os01g42380 // LOC_Os08g30740 // LOC_Os11g38670 // LOC_Os04g49890 // LOC_Os09g16330 // LOC_Os08g29150 // LOC_Os03g48310 // LOC_Os06g45120 // LOC_Os06g03770 // LOC_Os08g43120 // LOC_Os11g39020 // LOC_Os02g11760 // LOC_Os06g48210 // LOC_Os01g54040 // LOC_Os09g39910 // …
GO:0022804	F	active transmembrane transporter activity	22	665	333	24075	0.00027	0.01	// LOC_Os01g73530 // LOC_Os04g35540 // LOC_Os02g45380 // LOC_Os03g17310 // LOC_Os07g47100 // LOC_Os11g05700 // LOC_Os01g68330 // LOC_Os05g10730 // LOC_Os07g09340 // LOC_Os04g30490 // LOC_Os06g03770 // LOC_Os04g49890 // LOC_Os02g33490 // LOC_Os02g55890 // LOC_Os08g29150 // LOC_Os03g42830 // LOC_Os03g48310 // LOC_Os06g45120 // LOC_Os03g37490 // LOC_Os03g08900 // LOC_Os02g43860 // LOC_Os05g02940
GO:0015405	F	P-P-bond-hydrolysis-driven transmembrane transporter activity	14	665	170	24075	0.00048	0.014	// LOC_Os01g73530 // LOC_Os03g17310 // LOC_Os03g48310 // LOC_Os05g02940 // LOC_Os11g05700 // LOC_Os04g49890 // LOC_Os02g33490 // LOC_Os07g09340 // LOC_Os06g45120 // LOC_Os02g55890 // LOC_Os01g68330 // LOC_Os05g10730 // LOC_Os08g29150 // LOC_Os06g03770
GO:0016701	F	oxidoreductase activity, acting on single donors with incorporation of molecular oxygen	7	665	44	24075	0.00041	0.014	// LOC_Os02g54980 // LOC_Os02g07160 // LOC_Os03g49350 // LOC_Os03g59110 // LOC_Os03g05310 // LOC_Os08g39840 // LOC_Os03g49380
GO:0015399	F	primary active transmembrane transporter activity	14	665	170	24075	0.00048	0.014	// LOC_Os01g73530 // LOC_Os03g17310 // LOC_Os03g48310 // LOC_Os05g02940 // LOC_Os11g05700 // LOC_Os04g49890 // LOC_Os02g33490 // LOC_Os07g09340 // LOC_Os06g45120 // LOC_Os02g55890 // LOC_Os01g68330 // LOC_Os05g10730 // LOC_Os08g29150 // LOC_Os06g03770
GO:0016769	F	transferase activity, transferring nitrogenous groups	8	665	60	24075	0.00047	0.014	// LOC_Os03g44150 // LOC_Os03g12890 // LOC_Os10g25130 // LOC_Os01g70370 // LOC_Os11g42510 // LOC_Os04g52450 // LOC_Os05g39770 // LOC_Os11g31640
GO:0016160	F	amylase activity	5	665	20	24075	0.00047	0.014	// LOC_Os10g32810 // LOC_Os01g51754 // LOC_Os03g04770 // LOC_Os10g41550 // LOC_Os03g22790
GO:0050662	F	coenzyme binding	23	665	382	24075	0.00068	0.019	// LOC_Os05g51670 // LOC_Os01g06660 // LOC_Os05g07090 // LOC_Os03g57680 // LOC_Os02g17390 // LOC_Os06g24704 // LOC_Os01g54030 // LOC_Os08g04630 // LOC_Os02g53130 // LOC_Os03g61920 // LOC_Os06g44180 // LOC_Os06g11290 // LOC_Os06g44170 // LOC_Os07g18120 // LOC_Os01g71310 // LOC_Os08g44340 // LOC_Os03g57690 // LOC_Os05g03480 // LOC_Os01g48960 // LOC_Os01g27230 // LOC_Os02g56850 // LOC_Os11g33120 // …
GO:0042626	F	ATPase activity, coupled to transmembrane movement of substances	12	665	142	24075	0.00096	0.025	// LOC_Os01g73530 // LOC_Os03g17310 // LOC_Os03g48310 // LOC_Os05g02940 // LOC_Os11g05700 // LOC_Os04g49890 // LOC_Os07g09340 // LOC_Os06g45120 // LOC_Os01g68330 // LOC_Os05g10730 // LOC_Os08g29150 // LOC_Os06g03770
GO:0043492	F	ATPase activity, coupled to movement of substances	12	665	142	24075	0.00096	0.025	// LOC_Os01g73530 // LOC_Os03g17310 // LOC_Os03g48310 // LOC_Os05g02940 // LOC_Os11g05700 // LOC_Os04g49890 // LOC_Os07g09340 // LOC_Os06g45120 // LOC_Os01g68330 // LOC_Os05g10730 // LOC_Os08g29150 // LOC_Os06g03770
GO:0016820	F	hydrolase activity, acting on acid anhydrides, catalyzing transmembrane movement of substances	12	665	147	24075	0.0013	0.032	// LOC_Os01g73530 // LOC_Os03g17310 // LOC_Os03g48310 // LOC_Os05g02940 // LOC_Os11g05700 // LOC_Os04g49890 // LOC_Os07g09340 // LOC_Os06g45120 // LOC_Os01g68330 // LOC_Os05g10730 // LOC_Os08g29150 // LOC_Os06g03770
GO:0005506	F	iron ion binding	34	665	713	24075	0.0021	0.051	// LOC_Os05g49300 // LOC_Os03g14400 // LOC_Os07g49360 // LOC_Os02g39160 // LOC_Os03g57680 // LOC_Os02g09250 // LOC_Os03g55240 // LOC_Os11g07916 // LOC_Os02g53130 // LOC_Os07g49400 // LOC_Os05g01820 // LOC_Os11g02100 // LOC_Os03g49350 // LOC_Os02g30100 // LOC_Os04g48460 // LOC_Os07g18120 // LOC_Os02g12680 // LOC_Os03g13210 // LOC_Os08g39840 // LOC_Os03g57690 // LOC_Os12g26290 // LOC_Os11g33120 // …
GO:0008483	F	transaminase activity	5	665	32	24075	0.003	0.069	// LOC_Os03g44150 // LOC_Os11g42510 // LOC_Os03g12890 // LOC_Os04g52450 // LOC_Os05g39770
GO:0030414	F	peptidase inhibitor activity	7	665	72	24075	0.0054	0.11	// LOC_Os01g03340 // LOC_Os05g41460 // LOC_Os01g03390 // LOC_Os12g25090 // LOC_Os01g42860 // LOC_Os01g56010 // LOC_Os01g03320
GO:0030170	F	pyridoxal phosphate binding	10	665	132	24075	0.0051	0.11	// LOC_Os03g44150 // LOC_Os10g37340 // LOC_Os10g25130 // LOC_Os01g70370 // LOC_Os11g42510 // LOC_Os04g52450 // LOC_Os05g39770 // LOC_Os09g16910 // LOC_Os11g31640 // LOC_Os09g38772
GO:0070279	F	vitamin B6 binding	10	665	132	24075	0.0051	0.11	// LOC_Os03g44150 // LOC_Os10g37340 // LOC_Os10g25130 // LOC_Os01g70370 // LOC_Os11g42510 // LOC_Os04g52450 // LOC_Os05g39770 // LOC_Os09g16910 // LOC_Os11g31640 // LOC_Os09g38772
GO:0004866	F	endopeptidase inhibitor activity	7	665	72	24075	0.0054	0.11	// LOC_Os01g03340 // LOC_Os05g41460 // LOC_Os01g03390 // LOC_Os12g25090 // LOC_Os01g42860 // LOC_Os01g56010 // LOC_Os01g03320
GO:0016757	F	transferase activity, transferring glycosyl groups	28	665	595	24075	0.006	0.11	// LOC_Os07g36740 // LOC_Os06g48200 // LOC_Os06g28124 // LOC_Os01g72610 // LOC_Os04g25440 // LOC_Os01g55040 // LOC_Os02g36840 // LOC_Os02g41520 // LOC_Os07g22930 // LOC_Os09g27950 // LOC_Os08g24750 // LOC_Os01g02920 // LOC_Os03g12820 // LOC_Os02g10880 // LOC_Os04g12960 // LOC_Os06g06560 // LOC_Os07g48830 // LOC_Os03g22120 // LOC_Os04g57890 // LOC_Os01g08440 // LOC_Os07g42970 // LOC_Os04g35060 // …
GO:0022892	F	substrate-specific transporter activity	28	665	593	24075	0.0057	0.11	// LOC_Os04g32920 // LOC_Os04g35540 // LOC_Os03g17310 // LOC_Os03g19290 // LOC_Os07g47100 // LOC_Os06g45120 // LOC_Os12g32760 // LOC_Os07g09340 // LOC_Os05g42250 // LOC_Os07g47350 // LOC_Os11g38160 // LOC_Os03g48310 // LOC_Os09g26900 // LOC_Os03g62200 // LOC_Os03g11900 // LOC_Os09g38960 // LOC_Os01g19770 // LOC_Os08g29150 // LOC_Os01g03914 // LOC_Os03g14690 // LOC_Os06g14030 // LOC_Os02g17500 // …
GO:0019842	F	vitamin binding	12	665	180	24075	0.0059	0.11	// LOC_Os03g44150 // LOC_Os10g37340 // LOC_Os01g06660 // LOC_Os10g25130 // LOC_Os01g70370 // LOC_Os11g42510 // LOC_Os10g27340 // LOC_Os04g52450 // LOC_Os05g39770 // LOC_Os09g16910 // LOC_Os11g31640 // LOC_Os09g38772
GO:0022891	F	substrate-specific transmembrane transporter activity	25	665	517	24075	0.0066	0.12	// LOC_Os04g32920 // LOC_Os04g35540 // LOC_Os03g17310 // LOC_Os07g47100 // LOC_Os06g45120 // LOC_Os12g32760 // LOC_Os07g09340 // LOC_Os05g42250 // LOC_Os07g47350 // LOC_Os11g38160 // LOC_Os03g48310 // LOC_Os09g26900 // LOC_Os03g62200 // LOC_Os03g11900 // LOC_Os09g38960 // LOC_Os08g29150 // LOC_Os01g03914 // LOC_Os03g14690 // LOC_Os06g14030 // LOC_Os02g17500 // LOC_Os07g01810 // LOC_Os10g21590 // …
GO:0030234	F	enzyme regulator activity	15	665	255	24075	0.0067	0.12	// LOC_Os01g03340 // LOC_Os05g41460 // LOC_Os06g11640 // LOC_Os09g15750 // LOC_Os01g03390 // LOC_Os04g51910 // LOC_Os02g33380 // LOC_Os12g25090 // LOC_Os01g42860 // LOC_Os12g18560 // LOC_Os01g56010 // LOC_Os07g47830 // LOC_Os07g16970 // LOC_Os06g48640 // LOC_Os01g03320
GO:0051082	F	unfolded protein binding	9	665	117	24075	0.0071	0.12	// LOC_Os04g01740 // LOC_Os03g02260 // LOC_Os03g44620 // LOC_Os06g44160 // LOC_Os09g31486 // LOC_Os04g57880 // LOC_Os12g32986 // LOC_Os05g45350 // LOC_Os05g48810
GO:0004867	F	serine-type endopeptidase inhibitor activity	6	665	60	24075	0.0086	0.14	// LOC_Os01g03340 // LOC_Os01g03390 // LOC_Os12g25090 // LOC_Os01g42860 // LOC_Os01g03320 // LOC_Os01g56010
GO:0016627	F	oxidoreductase activity, acting on the CH-CH group of donors	5	665	43	24075	0.0091	0.15	// LOC_Os05g07090 // LOC_Os02g50350 // LOC_Os05g03480 // LOC_Os07g06800 // LOC_Os06g24704
GO:0009055	F	electron carrier activity	27	665	599	24075	0.011	0.18	// LOC_Os03g14400 // LOC_Os03g57680 // LOC_Os05g45350 // LOC_Os02g09250 // LOC_Os03g55240 // LOC_Os09g39940 // LOC_Os02g53130 // LOC_Os03g50160 // LOC_Os02g04170 // LOC_Os08g15050 // LOC_Os10g35720 // LOC_Os02g30100 // LOC_Os04g48460 // LOC_Os07g18120 // LOC_Os02g12680 // LOC_Os03g61920 // LOC_Os03g57690 // LOC_Os04g44830 // LOC_Os10g38090 // LOC_Os08g39730 // LOC_Os01g59000 // LOC_Os06g46740 // …
GO:0042623	F	ATPase activity, coupled	15	665	275	24075	0.012	0.19	// LOC_Os01g73530 // LOC_Os03g48310 // LOC_Os06g48210 // LOC_Os05g02940 // LOC_Os11g38670 // LOC_Os04g49890 // LOC_Os01g54040 // LOC_Os11g05700 // LOC_Os06g45120 // LOC_Os03g17310 // LOC_Os01g68330 // LOC_Os05g10730 // LOC_Os08g29150 // LOC_Os07g09340 // LOC_Os06g03770
GO:0004857	F	enzyme inhibitor activity	10	665	157	24075	0.015	0.23	// LOC_Os01g03340 // LOC_Os05g41460 // LOC_Os01g03390 // LOC_Os02g33380 // LOC_Os12g25090 // LOC_Os01g42860 // LOC_Os12g18560 // LOC_Os01g56010 // LOC_Os07g47830 // LOC_Os01g03320
GO:0030145	F	manganese ion binding	5	665	58	24075	0.027	0.4	// LOC_Os03g48760 // LOC_Os03g48780 // LOC_Os03g48770 // LOC_Os03g21260 // LOC_Os03g48750
GO:0016209	F	antioxidant activity	11	665	203	24075	0.031	0.44	// LOC_Os12g26290 // LOC_Os04g46960 // LOC_Os03g13210 // LOC_Os07g49360 // LOC_Os02g56850 // LOC_Os07g49400 // LOC_Os06g51150 // LOC_Os11g02100 // LOC_Os01g58194 // LOC_Os11g33120 // LOC_Os12g02060
GO:0043565	F	sequence-specific DNA binding	20	665	453	24075	0.032	0.45	// LOC_Os01g39020 // LOC_Os06g30830 // LOC_Os03g08960 // LOC_Os08g43334 // LOC_Os01g46970 // LOC_Os02g35770 // LOC_Os07g44950 // LOC_Os02g52780 // LOC_Os02g43330 // LOC_Os06g35960 // LOC_Os01g14440 // LOC_Os09g21180 // LOC_Os09g35790 // LOC_Os05g49420 // LOC_Os04g45810 // LOC_Os07g27670 // LOC_Os11g02480 // LOC_Os05g50610 // LOC_Os11g29870 // LOC_Os12g02420
GO:0005507	F	copper ion binding	8	665	130	24075	0.033	0.46	// LOC_Os06g37150 // LOC_Os01g62600 // LOC_Os09g39940 // LOC_Os12g15530 // LOC_Os12g15920 // LOC_Os03g50160 // LOC_Os06g46740 // LOC_Os03g16610
GO:0016758	F	transferase activity, transferring hexosyl groups	21	665	489	24075	0.036	0.49	// LOC_Os07g36740 // LOC_Os04g12690 // LOC_Os06g06560 // LOC_Os02g36840 // LOC_Os03g22120 // LOC_Os09g27950 // LOC_Os02g11640 // LOC_Os07g22930 // LOC_Os06g48200 // LOC_Os08g24750 // LOC_Os09g34250 // LOC_Os01g08440 // LOC_Os01g55040 // LOC_Os07g42970 // LOC_Os02g09510 // LOC_Os04g25440 // LOC_Os02g10880 // LOC_Os04g57890 // LOC_Os04g12960 // LOC_Os02g55470 // LOC_Os11g33270
GO:0046873	F	metal ion transmembrane transporter activity	7	665	112	24075	0.042	0.56	// LOC_Os04g32920 // LOC_Os07g47350 // LOC_Os06g14030 // LOC_Os03g17310 // LOC_Os07g01810 // LOC_Os09g26900 // LOC_Os09g38960
GO:0015662	F	ATPase activity, coupled to transmembrane movement of ions, phosphorylative mechanism	5	665	67	24075	0.044	0.58	// LOC_Os03g17310 // LOC_Os05g02940 // LOC_Os08g29150 // LOC_Os07g09340 // LOC_Os03g48310
GO:0015238	F	drug transmembrane transporter activity	5	665	68	24075	0.047	0.6	// LOC_Os03g42830 // LOC_Os03g37490 // LOC_Os04g30490 // LOC_Os03g08900 // LOC_Os02g45380
GO:0015075	F	ion transmembrane transporter activity	17	665	389	24075	0.049	0.61	// LOC_Os01g03914 // LOC_Os07g47100 // LOC_Os03g14690 // LOC_Os06g14030 // LOC_Os07g47350 // LOC_Os03g48310 // LOC_Os07g01810 // LOC_Os09g26900 // LOC_Os04g32920 // LOC_Os06g45120 // LOC_Os03g62200 // LOC_Os07g09340 // LOC_Os09g38960 // LOC_Os03g17310 // LOC_Os05g02940 // LOC_Os08g29150 // LOC_Os05g42250
GO:0042625	F	ATPase activity, coupled to transmembrane movement of ions	6	665	94	24075	0.053	0.65	// LOC_Os07g09340 // LOC_Os03g17310 // LOC_Os03g48310 // LOC_Os06g45120 // LOC_Os05g02940 // LOC_Os08g29150
GO:0031072	F	heat shock protein binding	7	665	119	24075	0.054	0.65	// LOC_Os06g44160 // LOC_Os03g44620 // LOC_Os06g09560 // LOC_Os04g57880 // LOC_Os03g56540 // LOC_Os05g45350 // LOC_Os05g48810
GO:0008237	F	metallopeptidase activity	5	665	72	24075	0.056	0.67	// LOC_Os02g52390 // LOC_Os11g33330 // LOC_Os02g50230 // LOC_Os08g40110 // LOC_Os06g12370
GO:0046527	F	glucosyltransferase activity	5	665	73	24075	0.059	0.68	// LOC_Os03g22120 // LOC_Os07g36740 // LOC_Os01g55040 // LOC_Os07g22930 // LOC_Os06g06560
GO:0016830	F	carbon-carbon lyase activity	6	665	99	24075	0.064	0.73	// LOC_Os02g39790 // LOC_Os01g06660 // LOC_Os08g02700 // LOC_Os08g27840 // LOC_Os02g39795 // LOC_Os07g34520
GO:0016684	F	oxidoreductase activity, acting on peroxide as acceptor	9	665	181	24075	0.072	0.75	// LOC_Os12g26290 // LOC_Os04g46960 // LOC_Os03g13210 // LOC_Os07g49360 // LOC_Os07g49400 // LOC_Os06g51150 // LOC_Os11g02100 // LOC_Os11g33120 // LOC_Os12g02060
GO:0022890	F	inorganic cation transmembrane transporter activity	9	665	180	24075	0.07	0.75	// LOC_Os04g32920 // LOC_Os03g14690 // LOC_Os07g47350 // LOC_Os03g17310 // LOC_Os07g47100 // LOC_Os09g26900 // LOC_Os06g45120 // LOC_Os03g62200 // LOC_Os09g38960
GO:0004601	F	peroxidase activity	9	665	181	24075	0.072	0.75	// LOC_Os12g26290 // LOC_Os04g46960 // LOC_Os03g13210 // LOC_Os07g49360 // LOC_Os07g49400 // LOC_Os06g51150 // LOC_Os11g02100 // LOC_Os11g33120 // LOC_Os12g02060
GO:0015297	F	antiporter activity	6	665	101	24075	0.069	0.75	// LOC_Os03g42830 // LOC_Os02g45380 // LOC_Os03g08900 // LOC_Os07g47100 // LOC_Os04g30490 // LOC_Os03g37490
GO:0003700	F	transcription factor activity	25	665	651	24075	0.069	0.75	// LOC_Os04g45810 // LOC_Os01g46970 // LOC_Os07g44950 // LOC_Os02g52780 // LOC_Os06g35960 // LOC_Os01g14440 // LOC_Os07g27670 // LOC_Os02g35770 // LOC_Os05g50930 // LOC_Os09g21180 // LOC_Os01g39020 // LOC_Os11g29870 // LOC_Os12g02420 // LOC_Os05g45954 // LOC_Os06g30830 // LOC_Os05g49700 // LOC_Os08g43334 // LOC_Os08g06630 // LOC_Os03g08960 // LOC_Os05g49420 // LOC_Os02g43820 // LOC_Os05g50610 // …
GO:0030554	F	adenyl nucleotide binding	103	665	3247	24075	0.078	0.79	// LOC_Os01g73530 // LOC_Os03g17310 // LOC_Os05g07090 // LOC_Os11g05700 // LOC_Os09g25090 // LOC_Os11g46860 // LOC_Os01g12660 // LOC_Os11g38670 // LOC_Os05g47770 // LOC_Os09g15320 // LOC_Os11g26130 // LOC_Os06g30130 // LOC_Os03g27280 // LOC_Os07g35580 // LOC_Os02g08490 // LOC_Os04g52780 // LOC_Os01g02884 // LOC_Os07g18120 // LOC_Os08g44340 // LOC_Os03g57690 // LOC_Os06g03770 // LOC_Os08g43120 // …
GO:0001883	F	purine nucleoside binding	103	665	3247	24075	0.078	0.79	// LOC_Os01g73530 // LOC_Os03g17310 // LOC_Os05g07090 // LOC_Os11g05700 // LOC_Os09g25090 // LOC_Os11g46860 // LOC_Os01g12660 // LOC_Os11g38670 // LOC_Os05g47770 // LOC_Os09g15320 // LOC_Os11g26130 // LOC_Os06g30130 // LOC_Os03g27280 // LOC_Os07g35580 // LOC_Os02g08490 // LOC_Os04g52780 // LOC_Os01g02884 // LOC_Os07g18120 // LOC_Os08g44340 // LOC_Os03g57690 // LOC_Os06g03770 // LOC_Os08g43120 // …
GO:0001882	F	nucleoside binding	103	665	3257	24075	0.083	0.83	// LOC_Os01g73530 // LOC_Os03g17310 // LOC_Os05g07090 // LOC_Os11g05700 // LOC_Os09g25090 // LOC_Os11g46860 // LOC_Os01g12660 // LOC_Os11g38670 // LOC_Os05g47770 // LOC_Os09g15320 // LOC_Os11g26130 // LOC_Os06g30130 // LOC_Os03g27280 // LOC_Os07g35580 // LOC_Os02g08490 // LOC_Os04g52780 // LOC_Os01g02884 // LOC_Os07g18120 // LOC_Os08g44340 // LOC_Os03g57690 // LOC_Os06g03770 // LOC_Os08g43120 // …
GO:0008238	F	exopeptidase activity	5	665	82	24075	0.085	0.84	// LOC_Os05g18604 // LOC_Os10g01134 // LOC_Os11g33330 // LOC_Os10g01110 // LOC_Os11g24510
GO:0008324	F	cation transmembrane transporter activity	12	665	280	24075	0.097	0.94	// LOC_Os01g03914 // LOC_Os07g47100 // LOC_Os03g14690 // LOC_Os06g14030 // LOC_Os07g47350 // LOC_Os03g17310 // LOC_Os07g01810 // LOC_Os09g26900 // LOC_Os04g32920 // LOC_Os06g45120 // LOC_Os03g62200 // LOC_Os09g38960
GO:0004497	F	monooxygenase activity	16	665	458	24075	0.21	1	// LOC_Os04g37619 // LOC_Os03g55240 // LOC_Os02g54980 // LOC_Os03g14400 // LOC_Os10g38090 // LOC_Os02g30100 // LOC_Os04g48460 // LOC_Os03g59110 // LOC_Os03g05310 // LOC_Os08g39730 // LOC_Os02g12680 // LOC_Os01g59000 // LOC_Os01g43710 // LOC_Os02g09250 // LOC_Os03g05900 // LOC_Os12g16720
GO:0046872	F	metal ion binding	113	665	5476	24075	1	1	// LOC_Os08g09250 // LOC_Os03g57690 // LOC_Os03g44810 // LOC_Os02g51750 // LOC_Os05g10690 // LOC_Os03g08999 // LOC_Os12g02390 // LOC_Os11g10480 // LOC_Os10g38870 // LOC_Os03g13210 // LOC_Os09g28910 // LOC_Os05g24780 // LOC_Os02g52390 // LOC_Os11g46860 // LOC_Os03g48760 // LOC_Os06g45910 // LOC_Os04g17100 // LOC_Os01g48960 // LOC_Os08g39730 // LOC_Os06g41360 // LOC_Os03g45730 // LOC_Os01g61070 // …
GO:0043169	F	cation binding	144	665	5696	24075	0.89	1	// LOC_Os08g09250 // LOC_Os01g72340 // LOC_Os03g57690 // LOC_Os03g44810 // LOC_Os08g40680 // LOC_Os02g51750 // LOC_Os05g10690 // LOC_Os03g08999 // LOC_Os12g02390 // LOC_Os11g10480 // LOC_Os06g51084 // LOC_Os10g38870 // LOC_Os03g13210 // LOC_Os09g28910 // LOC_Os05g24780 // LOC_Os02g52390 // LOC_Os11g46860 // LOC_Os03g48760 // LOC_Os06g45910 // LOC_Os04g17100 // LOC_Os08g40690 // LOC_Os04g43390 // …
GO:0008236	F	serine-type peptidase activity	9	665	201	24075	0.11	1	// LOC_Os06g21380 // LOC_Os05g18604 // LOC_Os10g01134 // LOC_Os11g47840 // LOC_Os10g38080 // LOC_Os10g01110 // LOC_Os09g26920 // LOC_Os05g35740 // LOC_Os11g24510
GO:0016741	F	transferase activity, transferring one-carbon groups	5	665	263	24075	0.85	1	// LOC_Os01g50030 // LOC_Os01g50032 // LOC_Os11g19840 // LOC_Os01g51870 // LOC_Os01g20206
GO:0016746	F	transferase activity, transferring acyl groups	13	665	367	24075	0.23	1	// LOC_Os05g04584 // LOC_Os06g05790 // LOC_Os01g21160 // LOC_Os04g52500 // LOC_Os08g43170 // LOC_Os06g08640 // LOC_Os04g40990 // LOC_Os01g02020 // LOC_Os12g04440 // LOC_Os08g07730 // LOC_Os08g07720 // LOC_Os02g57260 // LOC_Os09g37200
GO:0016747	F	transferase activity, transferring acyl groups other than amino-acyl groups	10	665	348	24075	0.5	1	// LOC_Os05g04584 // LOC_Os06g05790 // LOC_Os01g21160 // LOC_Os04g52500 // LOC_Os06g08640 // LOC_Os01g02020 // LOC_Os09g37200 // LOC_Os08g07730 // LOC_Os08g07720 // LOC_Os02g57260
GO:0017171	F	serine hydrolase activity	9	665	201	24075	0.11	1	// LOC_Os06g21380 // LOC_Os05g18604 // LOC_Os10g01134 // LOC_Os11g47840 // LOC_Os10g38080 // LOC_Os10g01110 // LOC_Os09g26920 // LOC_Os05g35740 // LOC_Os11g24510
GO:0042578	F	phosphoric ester hydrolase activity	8	665	244	24075	0.37	1	// LOC_Os05g46040 // LOC_Os06g09320 // LOC_Os06g48300 // LOC_Os11g02180 // LOC_Os03g16170 // LOC_Os11g05410 // LOC_Os03g60370 // LOC_Os01g62760
GO:0004091	F	carboxylesterase activity	6	665	172	24075	0.35	1	// LOC_Os02g33380 // LOC_Os01g15000 // LOC_Os07g47830 // LOC_Os12g18560 // LOC_Os02g28040 // LOC_Os10g28370
GO:0005524	F	ATP binding	88	665	3085	24075	0.39	1	// LOC_Os01g73530 // LOC_Os03g17310 // LOC_Os11g05700 // LOC_Os09g25090 // LOC_Os01g12660 // LOC_Os11g38670 // LOC_Os05g47770 // LOC_Os09g15320 // LOC_Os11g26130 // LOC_Os06g30130 // LOC_Os03g27280 // LOC_Os07g35580 // LOC_Os02g08490 // LOC_Os04g52780 // LOC_Os01g02884 // LOC_Os11g46860 // LOC_Os06g03770 // LOC_Os08g43120 // LOC_Os12g12850 // LOC_Os05g33570 // LOC_Os02g34600 // LOC_Os03g16860 // …
GO:0016881	F	acid-amino acid ligase activity	6	665	170	24075	0.34	1	// LOC_Os02g33680 // LOC_Os06g30970 // LOC_Os02g13960 // LOC_Os05g38830 // LOC_Os10g40490 // LOC_Os09g15320
GO:0003677	F	DNA binding	66	665	5059	24075	1	1	// LOC_Os07g48450 // LOC_Os07g31340 // LOC_Os08g40150 // LOC_Os04g58020 // LOC_Os04g45810 // LOC_Os07g48550 // LOC_Os01g46970 // LOC_Os07g44950 // LOC_Os02g52780 // LOC_Os06g35960 // LOC_Os12g37690 // LOC_Os02g36880 // LOC_Os01g14440 // LOC_Os03g08960 // LOC_Os07g27670 // LOC_Os04g30890 // LOC_Os03g21030 // LOC_Os01g34330 // LOC_Os05g34830 // LOC_Os03g21060 // LOC_Os06g45840 // LOC_Os02g04270 // …
GO:0008168	F	methyltransferase activity	5	665	261	24075	0.85	1	// LOC_Os01g50030 // LOC_Os01g50032 // LOC_Os11g19840 // LOC_Os01g51870 // LOC_Os01g20206
GO:0020037	F	heme binding	20	665	600	24075	0.23	1	// LOC_Os12g26290 // LOC_Os03g55240 // LOC_Os06g51150 // LOC_Os03g14400 // LOC_Os10g38090 // LOC_Os02g30100 // LOC_Os02g53130 // LOC_Os04g48460 // LOC_Os07g49360 // LOC_Os01g43710 // LOC_Os08g39730 // LOC_Os02g12680 // LOC_Os07g49400 // LOC_Os03g13210 // LOC_Os01g59000 // LOC_Os05g01820 // LOC_Os11g02100 // LOC_Os02g09250 // LOC_Os12g02060 // LOC_Os12g16720
GO:0043167	F	ion binding	144	665	5700	24075	0.9	1	// LOC_Os08g09250 // LOC_Os01g72340 // LOC_Os03g57690 // LOC_Os03g44810 // LOC_Os08g40680 // LOC_Os02g51750 // LOC_Os05g10690 // LOC_Os03g08999 // LOC_Os12g02390 // LOC_Os11g10480 // LOC_Os06g51084 // LOC_Os10g38870 // LOC_Os03g13210 // LOC_Os09g28910 // LOC_Os05g24780 // LOC_Os02g52390 // LOC_Os11g46860 // LOC_Os03g48760 // LOC_Os06g45910 // LOC_Os04g17100 // LOC_Os08g40690 // LOC_Os04g43390 // …
GO:0008234	F	cysteine-type peptidase activity	5	665	554	24075	1	1	// LOC_Os04g01710 // LOC_Os02g43010 // LOC_Os05g11770 // LOC_Os03g54130 // LOC_Os09g27030
GO:0017076	F	purine nucleotide binding	107	665	3456	24075	0.12	1	// LOC_Os01g73530 // LOC_Os03g17310 // LOC_Os05g07090 // LOC_Os11g05700 // LOC_Os12g42370 // LOC_Os09g25090 // LOC_Os11g46860 // LOC_Os01g12660 // LOC_Os11g38670 // LOC_Os09g39960 // LOC_Os09g15320 // LOC_Os11g26130 // LOC_Os06g30130 // LOC_Os03g27280 // LOC_Os07g35580 // LOC_Os02g08490 // LOC_Os04g52780 // LOC_Os01g02884 // LOC_Os07g18120 // LOC_Os08g44340 // LOC_Os03g57690 // LOC_Os06g03770 // …
GO:0016787	F	hydrolase activity	139	665	4901	24075	0.38	1	// LOC_Os01g73530 // LOC_Os03g17310 // LOC_Os11g47520 // LOC_Os11g05700 // LOC_Os09g31270 // LOC_Os01g72340 // LOC_Os02g50230 // LOC_Os08g40680 // LOC_Os11g38670 // LOC_Os09g26920 // LOC_Os02g33490 // LOC_Os12g02390 // LOC_Os01g51754 // LOC_Os07g42260 // LOC_Os05g46040 // LOC_Os02g08490 // LOC_Os06g51084 // LOC_Os01g02884 // LOC_Os10g01110 // LOC_Os08g40110 // LOC_Os02g52390 // LOC_Os06g03770 // …
GO:0016788	F	hydrolase activity, acting on ester bonds	21	665	1949	24075	1	1	// LOC_Os12g12850 // LOC_Os02g33380 // LOC_Os05g46040 // LOC_Os07g47830 // LOC_Os06g48300 // LOC_Os11g02180 // LOC_Os01g15000 // LOC_Os07g39740 // LOC_Os03g08700 // LOC_Os02g28040 // LOC_Os03g61130 // LOC_Os12g18560 // LOC_Os03g16170 // LOC_Os11g05410 // LOC_Os03g60370 // LOC_Os01g62760 // LOC_Os06g47910 // LOC_Os12g30540 // LOC_Os10g28370 // LOC_Os06g09320 // LOC_Os08g33710
GO:0016879	F	ligase activity, forming carbon-nitrogen bonds	10	665	226	24075	0.11	1	// LOC_Os02g33680 // LOC_Os06g30970 // LOC_Os11g33090 // LOC_Os02g13960 // LOC_Os05g49770 // LOC_Os03g50490 // LOC_Os03g18130 // LOC_Os05g38830 // LOC_Os10g40490 // LOC_Os09g15320
GO:0016772	F	transferase activity, transferring phosphorus-containing groups	43	665	4781	24075	1	1	// LOC_Os01g09570 // LOC_Os02g57160 // LOC_Os04g59540 // LOC_Os05g24010 // LOC_Os04g44900 // LOC_Os09g25090 // LOC_Os06g45710 // LOC_Os01g36790 // LOC_Os09g12660 // LOC_Os11g03820 // LOC_Os05g50380 // LOC_Os01g62900 // LOC_Os12g43640 // LOC_Os05g47770 // LOC_Os11g26130 // LOC_Os02g14480 // LOC_Os07g47270 // LOC_Os02g55340 // LOC_Os05g50190 // LOC_Os03g27280 // LOC_Os11g11000 // LOC_Os07g35580 // …
GO:0016301	F	kinase activity	38	665	1750	24075	0.95	1	// LOC_Os01g09570 // LOC_Os02g57160 // LOC_Os04g59540 // LOC_Os05g24010 // LOC_Os04g44900 // LOC_Os09g25090 // LOC_Os06g45710 // LOC_Os01g36790 // LOC_Os11g03820 // LOC_Os01g62900 // LOC_Os12g43640 // LOC_Os05g47770 // LOC_Os11g26130 // LOC_Os02g14480 // LOC_Os07g47270 // LOC_Os02g55340 // LOC_Os05g50190 // LOC_Os03g27280 // LOC_Os11g11000 // LOC_Os07g35580 // LOC_Os03g17300 // LOC_Os04g52780 // …
GO:0004721	F	phosphoprotein phosphatase activity	5	665	98	24075	0.14	1	// LOC_Os01g62760 // LOC_Os11g02180 // LOC_Os05g46040 // LOC_Os03g16170 // LOC_Os06g48300
GO:0015077	F	monovalent inorganic cation transmembrane transporter activity	6	665	126	24075	0.15	1	// LOC_Os04g32920 // LOC_Os07g47100 // LOC_Os07g47350 // LOC_Os03g14690 // LOC_Os06g45120 // LOC_Os09g38960
GO:0046983	F	protein dimerization activity	6	665	418	24075	0.97	1	// LOC_Os11g19840 // LOC_Os01g46970 // LOC_Os07g44950 // LOC_Os02g52780 // LOC_Os05g48590 // LOC_Os05g49420
GO:0032553	F	ribonucleotide binding	92	665	3292	24075	0.47	1	// LOC_Os01g73530 // LOC_Os03g17310 // LOC_Os11g05700 // LOC_Os12g42370 // LOC_Os09g25090 // LOC_Os01g12660 // LOC_Os11g38670 // LOC_Os09g39960 // LOC_Os09g15320 // LOC_Os11g26130 // LOC_Os06g30130 // LOC_Os03g27280 // LOC_Os07g35580 // LOC_Os02g08490 // LOC_Os04g52780 // LOC_Os01g02884 // LOC_Os11g46860 // LOC_Os06g03770 // LOC_Os08g43120 // LOC_Os12g12850 // LOC_Os05g33570 // LOC_Os02g34600 // …
GO:0008270	F	zinc ion binding	37	665	3939	24075	1	1	// LOC_Os07g31340 // LOC_Os01g56070 // LOC_Os05g29710 // LOC_Os02g45780 // LOC_Os01g53650 // LOC_Os08g36994 // LOC_Os03g44810 // LOC_Os06g40650 // LOC_Os05g37190 // LOC_Os07g47590 // LOC_Os12g15530 // LOC_Os05g10690 // LOC_Os03g08999 // LOC_Os03g60560 // LOC_Os08g15050 // LOC_Os11g10480 // LOC_Os03g22770 // LOC_Os01g34330 // LOC_Os04g31390 // LOC_Os12g39400 // LOC_Os01g49470 // LOC_Os01g09640 // …
GO:0016791	F	phosphatase activity	8	665	197	24075	0.19	1	// LOC_Os05g46040 // LOC_Os06g09320 // LOC_Os06g48300 // LOC_Os11g02180 // LOC_Os03g16170 // LOC_Os11g05410 // LOC_Os03g60370 // LOC_Os01g62760
GO:0000166	F	nucleotide binding	119	665	3874	24075	0.12	1	// LOC_Os01g73530 // LOC_Os03g17310 // LOC_Os05g07090 // LOC_Os11g05700 // LOC_Os12g42370 // LOC_Os09g25090 // LOC_Os03g57690 // LOC_Os01g12660 // LOC_Os11g38670 // LOC_Os05g47770 // LOC_Os09g15320 // LOC_Os11g26130 // LOC_Os06g30130 // LOC_Os03g27280 // LOC_Os07g35580 // LOC_Os02g08490 // LOC_Os04g52780 // LOC_Os01g02884 // LOC_Os07g18120 // LOC_Os08g44340 // LOC_Os11g46860 // LOC_Os06g03770 // …
GO:0019787	F	small conjugating protein ligase activity	5	665	148	24075	0.39	1	// LOC_Os10g40490 // LOC_Os06g30970 // LOC_Os09g15320 // LOC_Os02g33680 // LOC_Os02g13960
GO:0016874	F	ligase activity	10	665	305	24075	0.34	1	// LOC_Os02g33680 // LOC_Os06g30970 // LOC_Os11g33090 // LOC_Os02g13960 // LOC_Os05g49770 // LOC_Os03g50490 // LOC_Os03g18130 // LOC_Os05g38830 // LOC_Os10g40490 // LOC_Os09g15320
GO:0016829	F	lyase activity	12	665	309	24075	0.16	1	// LOC_Os02g39790 // LOC_Os02g39795 // LOC_Os08g02700 // LOC_Os10g25130 // LOC_Os08g27840 // LOC_Os04g27670 // LOC_Os08g09250 // LOC_Os09g28910 // LOC_Os11g42510 // LOC_Os04g01810 // LOC_Os01g06660 // LOC_Os07g34520
GO:0000287	F	magnesium ion binding	6	665	134	24075	0.18	1	// LOC_Os01g06660 // LOC_Os04g27670 // LOC_Os02g26720 // LOC_Os04g01810 // LOC_Os06g41360 // LOC_Os08g29150
GO:0005509	F	calcium ion binding	11	665	316	24075	0.27	1	// LOC_Os02g14980 // LOC_Os11g33120 // LOC_Os03g53200 // LOC_Os02g18880 // LOC_Os02g51750 // LOC_Os11g02464 // LOC_Os05g24780 // LOC_Os12g02390 // LOC_Os08g44390 // LOC_Os11g46860 // LOC_Os01g51754
GO:0015291	F	secondary active transmembrane transporter activity	6	665	136	24075	0.18	1	// LOC_Os03g42830 // LOC_Os02g45380 // LOC_Os03g08900 // LOC_Os07g47100 // LOC_Os04g30490 // LOC_Os03g37490
GO:0046906	F	tetrapyrrole binding	20	665	608	24075	0.25	1	// LOC_Os12g26290 // LOC_Os03g55240 // LOC_Os06g51150 // LOC_Os03g14400 // LOC_Os10g38090 // LOC_Os02g30100 // LOC_Os02g53130 // LOC_Os04g48460 // LOC_Os07g49360 // LOC_Os01g43710 // LOC_Os08g39730 // LOC_Os02g12680 // LOC_Os07g49400 // LOC_Os03g13210 // LOC_Os01g59000 // LOC_Os05g01820 // LOC_Os11g02100 // LOC_Os02g09250 // LOC_Os12g02060 // LOC_Os12g16720
GO:0016773	F	phosphotransferase activity, alcohol group as acceptor	35	665	1726	24075	0.98	1	// LOC_Os01g09570 // LOC_Os02g57160 // LOC_Os04g59540 // LOC_Os05g24010 // LOC_Os04g44900 // LOC_Os09g25090 // LOC_Os01g36790 // LOC_Os11g03820 // LOC_Os12g43640 // LOC_Os05g47770 // LOC_Os11g26130 // LOC_Os02g14480 // LOC_Os07g47270 // LOC_Os02g55340 // LOC_Os05g50190 // LOC_Os03g27280 // LOC_Os11g11000 // LOC_Os07g35580 // LOC_Os03g17300 // LOC_Os04g52780 // LOC_Os04g39420 // LOC_Os10g26570 // …
GO:0005515	F	protein binding	60	665	2460	24075	0.86	1	// LOC_Os05g49300 // LOC_Os01g56070 // LOC_Os06g44160 // LOC_Os12g05260 // LOC_Os01g46970 // LOC_Os10g38080 // LOC_Os05g29710 // LOC_Os04g59540 // LOC_Os07g44950 // LOC_Os06g09560 // LOC_Os04g57880 // LOC_Os02g45780 // LOC_Os01g21160 // LOC_Os05g45350 // LOC_Os05g48810 // LOC_Os08g36994 // LOC_Os03g44810 // LOC_Os12g43640 // LOC_Os06g40650 // LOC_Os05g36290 // LOC_Os07g47590 // LOC_Os02g32520 // …
GO:0005488	F	binding	388	665	16823	24075	1	1	// LOC_Os04g45810 // LOC_Os02g33680 // LOC_Os09g16910 // LOC_Os12g42370 // LOC_Os09g25090 // LOC_Os07g27670 // LOC_Os03g44810 // LOC_Os08g40680 // LOC_Os02g51750 // LOC_Os05g47770 // LOC_Os11g10480 // LOC_Os04g52780 // LOC_Os10g38870 // LOC_Os01g02884 // LOC_Os09g15320 // LOC_Os06g45910 // LOC_Os02g08490 // LOC_Os09g15750 // LOC_Os08g39730 // LOC_Os03g45730 // LOC_Os09g35790 // LOC_Os03g59110 // …
GO:0008233	F	peptidase activity	23	665	1489	24075	1	1	// LOC_Os04g01710 // LOC_Os06g12370 // LOC_Os02g50230 // LOC_Os08g40110 // LOC_Os06g21380 // LOC_Os02g43010 // LOC_Os10g38080 // LOC_Os09g26920 // LOC_Os03g54130 // LOC_Os05g18604 // LOC_Os10g01134 // LOC_Os11g47840 // LOC_Os09g27030 // LOC_Os10g01110 // LOC_Os02g52390 // LOC_Os05g35740 // LOC_Os02g27360 // LOC_Os09g30414 // LOC_Os07g42260 // LOC_Os01g54040 // LOC_Os11g33330 // LOC_Os05g11770 // …
GO:0004175	F	endopeptidase activity	14	665	856	24075	0.99	1	// LOC_Os04g01710 // LOC_Os02g43010 // LOC_Os06g12370 // LOC_Os09g30414 // LOC_Os11g47840 // LOC_Os10g38080 // LOC_Os09g27030 // LOC_Os07g42260 // LOC_Os09g26920 // LOC_Os02g50230 // LOC_Os02g27360 // LOC_Os03g54130 // LOC_Os02g52390 // LOC_Os05g35740
GO:0003676	F	nucleic acid binding	85	665	8251	24075	1	1	// LOC_Os07g48450 // LOC_Os05g31020 // LOC_Os08g40150 // LOC_Os04g58020 // LOC_Os04g45810 // LOC_Os07g48550 // LOC_Os01g46970 // LOC_Os01g21420 // LOC_Os07g44950 // LOC_Os02g52780 // LOC_Os06g35960 // LOC_Os03g21030 // LOC_Os02g36880 // LOC_Os01g14440 // LOC_Os03g08960 // LOC_Os07g43950 // LOC_Os04g30430 // LOC_Os12g03050 // LOC_Os01g53650 // LOC_Os04g30890 // LOC_Os08g33710 // LOC_Os05g10670 // …
GO:0030246	F	carbohydrate binding	6	665	219	24075	0.57	1	// LOC_Os11g03820 // LOC_Os06g51060 // LOC_Os05g37450 // LOC_Os01g72340 // LOC_Os04g41640 // LOC_Os06g40030
GO:0030528	F	transcription regulator activity	32	665	987	24075	0.21	1	// LOC_Os04g45810 // LOC_Os01g46970 // LOC_Os07g44950 // LOC_Os02g52780 // LOC_Os06g35960 // LOC_Os01g14440 // LOC_Os07g27670 // LOC_Os09g28210 // LOC_Os08g36740 // LOC_Os02g35770 // LOC_Os04g53990 // LOC_Os05g50930 // LOC_Os09g21180 // LOC_Os01g39020 // LOC_Os11g29870 // LOC_Os12g02420 // LOC_Os05g45954 // LOC_Os06g30830 // LOC_Os05g49700 // LOC_Os08g43334 // LOC_Os08g06630 // LOC_Os10g23050 // …
GO:0004674	F	protein serine/threonine kinase activity	26	665	1478	24075	1	1	// LOC_Os05g50190 // LOC_Os05g24010 // LOC_Os04g44900 // LOC_Os09g25090 // LOC_Os01g36790 // LOC_Os11g03820 // LOC_Os12g43640 // LOC_Os05g47770 // LOC_Os11g26130 // LOC_Os02g14480 // LOC_Os07g47270 // LOC_Os02g55340 // LOC_Os06g30130 // LOC_Os03g27280 // LOC_Os07g35580 // LOC_Os03g17300 // LOC_Os04g52780 // LOC_Os11g46860 // LOC_Os10g39670 // LOC_Os01g43350 // LOC_Os04g56130 // LOC_Os02g34600 // …
GO:0070011	F	peptidase activity, acting on L-amino acid peptides	23	665	1470	24075	1	1	// LOC_Os04g01710 // LOC_Os06g12370 // LOC_Os02g50230 // LOC_Os08g40110 // LOC_Os06g21380 // LOC_Os02g43010 // LOC_Os10g38080 // LOC_Os09g26920 // LOC_Os03g54130 // LOC_Os05g18604 // LOC_Os10g01134 // LOC_Os11g47840 // LOC_Os09g27030 // LOC_Os10g01110 // LOC_Os02g52390 // LOC_Os05g35740 // LOC_Os02g27360 // LOC_Os09g30414 // LOC_Os07g42260 // LOC_Os01g54040 // LOC_Os11g33330 // LOC_Os05g11770 // …
GO:0004672	F	protein kinase activity	29	665	1575	24075	0.99	1	// LOC_Os05g50190 // LOC_Os02g57160 // LOC_Os05g24010 // LOC_Os04g44900 // LOC_Os09g25090 // LOC_Os01g36790 // LOC_Os11g03820 // LOC_Os12g43640 // LOC_Os05g47770 // LOC_Os11g26130 // LOC_Os02g14480 // LOC_Os07g47270 // LOC_Os02g55340 // LOC_Os06g30130 // LOC_Os03g27280 // LOC_Os11g11000 // LOC_Os07g35580 // LOC_Os03g17300 // LOC_Os04g52780 // LOC_Os11g46860 // LOC_Os10g39670 // LOC_Os07g44330 // …
GO:0016740	F	transferase activity	100	665	6190	24075	1	1	// LOC_Os03g44150 // LOC_Os06g28124 // LOC_Os09g16910 // LOC_Os01g72610 // LOC_Os09g25090 // LOC_Os09g07120 // LOC_Os02g36840 // LOC_Os02g41520 // LOC_Os01g62900 // LOC_Os08g24750 // LOC_Os05g47770 // LOC_Os11g26130 // LOC_Os05g50190 // LOC_Os03g27280 // LOC_Os07g48830 // LOC_Os07g35580 // LOC_Os02g37050 // LOC_Os04g52780 // LOC_Os04g57890 // LOC_Os04g39420 // LOC_Os07g42970 // LOC_Os11g46860 // …
GO:0032559	F	adenyl ribonucleotide binding	88	665	3087	24075	0.39	1	// LOC_Os01g73530 // LOC_Os03g17310 // LOC_Os11g05700 // LOC_Os09g25090 // LOC_Os01g12660 // LOC_Os11g38670 // LOC_Os05g47770 // LOC_Os09g15320 // LOC_Os11g26130 // LOC_Os06g30130 // LOC_Os03g27280 // LOC_Os07g35580 // LOC_Os02g08490 // LOC_Os04g52780 // LOC_Os01g02884 // LOC_Os11g46860 // LOC_Os06g03770 // LOC_Os08g43120 // LOC_Os12g12850 // LOC_Os05g33570 // LOC_Os02g34600 // LOC_Os03g16860 // …
GO:0032555	F	purine ribonucleotide binding	92	665	3292	24075	0.47	1	// LOC_Os01g73530 // LOC_Os03g17310 // LOC_Os11g05700 // LOC_Os12g42370 // LOC_Os09g25090 // LOC_Os01g12660 // LOC_Os11g38670 // LOC_Os09g39960 // LOC_Os09g15320 // LOC_Os11g26130 // LOC_Os06g30130 // LOC_Os03g27280 // LOC_Os07g35580 // LOC_Os02g08490 // LOC_Os04g52780 // LOC_Os01g02884 // LOC_Os11g46860 // LOC_Os06g03770 // LOC_Os08g43120 // LOC_Os12g12850 // LOC_Os05g33570 // LOC_Os02g34600 // …
GO:0004386	F	helicase activity	5	665	165	24075	0.48	1	// LOC_Os07g31340 // LOC_Os06g48210 // LOC_Os05g05230 // LOC_Os11g38670 // LOC_Os01g02884
GO:0003824	F	catalytic activity	367	665	12724	24075	0.12	1	// LOC_Os02g33680 // LOC_Os06g28124 // LOC_Os09g16910 // LOC_Os09g25090 // LOC_Os09g27050 // LOC_Os10g40934 // LOC_Os08g40680 // LOC_Os02g50350 // LOC_Os08g24750 // LOC_Os05g47770 // LOC_Os03g18130 // LOC_Os11g10480 // LOC_Os05g46040 // LOC_Os06g30970 // LOC_Os04g52780 // LOC_Os01g02884 // LOC_Os04g39420 // LOC_Os09g15320 // LOC_Os06g45910 // LOC_Os02g08490 // LOC_Os05g45300 // LOC_Os09g30414 // …
GO:0046914	F	transition metal ion binding	86	665	4875	24075	1	1	// LOC_Os03g44810 // LOC_Os05g10690 // LOC_Os03g08999 // LOC_Os11g10480 // LOC_Os03g13210 // LOC_Os09g28910 // LOC_Os02g52390 // LOC_Os03g57690 // LOC_Os03g48760 // LOC_Os06g45910 // LOC_Os01g48960 // LOC_Os08g39730 // LOC_Os03g45730 // LOC_Os03g49380 // LOC_Os01g56070 // LOC_Os03g14400 // LOC_Os05g29710 // LOC_Os02g45780 // LOC_Os02g39160 // LOC_Os02g09250 // LOC_Os03g48770 // LOC_Os06g40650 // …
GO:0016020	C	membrane	96	665	2115	24075	1.8e-06	0.00019	// LOC_Os01g73530 // LOC_Os03g17310 // LOC_Os02g50230 // LOC_Os09g31478 // LOC_Os06g07200 // LOC_Os11g05700 // LOC_Os08g37370 // LOC_Os01g57220 // LOC_Os05g13320 // LOC_Os01g55040 // LOC_Os08g24750 // LOC_Os03g22200 // LOC_Os12g02390 // LOC_Os01g19770 // LOC_Os05g33960 // LOC_Os01g43460 // LOC_Os01g28840 // LOC_Os07g47350 // LOC_Os02g37050 // LOC_Os03g21690 // LOC_Os04g57890 // LOC_Os06g15370 // …
GO:0031224	C	intrinsic to membrane	44	665	775	24075	1.2e-05	0.00045	// LOC_Os02g14980 // LOC_Os01g73530 // LOC_Os04g35540 // LOC_Os03g17310 // LOC_Os07g47100 // LOC_Os09g31478 // LOC_Os11g05700 // LOC_Os12g32760 // LOC_Os01g68330 // LOC_Os05g10730 // LOC_Os07g09340 // LOC_Os05g13320 // LOC_Os02g30910 // LOC_Os11g38160 // LOC_Os06g44140 // LOC_Os03g48310 // LOC_Os09g26900 // LOC_Os02g55470 // LOC_Os04g49890 // LOC_Os03g17790 // LOC_Os03g11900 // LOC_Os03g22200 // …
GO:0016021	C	integral to membrane	43	665	752	24075	1.3e-05	0.00045	// LOC_Os02g14980 // LOC_Os01g73530 // LOC_Os04g35540 // LOC_Os03g17310 // LOC_Os07g47100 // LOC_Os09g31478 // LOC_Os11g05700 // LOC_Os12g32760 // LOC_Os01g68330 // LOC_Os05g10730 // LOC_Os07g09340 // LOC_Os05g13320 // LOC_Os02g30910 // LOC_Os11g38160 // LOC_Os06g44140 // LOC_Os03g48310 // LOC_Os09g26900 // LOC_Os02g55470 // LOC_Os04g49890 // LOC_Os03g17790 // LOC_Os03g11900 // LOC_Os03g22200 // …
GO:0044425	C	membrane part	51	665	1007	24075	4.5e-05	0.0012	// LOC_Os02g14980 // LOC_Os01g73530 // LOC_Os04g35540 // LOC_Os03g17310 // LOC_Os07g05365 // LOC_Os07g47100 // LOC_Os09g31478 // LOC_Os11g05700 // LOC_Os12g32760 // LOC_Os01g68330 // LOC_Os05g10730 // LOC_Os07g09340 // LOC_Os05g13320 // LOC_Os05g47550 // LOC_Os08g36994 // LOC_Os02g30910 // LOC_Os11g38160 // LOC_Os06g44140 // LOC_Os02g37050 // LOC_Os03g48310 // LOC_Os09g26900 // LOC_Os02g55470 // …
GO:0048046	C	apoplast	9	665	95	24075	0.002	0.041	// LOC_Os01g62600 // LOC_Os06g48200 // LOC_Os03g48780 // LOC_Os12g15920 // LOC_Os03g48750 // LOC_Os03g16610 // LOC_Os03g48770 // LOC_Os03g48760 // LOC_Os11g33270
GO:0005576	C	extracellular region	16	665	251	24075	0.0025	0.044	// LOC_Os01g03340 // LOC_Os06g37150 // LOC_Os12g05260 // LOC_Os01g03390 // LOC_Os01g62600 // LOC_Os06g48200 // LOC_Os03g48780 // LOC_Os05g51680 // LOC_Os12g15920 // LOC_Os01g03320 // LOC_Os01g28500 // LOC_Os03g48750 // LOC_Os03g16610 // LOC_Os03g48770 // LOC_Os03g48760 // LOC_Os11g33270
GO:0044446	C	intracellular organelle part	16	665	1521	24075	1	1	// LOC_Os01g12520 // LOC_Os03g48140 // LOC_Os07g37560 // LOC_Os02g37050 // LOC_Os07g05365 // LOC_Os03g19290 // LOC_Os09g10960 // LOC_Os04g51150 // LOC_Os04g57320 // LOC_Os06g03660 // LOC_Os04g51160 // LOC_Os03g08700 // LOC_Os01g19770 // LOC_Os08g36994 // LOC_Os02g55470 // LOC_Os09g39730
GO:0031975	C	envelope	6	665	167	24075	0.32	1	// LOC_Os01g12520 // LOC_Os03g19290 // LOC_Os04g51150 // LOC_Os04g57320 // LOC_Os04g51160 // LOC_Os01g19770
GO:0031967	C	organelle envelope	6	665	142	24075	0.21	1	// LOC_Os01g12520 // LOC_Os03g19290 // LOC_Os04g51150 // LOC_Os04g57320 // LOC_Os04g51160 // LOC_Os01g19770
GO:0043234	C	protein complex	26	665	706	24075	0.092	1	// LOC_Os02g33680 // LOC_Os07g05365 // LOC_Os01g09570 // LOC_Os06g45120 // LOC_Os07g37560 // LOC_Os01g72340 // LOC_Os01g62760 // LOC_Os05g47550 // LOC_Os08g36994 // LOC_Os06g48300 // LOC_Os04g14790 // LOC_Os09g10960 // LOC_Os05g46040 // LOC_Os08g07400 // LOC_Os03g48140 // LOC_Os03g14690 // LOC_Os02g13960 // LOC_Os04g39420 // LOC_Os10g26570 // LOC_Os01g55040 // LOC_Os06g48640 // LOC_Os09g15750 // …
GO:0044422	C	organelle part	16	665	1521	24075	1	1	// LOC_Os01g12520 // LOC_Os03g48140 // LOC_Os07g37560 // LOC_Os02g37050 // LOC_Os07g05365 // LOC_Os03g19290 // LOC_Os09g10960 // LOC_Os04g51150 // LOC_Os04g57320 // LOC_Os06g03660 // LOC_Os04g51160 // LOC_Os03g08700 // LOC_Os01g19770 // LOC_Os08g36994 // LOC_Os02g55470 // LOC_Os09g39730
GO:0043229	C	intracellular organelle	44	665	2859	24075	1	1	// LOC_Os04g45810 // LOC_Os07g37560 // LOC_Os01g46970 // LOC_Os07g05365 // LOC_Os04g51150 // LOC_Os06g35960 // LOC_Os08g37370 // LOC_Os06g24704 // LOC_Os01g34330 // LOC_Os09g28210 // LOC_Os08g36740 // LOC_Os02g37050 // LOC_Os02g35770 // LOC_Os04g53990 // LOC_Os02g55470 // LOC_Os09g04790 // LOC_Os05g48590 // LOC_Os09g21180 // LOC_Os01g19770 // LOC_Os08g36994 // LOC_Os09g10960 // LOC_Os01g12520 // …
GO:0043227	C	membrane-bounded organelle	42	665	2319	24075	1	1	// LOC_Os04g45810 // LOC_Os01g46970 // LOC_Os07g05365 // LOC_Os04g51150 // LOC_Os06g35960 // LOC_Os08g37370 // LOC_Os06g24704 // LOC_Os01g34330 // LOC_Os09g28210 // LOC_Os08g36740 // LOC_Os02g37050 // LOC_Os02g35770 // LOC_Os04g53990 // LOC_Os02g55470 // LOC_Os09g04790 // LOC_Os05g48590 // LOC_Os09g21180 // LOC_Os01g19770 // LOC_Os08g36994 // LOC_Os09g10960 // LOC_Os01g12520 // LOC_Os06g30830 // …
GO:0044464	C	cell part	174	665	5945	24075	0.2	1	// LOC_Os01g73530 // LOC_Os04g45810 // LOC_Os06g15370 // LOC_Os02g33680 // LOC_Os03g17310 // LOC_Os02g50230 // LOC_Os09g31478 // LOC_Os06g07200 // LOC_Os11g05700 // LOC_Os08g37370 // LOC_Os12g42370 // LOC_Os05g13320 // LOC_Os01g55040 // LOC_Os02g50350 // LOC_Os02g35770 // LOC_Os08g24750 // LOC_Os02g45170 // LOC_Os05g48590 // LOC_Os03g22200 // LOC_Os12g02390 // LOC_Os01g19770 // LOC_Os06g37160 // …
GO:0044429	C	mitochondrial part	6	665	139	24075	0.2	1	// LOC_Os01g12520 // LOC_Os03g19290 // LOC_Os04g51150 // LOC_Os04g57320 // LOC_Os04g51160 // LOC_Os01g19770
GO:0043231	C	intracellular membrane-bounded organelle	41	665	2296	24075	1	1	// LOC_Os04g45810 // LOC_Os01g46970 // LOC_Os03g19290 // LOC_Os04g51150 // LOC_Os06g35960 // LOC_Os08g37370 // LOC_Os06g24704 // LOC_Os01g34330 // LOC_Os09g28210 // LOC_Os08g36740 // LOC_Os02g37050 // LOC_Os02g35770 // LOC_Os04g53990 // LOC_Os02g55470 // LOC_Os09g04790 // LOC_Os05g48590 // LOC_Os09g21180 // LOC_Os01g19770 // LOC_Os08g36994 // LOC_Os09g10960 // LOC_Os01g12520 // LOC_Os06g30830 // …
GO:0044444	C	cytoplasmic part	20	665	966	24075	0.93	1	// LOC_Os01g12520 // LOC_Os04g37619 // LOC_Os09g04790 // LOC_Os03g19290 // LOC_Os01g09570 // LOC_Os02g37050 // LOC_Os02g55470 // LOC_Os10g26570 // LOC_Os04g57320 // LOC_Os04g39420 // LOC_Os06g03660 // LOC_Os08g37370 // LOC_Os04g51160 // LOC_Os03g08700 // LOC_Os01g19770 // LOC_Os05g47550 // LOC_Os08g36994 // LOC_Os04g14790 // LOC_Os04g51150 // LOC_Os06g24704
GO:0031090	C	organelle membrane	8	665	228	24075	0.3	1	// LOC_Os01g12520 // LOC_Os02g37050 // LOC_Os07g05365 // LOC_Os03g19290 // LOC_Os06g03660 // LOC_Os03g08700 // LOC_Os01g19770 // LOC_Os08g36994
GO:0032991	C	macromolecular complex	27	665	1207	24075	0.89	1	// LOC_Os02g33680 // LOC_Os07g05365 // LOC_Os01g09570 // LOC_Os06g45120 // LOC_Os01g72340 // LOC_Os01g62760 // LOC_Os05g47550 // LOC_Os08g36994 // LOC_Os07g37560 // LOC_Os09g39730 // LOC_Os04g14790 // LOC_Os09g10960 // LOC_Os05g46040 // LOC_Os08g07400 // LOC_Os03g48140 // LOC_Os03g14690 // LOC_Os02g13960 // LOC_Os04g39420 // LOC_Os10g26570 // LOC_Os01g55040 // LOC_Os06g48640 // LOC_Os06g48300 // …
GO:0005622	C	intracellular	84	665	4116	24075	1	1	// LOC_Os07g31340 // LOC_Os03g13950 // LOC_Os03g21260 // LOC_Os04g45810 // LOC_Os02g33680 // LOC_Os01g46970 // LOC_Os07g05365 // LOC_Os01g62900 // LOC_Os01g09570 // LOC_Os02g26720 // LOC_Os03g08700 // LOC_Os07g43470 // LOC_Os08g36994 // LOC_Os06g35960 // LOC_Os08g37370 // LOC_Os12g42370 // LOC_Os05g39760 // LOC_Os03g60560 // LOC_Os04g30430 // LOC_Os03g19560 // LOC_Os08g07400 // LOC_Os01g34330 // …
GO:0005623	C	cell	174	665	5945	24075	0.2	1	// LOC_Os01g73530 // LOC_Os04g45810 // LOC_Os06g15370 // LOC_Os02g33680 // LOC_Os03g17310 // LOC_Os02g50230 // LOC_Os09g31478 // LOC_Os06g07200 // LOC_Os11g05700 // LOC_Os08g37370 // LOC_Os12g42370 // LOC_Os05g13320 // LOC_Os01g55040 // LOC_Os02g50350 // LOC_Os02g35770 // LOC_Os08g24750 // LOC_Os02g45170 // LOC_Os05g48590 // LOC_Os03g22200 // LOC_Os12g02390 // LOC_Os01g19770 // LOC_Os06g37160 // …
GO:0005740	C	mitochondrial envelope	6	665	127	24075	0.15	1	// LOC_Os01g12520 // LOC_Os03g19290 // LOC_Os04g51150 // LOC_Os04g57320 // LOC_Os04g51160 // LOC_Os01g19770
GO:0005739	C	mitochondrion	7	665	162	24075	0.17	1	// LOC_Os01g12520 // LOC_Os03g19290 // LOC_Os04g51150 // LOC_Os04g57320 // LOC_Os08g37370 // LOC_Os04g51160 // LOC_Os01g19770
GO:0044424	C	intracellular part	67	665	3529	24075	1	1	// LOC_Os07g31340 // LOC_Os03g21260 // LOC_Os04g45810 // LOC_Os02g33680 // LOC_Os01g46970 // LOC_Os07g05365 // LOC_Os01g62900 // LOC_Os01g09570 // LOC_Os03g08700 // LOC_Os08g40110 // LOC_Os04g51150 // LOC_Os06g35960 // LOC_Os08g37370 // LOC_Os05g47550 // LOC_Os06g24704 // LOC_Os01g34330 // LOC_Os09g28210 // LOC_Os07g37560 // LOC_Os08g36740 // LOC_Os02g37050 // LOC_Os02g50350 // LOC_Os02g35770 // …
GO:0005634	C	nucleus	25	665	1884	24075	1	1	// LOC_Os04g45810 // LOC_Os01g46970 // LOC_Os06g35960 // LOC_Os01g34330 // LOC_Os09g28210 // LOC_Os08g36740 // LOC_Os02g35770 // LOC_Os04g53990 // LOC_Os05g48590 // LOC_Os09g21180 // LOC_Os01g39020 // LOC_Os09g10960 // LOC_Os06g30830 // LOC_Os08g43334 // LOC_Os10g23050 // LOC_Os03g08960 // LOC_Os01g67480 // LOC_Os05g49420 // LOC_Os02g45170 // LOC_Os09g39730 // LOC_Os05g08970 // LOC_Os09g31482 // …
GO:0043226	C	organelle	44	665	2859	24075	1	1	// LOC_Os04g45810 // LOC_Os07g37560 // LOC_Os01g46970 // LOC_Os07g05365 // LOC_Os04g51150 // LOC_Os06g35960 // LOC_Os08g37370 // LOC_Os06g24704 // LOC_Os01g34330 // LOC_Os09g28210 // LOC_Os08g36740 // LOC_Os02g37050 // LOC_Os02g35770 // LOC_Os04g53990 // LOC_Os02g55470 // LOC_Os09g04790 // LOC_Os05g48590 // LOC_Os09g21180 // LOC_Os01g19770 // LOC_Os08g36994 // LOC_Os09g10960 // LOC_Os01g12520 // …
GO:0005737	C	cytoplasm	30	665	1263	24075	0.82	1	// LOC_Os07g31340 // LOC_Os03g19290 // LOC_Os01g09570 // LOC_Os08g40110 // LOC_Os04g51150 // LOC_Os08g37370 // LOC_Os05g47550 // LOC_Os08g36994 // LOC_Os02g50350 // LOC_Os01g62900 // LOC_Os05g31020 // LOC_Os09g04790 // LOC_Os03g21260 // LOC_Os01g19770 // LOC_Os06g24704 // LOC_Os04g14790 // LOC_Os01g12520 // LOC_Os02g04170 // LOC_Os02g37050 // LOC_Os04g57320 // LOC_Os04g39420 // LOC_Os10g26570 // …

## Sheet: Common down
Table S5. Complete lists of gene ontology (GO）terms for genes translationally up- and down-regulated under salt stress in 'Nipponbare' (NB) or 'Sea Rice 86' (SR86).
Notes: GO terms for translationally up- and down-regulated genes in NB and SR86 are listed on seperate sheets: "Common up ", "Common down", "NB unique up", "NB unique down", "SR86 unique up", "SR86 unique down" , "NB up SR86 down" and "NB down SR86 up".
Common up: genes that are traslationally up-regulated in both NB and SR86; Common down: genes that are translationally down-regulated in both NB and SR86; NB unique up: genes that are translationally up-regulated in NB only; "NB unique down": genes that are translationally down-regulated in NB only; "SR86 unique up": genes that are translationally up-regulated in SR86 only; "SR86 unique down": ge…
The terms of "P", "F" and "C" represent "Biological Process", "Molecular Function" and "Cellular Component", respectively.
GO accession number	Term type	Term	Query item	Query total	Background item	Background total	P-value	FDR	Entries
GO:0015979	P	photosynthesis	27	550	115	24075	1.1e-17	5.4e-15	// LOC_Os07g25430 // LOC_Os05g24810 // LOC_Os03g22370 // LOC_Os12g08770 // LOC_Os01g43070 // LOC_Os01g41710 // LOC_Os03g56670 // LOC_Os02g52650 // LOC_Os01g31690 // LOC_Os07g37240 // LOC_Os04g38410 // LOC_Os03g39610 // LOC_Os08g40160 // LOC_Os07g37550 // LOC_Os06g21590 // LOC_Os11g13890 // LOC_Os07g38960 // LOC_Os01g52240 // LOC_Os07g05480 // LOC_Os07g47640 // LOC_Os02g10390 // LOC_Os08g33820 // …
GO:0006412	P	translation	56	550	595	24075	5.7e-18	5.4e-15	// LOC_Os01g01060 // LOC_Os09g31180 // LOC_Os01g47660 // LOC_Os03g03360 // LOC_Os01g54020 // LOC_Os10g32920 // LOC_Os04g28180 // LOC_Os03g34040 // LOC_Os03g58050 // LOC_Os12g32380 // LOC_Os05g01110 // LOC_Os04g38750 // LOC_Os06g35730 // LOC_Os01g69950 // LOC_Os03g15870 // LOC_Os12g37610 // LOC_Os10g41050 // LOC_Os01g54870 // LOC_Os03g41612 // LOC_Os01g64090 // LOC_Os07g36090 // LOC_Os02g41470 // …
GO:0009765	P	photosynthesis, light harvesting	12	550	16	24075	3e-13	9.8e-11	// LOC_Os06g21590 // LOC_Os01g41710 // LOC_Os02g10390 // LOC_Os02g52650 // LOC_Os11g13890 // LOC_Os07g38960 // LOC_Os01g52240 // LOC_Os07g37240 // LOC_Os04g38410 // LOC_Os03g39610 // LOC_Os08g33820 // LOC_Os07g37550
GO:0019684	P	photosynthesis, light reaction	13	550	47	24075	5.9e-10	1.4e-07	// LOC_Os06g21590 // LOC_Os01g41710 // LOC_Os02g10390 // LOC_Os02g52650 // LOC_Os11g13890 // LOC_Os07g38960 // LOC_Os01g31690 // LOC_Os01g52240 // LOC_Os07g37240 // LOC_Os04g38410 // LOC_Os03g39610 // LOC_Os08g33820 // LOC_Os07g37550
GO:0010467	P	gene expression	97	550	2424	24075	6.5e-08	1.3e-05	// LOC_Os10g01570 // LOC_Os04g39700 // LOC_Os04g38750 // LOC_Os01g64090 // LOC_Os07g36090 // LOC_Os07g41580 // LOC_Os06g46930 // LOC_Os07g08660 // LOC_Os03g53020 // LOC_Os06g17410 // LOC_Os01g09510 // LOC_Os07g33997 // LOC_Os07g07310 // LOC_Os05g46430 // LOC_Os05g03860 // LOC_Os05g48220 // LOC_Os05g48422 // LOC_Os04g28180 // LOC_Os03g03360 // LOC_Os10g32920 // LOC_Os09g36220 // LOC_Os02g51320 // …
GO:0034622	P	cellular macromolecular complex assembly	15	550	121	24075	4.1e-07	6.7e-05	// LOC_Os08g38300 // LOC_Os01g64640 // LOC_Os11g14220 // LOC_Os01g59150 // LOC_Os05g36280 // LOC_Os03g51600 // LOC_Os09g26340 // LOC_Os08g33100 // LOC_Os02g07060 // LOC_Os10g28230 // LOC_Os11g37100 // LOC_Os03g06670 // LOC_Os12g25120 // LOC_Os03g17100 // LOC_Os05g34170
GO:0034621	P	cellular macromolecular complex subunit organization	16	550	142	24075	5.5e-07	7.7e-05	// LOC_Os08g38300 // LOC_Os01g64640 // LOC_Os11g14220 // LOC_Os05g31160 // LOC_Os01g59150 // LOC_Os05g36280 // LOC_Os03g51600 // LOC_Os09g26340 // LOC_Os08g33100 // LOC_Os02g07060 // LOC_Os10g28230 // LOC_Os11g37100 // LOC_Os03g06670 // LOC_Os12g25120 // LOC_Os03g17100 // LOC_Os05g34170
GO:0006091	P	generation of precursor metabolites and energy	20	550	243	24075	2.2e-06	0.00027	// LOC_Os06g21590 // LOC_Os01g41710 // LOC_Os06g05860 // LOC_Os02g52650 // LOC_Os11g13890 // LOC_Os07g38960 // LOC_Os01g31690 // LOC_Os01g52240 // LOC_Os07g37240 // LOC_Os04g38410 // LOC_Os05g45740 // LOC_Os03g39610 // LOC_Os05g41640 // LOC_Os02g10390 // LOC_Os08g33820 // LOC_Os11g07020 // LOC_Os08g01380 // LOC_Os07g37550 // LOC_Os07g32880 // LOC_Os12g34108
GO:0065003	P	macromolecular complex assembly	16	550	169	24075	4.4e-06	0.00044	// LOC_Os08g38300 // LOC_Os01g64640 // LOC_Os11g14220 // LOC_Os01g59150 // LOC_Os05g36280 // LOC_Os03g51600 // LOC_Os05g51150 // LOC_Os09g26340 // LOC_Os08g33100 // LOC_Os02g07060 // LOC_Os10g28230 // LOC_Os11g37100 // LOC_Os03g06670 // LOC_Os12g25120 // LOC_Os03g17100 // LOC_Os05g34170
GO:0043933	P	macromolecular complex subunit organization	17	550	190	24075	4.5e-06	0.00044	// LOC_Os08g38300 // LOC_Os01g64640 // LOC_Os11g14220 // LOC_Os05g31160 // LOC_Os01g59150 // LOC_Os05g36280 // LOC_Os03g51600 // LOC_Os05g51150 // LOC_Os09g26340 // LOC_Os08g33100 // LOC_Os02g07060 // LOC_Os10g28230 // LOC_Os11g37100 // LOC_Os03g06670 // LOC_Os12g25120 // LOC_Os03g17100 // LOC_Os05g34170
GO:0022607	P	cellular component assembly	16	550	172	24075	5.4e-06	0.00048	// LOC_Os08g38300 // LOC_Os01g64640 // LOC_Os11g14220 // LOC_Os01g59150 // LOC_Os05g36280 // LOC_Os03g51600 // LOC_Os05g51150 // LOC_Os09g26340 // LOC_Os08g33100 // LOC_Os02g07060 // LOC_Os10g28230 // LOC_Os11g37100 // LOC_Os03g06670 // LOC_Os12g25120 // LOC_Os03g17100 // LOC_Os05g34170
GO:0006323	P	DNA packaging	10	550	71	24075	1.3e-05	0.0011	// LOC_Os08g38300 // LOC_Os01g64640 // LOC_Os05g36280 // LOC_Os09g26340 // LOC_Os08g33100 // LOC_Os10g28230 // LOC_Os07g46540 // LOC_Os03g06670 // LOC_Os12g25120 // LOC_Os03g17100
GO:0006629	P	lipid metabolic process	29	550	528	24075	2.6e-05	0.0019	// LOC_Os03g14170 // LOC_Os01g54470 // LOC_Os04g39610 // LOC_Os05g31290 // LOC_Os03g18070 // LOC_Os11g01340 // LOC_Os07g39750 // LOC_Os06g09630 // LOC_Os02g37654 // LOC_Os05g44200 // LOC_Os05g33840 // LOC_Os07g49310 // LOC_Os09g10600 // LOC_Os01g52770 // LOC_Os12g01370 // LOC_Os03g08360 // LOC_Os09g36880 // LOC_Os03g56820 // LOC_Os09g36860 // LOC_Os01g34560 // LOC_Os09g31970 // LOC_Os08g01940 // …
GO:0005975	P	carbohydrate metabolic process	39	550	833	24075	3.5e-05	0.0025	// LOC_Os02g51680 // LOC_Os08g31630 // LOC_Os01g71474 // LOC_Os01g49320 // LOC_Os01g52250 // LOC_Os11g18690 // LOC_Os05g41640 // LOC_Os02g44230 // LOC_Os02g44235 // LOC_Os04g38600 // LOC_Os04g39610 // LOC_Os11g18730 // LOC_Os09g33710 // LOC_Os01g71810 // LOC_Os03g28330 // LOC_Os02g12730 // LOC_Os05g44100 // LOC_Os08g41440 // LOC_Os02g47020 // LOC_Os04g16680 // LOC_Os08g13920 // LOC_Os10g42670 // …
GO:0071103	P	DNA conformation change	10	550	82	24075	4e-05	0.0026	// LOC_Os08g38300 // LOC_Os01g64640 // LOC_Os05g36280 // LOC_Os09g26340 // LOC_Os08g33100 // LOC_Os10g28230 // LOC_Os07g46540 // LOC_Os03g06670 // LOC_Os12g25120 // LOC_Os03g17100
GO:0044281	P	small molecule metabolic process	45	550	1034	24075	4.8e-05	0.0029	// LOC_Os10g01570 // LOC_Os01g54020 // LOC_Os01g13190 // LOC_Os03g14170 // LOC_Os01g31610 // LOC_Os03g56820 // LOC_Os07g48980 // LOC_Os12g02370 // LOC_Os01g08350 // LOC_Os05g38570 // LOC_Os12g39860 // LOC_Os06g15420 // LOC_Os08g39160 // LOC_Os02g41470 // LOC_Os05g45740 // LOC_Os04g39610 // LOC_Os03g51610 // LOC_Os01g16940 // LOC_Os03g63490 // LOC_Os04g53230 // LOC_Os05g06920 // LOC_Os05g48270 // …
GO:0034728	P	nucleosome organization	9	550	70	24075	6.7e-05	0.0033	// LOC_Os08g38300 // LOC_Os01g64640 // LOC_Os05g36280 // LOC_Os09g26340 // LOC_Os08g33100 // LOC_Os10g28230 // LOC_Os03g06670 // LOC_Os12g25120 // LOC_Os03g17100
GO:0065004	P	protein-DNA complex assembly	9	550	70	24075	6.7e-05	0.0033	// LOC_Os08g38300 // LOC_Os01g64640 // LOC_Os05g36280 // LOC_Os09g26340 // LOC_Os08g33100 // LOC_Os10g28230 // LOC_Os03g06670 // LOC_Os12g25120 // LOC_Os03g17100
GO:0031497	P	chromatin assembly	9	550	70	24075	6.7e-05	0.0033	// LOC_Os08g38300 // LOC_Os01g64640 // LOC_Os05g36280 // LOC_Os09g26340 // LOC_Os08g33100 // LOC_Os10g28230 // LOC_Os03g06670 // LOC_Os12g25120 // LOC_Os03g17100
GO:0006334	P	nucleosome assembly	9	550	70	24075	6.7e-05	0.0033	// LOC_Os08g38300 // LOC_Os01g64640 // LOC_Os05g36280 // LOC_Os09g26340 // LOC_Os08g33100 // LOC_Os10g28230 // LOC_Os03g06670 // LOC_Os12g25120 // LOC_Os03g17100
GO:0044085	P	cellular component biogenesis	17	550	239	24075	7e-05	0.0033	// LOC_Os08g38300 // LOC_Os01g64640 // LOC_Os09g32976 // LOC_Os11g14220 // LOC_Os01g59150 // LOC_Os05g36280 // LOC_Os03g51600 // LOC_Os05g51150 // LOC_Os09g26340 // LOC_Os08g33100 // LOC_Os02g07060 // LOC_Os10g28230 // LOC_Os11g37100 // LOC_Os03g06670 // LOC_Os12g25120 // LOC_Os03g17100 // LOC_Os05g34170
GO:0055114	P	oxidation reduction	54	550	1351	24075	7.6e-05	0.0034	// LOC_Os01g25820 // LOC_Os10g17260 // LOC_Os11g42220 // LOC_Os03g41510 // LOC_Os01g13190 // LOC_Os03g56820 // LOC_Os01g61880 // LOC_Os04g51300 // LOC_Os02g14440 // LOC_Os10g36390 // LOC_Os04g40730 // LOC_Os03g04530 // LOC_Os04g58200 // LOC_Os06g43370 // LOC_Os02g43194 // LOC_Os03g18070 // LOC_Os04g37480 // LOC_Os02g14170 // LOC_Os04g59150 // LOC_Os11g01340 // LOC_Os11g41680 // LOC_Os05g41990 // …
GO:0005992	P	trehalose biosynthetic process	6	550	28	24075	9.5e-05	0.0041	// LOC_Os02g51680 // LOC_Os08g31630 // LOC_Os05g44100 // LOC_Os02g44230 // LOC_Os02g44235 // LOC_Os05g44210
GO:0005991	P	trehalose metabolic process	6	550	29	24075	0.00011	0.0046	// LOC_Os02g51680 // LOC_Os08g31630 // LOC_Os05g44100 // LOC_Os02g44230 // LOC_Os02g44235 // LOC_Os05g44210
GO:0005984	P	disaccharide metabolic process	7	550	44	24075	0.00013	0.005	// LOC_Os02g51680 // LOC_Os08g31630 // LOC_Os03g28330 // LOC_Os05g44100 // LOC_Os02g44230 // LOC_Os02g44235 // LOC_Os05g44210
GO:0016137	P	glycoside metabolic process	7	550	44	24075	0.00013	0.005	// LOC_Os02g51680 // LOC_Os08g31630 // LOC_Os03g28330 // LOC_Os05g44100 // LOC_Os02g44230 // LOC_Os02g44235 // LOC_Os05g44210
GO:0016138	P	glycoside biosynthetic process	6	550	31	24075	0.00016	0.0054	// LOC_Os02g51680 // LOC_Os08g31630 // LOC_Os05g44100 // LOC_Os02g44230 // LOC_Os02g44235 // LOC_Os05g44210
GO:0046351	P	disaccharide biosynthetic process	6	550	31	24075	0.00016	0.0054	// LOC_Os02g51680 // LOC_Os08g31630 // LOC_Os05g44100 // LOC_Os02g44230 // LOC_Os02g44235 // LOC_Os05g44210
GO:0006633	P	fatty acid biosynthetic process	9	550	81	24075	0.00018	0.006	// LOC_Os09g36860 // LOC_Os01g34560 // LOC_Os06g09630 // LOC_Os03g08360 // LOC_Os11g31900 // LOC_Os05g31290 // LOC_Os03g56820 // LOC_Os03g14170 // LOC_Os09g10600
GO:0007018	P	microtubule-based movement	8	550	63	24075	0.00018	0.006	// LOC_Os03g39020 // LOC_Os11g14220 // LOC_Os01g59150 // LOC_Os05g33030 // LOC_Os03g51600 // LOC_Os02g07060 // LOC_Os05g34170 // LOC_Os06g07280
GO:0009311	P	oligosaccharide metabolic process	7	550	47	24075	0.00019	0.006	// LOC_Os02g51680 // LOC_Os08g31630 // LOC_Os03g28330 // LOC_Os05g44100 // LOC_Os02g44230 // LOC_Os02g44235 // LOC_Os05g44210
GO:0009312	P	oligosaccharide biosynthetic process	6	550	33	24075	0.00021	0.0064	// LOC_Os02g51680 // LOC_Os08g31630 // LOC_Os05g44100 // LOC_Os02g44230 // LOC_Os02g44235 // LOC_Os05g44210
GO:0044283	P	small molecule biosynthetic process	19	550	320	24075	0.00025	0.0074	// LOC_Os09g36860 // LOC_Os02g41590 // LOC_Os01g34560 // LOC_Os05g38570 // LOC_Os12g16200 // LOC_Os01g13190 // LOC_Os06g15420 // LOC_Os06g09630 // LOC_Os03g08360 // LOC_Os11g31900 // LOC_Os05g31290 // LOC_Os03g56820 // LOC_Os03g14170 // LOC_Os07g48980 // LOC_Os01g16940 // LOC_Os12g02370 // LOC_Os12g39860 // LOC_Os09g10600 // LOC_Os03g63490
GO:0051258	P	protein polymerization	5	550	24	24075	0.00042	0.012	// LOC_Os01g59150 // LOC_Os11g14220 // LOC_Os02g07060 // LOC_Os05g34170 // LOC_Os03g51600
GO:0046483	P	heterocycle metabolic process	18	550	312	24075	0.0005	0.014	// LOC_Os08g39160 // LOC_Os02g51080 // LOC_Os05g48270 // LOC_Os02g41590 // LOC_Os01g53720 // LOC_Os01g13190 // LOC_Os01g43390 // LOC_Os05g45740 // LOC_Os12g36194 // LOC_Os06g12600 // LOC_Os03g19930 // LOC_Os01g16940 // LOC_Os07g48980 // LOC_Os03g21900 // LOC_Os12g39860 // LOC_Os01g08350 // LOC_Os07g32880 // LOC_Os12g34108
GO:0006631	P	fatty acid metabolic process	9	550	97	24075	0.00062	0.017	// LOC_Os09g36860 // LOC_Os01g34560 // LOC_Os06g09630 // LOC_Os03g08360 // LOC_Os11g31900 // LOC_Os05g31290 // LOC_Os03g56820 // LOC_Os03g14170 // LOC_Os09g10600
GO:0018130	P	heterocycle biosynthetic process	8	550	79	24075	0.00073	0.019	// LOC_Os03g21900 // LOC_Os02g51080 // LOC_Os01g13190 // LOC_Os01g43390 // LOC_Os07g48980 // LOC_Os01g16940 // LOC_Os02g41590 // LOC_Os12g39860
GO:0007017	P	microtubule-based process	8	550	79	24075	0.00073	0.019	// LOC_Os03g39020 // LOC_Os11g14220 // LOC_Os01g59150 // LOC_Os05g33030 // LOC_Os03g51600 // LOC_Os02g07060 // LOC_Os05g34170 // LOC_Os06g07280
GO:0044262	P	cellular carbohydrate metabolic process	20	550	385	24075	0.00087	0.022	// LOC_Os11g07020 // LOC_Os02g51680 // LOC_Os08g31630 // LOC_Os03g28330 // LOC_Os03g51610 // LOC_Os03g03720 // LOC_Os01g52250 // LOC_Os05g44100 // LOC_Os10g42670 // LOC_Os04g51520 // LOC_Os05g41640 // LOC_Os02g44230 // LOC_Os02g44235 // LOC_Os12g36890 // LOC_Os05g44210 // LOC_Os04g38600 // LOC_Os06g05860 // LOC_Os04g39610 // LOC_Os06g12600 // LOC_Os08g13920
GO:0006869	P	lipid transport	9	550	103	24075	0.00093	0.022	// LOC_Os10g36160 // LOC_Os03g14642 // LOC_Os03g01300 // LOC_Os04g55170 // LOC_Os04g52260 // LOC_Os04g52250 // LOC_Os03g14654 // LOC_Os04g46830 // LOC_Os02g44320
GO:0010876	P	lipid localization	9	550	103	24075	0.00093	0.022	// LOC_Os10g36160 // LOC_Os03g14642 // LOC_Os03g01300 // LOC_Os04g55170 // LOC_Os04g52260 // LOC_Os04g52250 // LOC_Os03g14654 // LOC_Os04g46830 // LOC_Os02g44320
GO:0032787	P	monocarboxylic acid metabolic process	10	550	130	24075	0.0012	0.029	// LOC_Os09g36860 // LOC_Os01g34560 // LOC_Os06g09630 // LOC_Os03g08360 // LOC_Os11g31900 // LOC_Os05g31290 // LOC_Os03g56820 // LOC_Os03g14170 // LOC_Os07g48980 // LOC_Os09g10600
GO:0008610	P	lipid biosynthetic process	12	550	180	24075	0.0013	0.03	// LOC_Os09g36860 // LOC_Os01g34560 // LOC_Os06g09630 // LOC_Os09g31970 // LOC_Os03g08360 // LOC_Os11g31900 // LOC_Os05g31290 // LOC_Os03g56820 // LOC_Os03g14170 // LOC_Os05g33840 // LOC_Os09g10600 // LOC_Os06g37610
GO:0044267	P	cellular protein metabolic process	90	550	2877	24075	0.0015	0.034	// LOC_Os01g42294 // LOC_Os01g38229 // LOC_Os01g02080 // LOC_Os01g41730 // LOC_Os01g64090 // LOC_Os07g36090 // LOC_Os06g46930 // LOC_Os07g08660 // LOC_Os07g33997 // LOC_Os05g46430 // LOC_Os03g03570 // LOC_Os01g54480 // LOC_Os02g30050 // LOC_Os03g20730 // LOC_Os02g51790 // LOC_Os04g38750 // LOC_Os05g48220 // LOC_Os04g28180 // LOC_Os01g47660 // LOC_Os03g03360 // LOC_Os10g32920 // LOC_Os03g58050 // …
GO:0055085	P	transmembrane transport	29	550	701	24075	0.0022	0.047	// LOC_Os06g12310 // LOC_Os03g10510 // LOC_Os12g32940 // LOC_Os02g36414 // LOC_Os03g24860 // LOC_Os03g12530 // LOC_Os02g58620 // LOC_Os01g48680 // LOC_Os02g57570 // LOC_Os01g63870 // LOC_Os05g45740 // LOC_Os11g24450 // LOC_Os10g31040 // LOC_Os04g44320 // LOC_Os02g46680 // LOC_Os02g42220 // LOC_Os06g03560 // LOC_Os01g71720 // LOC_Os03g09940 // LOC_Os09g15170 // LOC_Os02g46850 // LOC_Os07g32880 // …
GO:0044255	P	cellular lipid metabolic process	13	550	229	24075	0.0033	0.07	// LOC_Os09g36860 // LOC_Os01g34560 // LOC_Os06g09630 // LOC_Os09g31970 // LOC_Os08g01940 // LOC_Os03g08360 // LOC_Os11g31900 // LOC_Os05g31290 // LOC_Os03g56820 // LOC_Os03g14170 // LOC_Os05g33840 // LOC_Os09g10600 // LOC_Os02g03720
GO:0008152	P	metabolic process	360	550	14398	24075	0.004	0.084	// LOC_Os01g38229 // LOC_Os10g01044 // LOC_Os01g11350 // LOC_Os03g14170 // LOC_Os05g41640 // LOC_Os01g02080 // LOC_Os02g47600 // LOC_Os05g22614 // LOC_Os05g41990 // LOC_Os07g41580 // LOC_Os06g46930 // LOC_Os02g48900 // LOC_Os11g20790 // LOC_Os03g53020 // LOC_Os05g51150 // LOC_Os08g36920 // LOC_Os07g07310 // LOC_Os03g03570 // LOC_Os04g38600 // LOC_Os03g27480 // LOC_Os07g01030 // LOC_Os03g20730 // …
GO:0043623	P	cellular protein complex assembly	5	550	46	24075	0.0055	0.11	// LOC_Os01g59150 // LOC_Os11g14220 // LOC_Os02g07060 // LOC_Os05g34170 // LOC_Os03g51600
GO:0034637	P	cellular carbohydrate biosynthetic process	8	550	114	24075	0.0062	0.12	// LOC_Os02g51680 // LOC_Os08g31630 // LOC_Os01g52250 // LOC_Os05g44100 // LOC_Os02g44230 // LOC_Os02g44235 // LOC_Os12g36890 // LOC_Os05g44210
GO:0016053	P	organic acid biosynthetic process	12	550	222	24075	0.0066	0.13	// LOC_Os09g36860 // LOC_Os01g34560 // LOC_Os06g09630 // LOC_Os01g13190 // LOC_Os06g15420 // LOC_Os03g08360 // LOC_Os11g31900 // LOC_Os05g31290 // LOC_Os03g56820 // LOC_Os03g14170 // LOC_Os01g16940 // LOC_Os09g10600
GO:0046394	P	carboxylic acid biosynthetic process	12	550	222	24075	0.0066	0.13	// LOC_Os09g36860 // LOC_Os01g34560 // LOC_Os06g09630 // LOC_Os01g13190 // LOC_Os06g15420 // LOC_Os03g08360 // LOC_Os11g31900 // LOC_Os05g31290 // LOC_Os03g56820 // LOC_Os03g14170 // LOC_Os01g16940 // LOC_Os09g10600
GO:0009116	P	nucleoside metabolic process	5	550	49	24075	0.007	0.13	// LOC_Os09g31970 // LOC_Os02g41590 // LOC_Os05g06920 // LOC_Os12g36194 // LOC_Os12g39860
GO:0000160	P	two-component signal transduction system (phosphorelay)	5	550	51	24075	0.0082	0.14	// LOC_Os12g04500 // LOC_Os05g09410 // LOC_Os02g35180 // LOC_Os09g36220 // LOC_Os11g04720
GO:0043436	P	oxoacid metabolic process	20	550	473	24075	0.008	0.14	// LOC_Os05g31290 // LOC_Os09g36860 // LOC_Os01g34560 // LOC_Os01g54020 // LOC_Os04g43800 // LOC_Os05g48270 // LOC_Os01g13190 // LOC_Os02g41470 // LOC_Os06g09630 // LOC_Os03g08360 // LOC_Os11g31900 // LOC_Os01g31610 // LOC_Os05g44130 // LOC_Os03g56820 // LOC_Os03g14170 // LOC_Os07g48980 // LOC_Os01g16940 // LOC_Os06g15420 // LOC_Os09g10600 // LOC_Os04g53230
GO:0051234	P	establishment of localization	53	550	1638	24075	0.0081	0.14	// LOC_Os06g12310 // LOC_Os01g20830 // LOC_Os03g01300 // LOC_Os03g10510 // LOC_Os12g32940 // LOC_Os03g04570 // LOC_Os02g36414 // LOC_Os03g14642 // LOC_Os03g24860 // LOC_Os03g12530 // LOC_Os02g58620 // LOC_Os02g32814 // LOC_Os01g08350 // LOC_Os04g44320 // LOC_Os10g36160 // LOC_Os01g48680 // LOC_Os02g46680 // LOC_Os09g12600 // LOC_Os02g37300 // LOC_Os05g45740 // LOC_Os11g24450 // LOC_Os02g37290 // …
GO:0006810	P	transport	53	550	1638	24075	0.0081	0.14	// LOC_Os06g12310 // LOC_Os01g20830 // LOC_Os03g01300 // LOC_Os03g10510 // LOC_Os12g32940 // LOC_Os03g04570 // LOC_Os02g36414 // LOC_Os03g14642 // LOC_Os03g24860 // LOC_Os03g12530 // LOC_Os02g58620 // LOC_Os02g32814 // LOC_Os01g08350 // LOC_Os04g44320 // LOC_Os10g36160 // LOC_Os01g48680 // LOC_Os02g46680 // LOC_Os09g12600 // LOC_Os02g37300 // LOC_Os05g45740 // LOC_Os11g24450 // LOC_Os02g37290 // …
GO:0006082	P	organic acid metabolic process	20	550	474	24075	0.0082	0.14	// LOC_Os05g31290 // LOC_Os09g36860 // LOC_Os01g34560 // LOC_Os01g54020 // LOC_Os04g43800 // LOC_Os05g48270 // LOC_Os01g13190 // LOC_Os02g41470 // LOC_Os06g09630 // LOC_Os03g08360 // LOC_Os11g31900 // LOC_Os01g31610 // LOC_Os05g44130 // LOC_Os03g56820 // LOC_Os03g14170 // LOC_Os07g48980 // LOC_Os01g16940 // LOC_Os06g15420 // LOC_Os09g10600 // LOC_Os04g53230
GO:0019752	P	carboxylic acid metabolic process	20	550	473	24075	0.008	0.14	// LOC_Os05g31290 // LOC_Os09g36860 // LOC_Os01g34560 // LOC_Os01g54020 // LOC_Os04g43800 // LOC_Os05g48270 // LOC_Os01g13190 // LOC_Os02g41470 // LOC_Os06g09630 // LOC_Os03g08360 // LOC_Os11g31900 // LOC_Os01g31610 // LOC_Os05g44130 // LOC_Os03g56820 // LOC_Os03g14170 // LOC_Os07g48980 // LOC_Os01g16940 // LOC_Os06g15420 // LOC_Os09g10600 // LOC_Os04g53230
GO:0016051	P	carbohydrate biosynthetic process	8	550	121	24075	0.0085	0.14	// LOC_Os02g51680 // LOC_Os08g31630 // LOC_Os01g52250 // LOC_Os05g44100 // LOC_Os02g44230 // LOC_Os02g44235 // LOC_Os12g36890 // LOC_Os05g44210
GO:0006979	P	response to oxidative stress	10	550	174	24075	0.0086	0.14	// LOC_Os02g14170 // LOC_Os04g59150 // LOC_Os01g10850 // LOC_Os05g41990 // LOC_Os12g08920 // LOC_Os06g29470 // LOC_Os04g51300 // LOC_Os02g14440 // LOC_Os01g19020 // LOC_Os01g22249
GO:0042180	P	cellular ketone metabolic process	20	550	480	24075	0.0093	0.15	// LOC_Os05g31290 // LOC_Os09g36860 // LOC_Os01g34560 // LOC_Os01g54020 // LOC_Os04g43800 // LOC_Os05g48270 // LOC_Os01g13190 // LOC_Os02g41470 // LOC_Os06g09630 // LOC_Os03g08360 // LOC_Os11g31900 // LOC_Os01g31610 // LOC_Os05g44130 // LOC_Os03g56820 // LOC_Os03g14170 // LOC_Os07g48980 // LOC_Os01g16940 // LOC_Os06g15420 // LOC_Os09g10600 // LOC_Os04g53230
GO:0051179	P	localization	53	550	1651	24075	0.0093	0.15	// LOC_Os06g12310 // LOC_Os01g20830 // LOC_Os03g01300 // LOC_Os03g10510 // LOC_Os12g32940 // LOC_Os03g04570 // LOC_Os02g36414 // LOC_Os03g14642 // LOC_Os03g24860 // LOC_Os03g12530 // LOC_Os02g58620 // LOC_Os02g32814 // LOC_Os01g08350 // LOC_Os04g44320 // LOC_Os10g36160 // LOC_Os01g48680 // LOC_Os02g46680 // LOC_Os09g12600 // LOC_Os02g37300 // LOC_Os05g45740 // LOC_Os11g24450 // LOC_Os02g37290 // …
GO:0055086	P	nucleobase, nucleoside and nucleotide metabolic process	12	550	244	24075	0.013	0.2	// LOC_Os02g41590 // LOC_Os05g06920 // LOC_Os01g53720 // LOC_Os09g31970 // LOC_Os08g39160 // LOC_Os05g45740 // LOC_Os12g36194 // LOC_Os03g19930 // LOC_Os12g34108 // LOC_Os01g08350 // LOC_Os07g32880 // LOC_Os12g39860
GO:0009150	P	purine ribonucleotide metabolic process	8	550	147	24075	0.023	0.36	// LOC_Os01g53720 // LOC_Os08g39160 // LOC_Os05g45740 // LOC_Os12g36194 // LOC_Os03g19930 // LOC_Os01g08350 // LOC_Os07g32880 // LOC_Os12g34108
GO:0051188	P	cofactor biosynthetic process	6	550	94	24075	0.025	0.36	// LOC_Os02g51080 // LOC_Os12g16200 // LOC_Os01g43390 // LOC_Os09g30410 // LOC_Os03g21900 // LOC_Os03g63490
GO:0070271	P	protein complex biogenesis	6	550	94	24075	0.025	0.36	// LOC_Os11g14220 // LOC_Os01g59150 // LOC_Os03g51600 // LOC_Os05g51150 // LOC_Os02g07060 // LOC_Os05g34170
GO:0006461	P	protein complex assembly	6	550	94	24075	0.025	0.36	// LOC_Os11g14220 // LOC_Os01g59150 // LOC_Os03g51600 // LOC_Os05g51150 // LOC_Os02g07060 // LOC_Os05g34170
GO:0042221	P	response to chemical stimulus	13	550	301	24075	0.025	0.36	// LOC_Os12g03260 // LOC_Os02g57570 // LOC_Os02g14170 // LOC_Os04g59150 // LOC_Os01g10850 // LOC_Os05g41990 // LOC_Os12g08920 // LOC_Os06g29470 // LOC_Os04g51300 // LOC_Os02g14440 // LOC_Os01g19020 // LOC_Os02g58620 // LOC_Os01g22249
GO:0034641	P	cellular nitrogen compound metabolic process	17	550	435	24075	0.026	0.37	// LOC_Os03g21900 // LOC_Os06g15420 // LOC_Os02g41590 // LOC_Os02g51080 // LOC_Os04g43800 // LOC_Os01g54020 // LOC_Os05g48270 // LOC_Os01g43390 // LOC_Os01g13190 // LOC_Os02g41470 // LOC_Os07g48980 // LOC_Os01g31610 // LOC_Os05g44130 // LOC_Os01g16940 // LOC_Os12g39860 // LOC_Os05g38570 // LOC_Os04g53230
GO:0009259	P	ribonucleotide metabolic process	8	550	151	24075	0.027	0.37	// LOC_Os01g53720 // LOC_Os08g39160 // LOC_Os05g45740 // LOC_Os12g36194 // LOC_Os03g19930 // LOC_Os01g08350 // LOC_Os07g32880 // LOC_Os12g34108
GO:0006163	P	purine nucleotide metabolic process	8	550	154	24075	0.029	0.41	// LOC_Os01g53720 // LOC_Os08g39160 // LOC_Os05g45740 // LOC_Os12g36194 // LOC_Os03g19930 // LOC_Os01g08350 // LOC_Os07g32880 // LOC_Os12g34108
GO:0006811	P	ion transport	16	550	408	24075	0.03	0.41	// LOC_Os01g20830 // LOC_Os01g48680 // LOC_Os03g10510 // LOC_Os02g37300 // LOC_Os05g05820 // LOC_Os01g45990 // LOC_Os05g45740 // LOC_Os03g09940 // LOC_Os03g12530 // LOC_Os02g37290 // LOC_Os02g32814 // LOC_Os10g31040 // LOC_Os03g09930 // LOC_Os01g08350 // LOC_Os07g32880 // LOC_Os12g34108
GO:0009117	P	nucleotide metabolic process	10	550	218	24075	0.033	0.44	// LOC_Os05g06920 // LOC_Os01g53720 // LOC_Os09g31970 // LOC_Os08g39160 // LOC_Os05g45740 // LOC_Os12g36194 // LOC_Os03g19930 // LOC_Os01g08350 // LOC_Os07g32880 // LOC_Os12g34108
GO:0006753	P	nucleoside phosphate metabolic process	10	550	218	24075	0.033	0.44	// LOC_Os05g06920 // LOC_Os01g53720 // LOC_Os09g31970 // LOC_Os08g39160 // LOC_Os05g45740 // LOC_Os12g36194 // LOC_Os03g19930 // LOC_Os01g08350 // LOC_Os07g32880 // LOC_Os12g34108
GO:0044271	P	cellular nitrogen compound biosynthetic process	10	550	231	24075	0.045	0.59	// LOC_Os03g21900 // LOC_Os06g15420 // LOC_Os02g51080 // LOC_Os01g13190 // LOC_Os01g43390 // LOC_Os07g48980 // LOC_Os01g16940 // LOC_Os02g41590 // LOC_Os05g38570 // LOC_Os12g39860
GO:0051186	P	cofactor metabolic process	7	550	143	24075	0.052	0.67	// LOC_Os02g51080 // LOC_Os12g16200 // LOC_Os09g31970 // LOC_Os01g43390 // LOC_Os09g30410 // LOC_Os03g21900 // LOC_Os03g63490
GO:0009152	P	purine ribonucleotide biosynthetic process	7	550	145	24075	0.055	0.7	// LOC_Os01g53720 // LOC_Os08g39160 // LOC_Os05g45740 // LOC_Os12g36194 // LOC_Os03g19930 // LOC_Os07g32880 // LOC_Os12g34108
GO:0009260	P	ribonucleotide biosynthetic process	7	550	149	24075	0.061	0.77	// LOC_Os01g53720 // LOC_Os08g39160 // LOC_Os05g45740 // LOC_Os12g36194 // LOC_Os03g19930 // LOC_Os07g32880 // LOC_Os12g34108
GO:0006164	P	purine nucleotide biosynthetic process	7	550	150	24075	0.063	0.78	// LOC_Os01g53720 // LOC_Os08g39160 // LOC_Os05g45740 // LOC_Os12g36194 // LOC_Os03g19930 // LOC_Os07g32880 // LOC_Os12g34108
GO:0006073	P	cellular glucan metabolic process	5	550	95	24075	0.074	0.88	// LOC_Os10g42670 // LOC_Os01g52250 // LOC_Os04g51520 // LOC_Os12g36890 // LOC_Os08g13920
GO:0044042	P	glucan metabolic process	5	550	95	24075	0.074	0.88	// LOC_Os10g42670 // LOC_Os01g52250 // LOC_Os04g51520 // LOC_Os12g36890 // LOC_Os08g13920
GO:0006519	P	cellular amino acid and derivative metabolic process	14	550	391	24075	0.072	0.88	// LOC_Os05g48270 // LOC_Os06g15420 // LOC_Os04g43800 // LOC_Os01g54020 // LOC_Os12g16200 // LOC_Os01g13190 // LOC_Os02g41470 // LOC_Os07g48980 // LOC_Os01g31610 // LOC_Os05g44130 // LOC_Os01g16940 // LOC_Os12g02370 // LOC_Os03g63490 // LOC_Os04g53230
GO:0080090	P	regulation of primary metabolic process	37	550	1626	24075	0.53	1	// LOC_Os12g41060 // LOC_Os01g11350 // LOC_Os09g36220 // LOC_Os02g51320 // LOC_Os08g32085 // LOC_Os01g16650 // LOC_Os09g35030 // LOC_Os06g01934 // LOC_Os08g42470 // LOC_Os03g03164 // LOC_Os04g58800 // LOC_Os11g04720 // LOC_Os11g32100 // LOC_Os06g17410 // LOC_Os07g41580 // LOC_Os11g45280 // LOC_Os12g40900 // LOC_Os03g04310 // LOC_Os05g51150 // LOC_Os08g36920 // LOC_Os09g29960 // LOC_Os10g42490 // …
GO:0019222	P	regulation of metabolic process	40	550	1664	24075	0.39	1	// LOC_Os10g01570 // LOC_Os12g41060 // LOC_Os01g11350 // LOC_Os09g36220 // LOC_Os02g51320 // LOC_Os08g32085 // LOC_Os01g16650 // LOC_Os09g35030 // LOC_Os06g01934 // LOC_Os08g42470 // LOC_Os03g03164 // LOC_Os04g58800 // LOC_Os01g31690 // LOC_Os11g04720 // LOC_Os11g32100 // LOC_Os06g17410 // LOC_Os07g41580 // LOC_Os11g45280 // LOC_Os12g40900 // LOC_Os03g04310 // LOC_Os05g51150 // LOC_Os08g36920 // …
GO:0009165	P	nucleotide biosynthetic process	7	550	179	24075	0.12	1	// LOC_Os01g53720 // LOC_Os08g39160 // LOC_Os05g45740 // LOC_Os12g36194 // LOC_Os03g19930 // LOC_Os07g32880 // LOC_Os12g34108
GO:0044282	P	small molecule catabolic process	6	550	146	24075	0.13	1	// LOC_Os11g07020 // LOC_Os04g43800 // LOC_Os05g48270 // LOC_Os05g41640 // LOC_Os06g05860 // LOC_Os04g53230
GO:0009199	P	ribonucleoside triphosphate metabolic process	6	550	134	24075	0.094	1	// LOC_Os01g53720 // LOC_Os05g45740 // LOC_Os12g36194 // LOC_Os01g08350 // LOC_Os07g32880 // LOC_Os12g34108
GO:0006260	P	DNA replication	5	550	2898	24075	1	1	// LOC_Os01g36390 // LOC_Os05g39850 // LOC_Os03g11540 // LOC_Os05g14590 // LOC_Os12g13950
GO:0033036	P	macromolecule localization	13	550	411	24075	0.16	1	// LOC_Os10g36160 // LOC_Os03g14642 // LOC_Os03g01300 // LOC_Os04g55170 // LOC_Os03g52650 // LOC_Os04g52260 // LOC_Os07g46540 // LOC_Os04g52250 // LOC_Os03g14654 // LOC_Os04g46830 // LOC_Os05g46550 // LOC_Os02g03720 // LOC_Os02g44320
GO:0009206	P	purine ribonucleoside triphosphate biosynthetic process	5	550	132	24075	0.19	1	// LOC_Os01g53720 // LOC_Os05g45740 // LOC_Os07g32880 // LOC_Os12g36194 // LOC_Os12g34108
GO:0009205	P	purine ribonucleoside triphosphate metabolic process	6	550	134	24075	0.094	1	// LOC_Os01g53720 // LOC_Os05g45740 // LOC_Os12g36194 // LOC_Os01g08350 // LOC_Os07g32880 // LOC_Os12g34108
GO:0009201	P	ribonucleoside triphosphate biosynthetic process	5	550	132	24075	0.19	1	// LOC_Os01g53720 // LOC_Os05g45740 // LOC_Os07g32880 // LOC_Os12g36194 // LOC_Os12g34108
GO:0060255	P	regulation of macromolecule metabolic process	38	550	1640	24075	0.49	1	// LOC_Os10g01570 // LOC_Os12g41060 // LOC_Os01g11350 // LOC_Os09g36220 // LOC_Os02g51320 // LOC_Os08g32085 // LOC_Os01g16650 // LOC_Os09g35030 // LOC_Os06g01934 // LOC_Os08g42470 // LOC_Os03g03164 // LOC_Os04g58800 // LOC_Os11g04720 // LOC_Os11g32100 // LOC_Os06g17410 // LOC_Os07g41580 // LOC_Os11g45280 // LOC_Os12g40900 // LOC_Os03g04310 // LOC_Os05g51150 // LOC_Os08g36920 // LOC_Os09g29960 // …
GO:0046034	P	ATP metabolic process	5	550	129	24075	0.18	1	// LOC_Os01g53720 // LOC_Os05g45740 // LOC_Os01g08350 // LOC_Os07g32880 // LOC_Os12g34108
GO:0019538	P	protein metabolic process	106	550	4333	24075	0.24	1	// LOC_Os01g42294 // LOC_Os03g29810 // LOC_Os01g38229 // LOC_Os02g48900 // LOC_Os01g02080 // LOC_Os01g41730 // LOC_Os01g64090 // LOC_Os07g36090 // LOC_Os12g01360 // LOC_Os08g40170 // LOC_Os06g46930 // LOC_Os07g08660 // LOC_Os07g33997 // LOC_Os05g46430 // LOC_Os03g03570 // LOC_Os01g54480 // LOC_Os02g30050 // LOC_Os03g27480 // LOC_Os03g20730 // LOC_Os04g38750 // LOC_Os05g48220 // LOC_Os04g28180 // …
GO:0006457	P	protein folding	8	550	202	24075	0.1	1	// LOC_Os06g09688 // LOC_Os02g54060 // LOC_Os03g20730 // LOC_Os01g02080 // LOC_Os06g22690 // LOC_Os01g38229 // LOC_Os01g18210 // LOC_Os08g29370
GO:0034645	P	cellular macromolecule biosynthetic process	98	550	5248	24075	0.99	1	// LOC_Os04g39700 // LOC_Os04g38750 // LOC_Os01g64090 // LOC_Os07g36090 // LOC_Os07g41580 // LOC_Os06g46930 // LOC_Os07g08660 // LOC_Os03g53020 // LOC_Os06g17410 // LOC_Os01g09510 // LOC_Os07g33997 // LOC_Os05g46430 // LOC_Os05g39850 // LOC_Os05g03860 // LOC_Os05g48220 // LOC_Os04g28180 // LOC_Os03g03360 // LOC_Os10g32920 // LOC_Os09g36220 // LOC_Os02g51320 // LOC_Os12g32380 // LOC_Os01g31610 // …
GO:0009141	P	nucleoside triphosphate metabolic process	6	550	135	24075	0.097	1	// LOC_Os01g53720 // LOC_Os05g45740 // LOC_Os12g36194 // LOC_Os01g08350 // LOC_Os07g32880 // LOC_Os12g34108
GO:0009142	P	nucleoside triphosphate biosynthetic process	5	550	132	24075	0.19	1	// LOC_Os01g53720 // LOC_Os05g45740 // LOC_Os07g32880 // LOC_Os12g36194 // LOC_Os12g34108
GO:0009144	P	purine nucleoside triphosphate metabolic process	6	550	134	24075	0.094	1	// LOC_Os01g53720 // LOC_Os05g45740 // LOC_Os12g36194 // LOC_Os01g08350 // LOC_Os07g32880 // LOC_Os12g34108
GO:0009145	P	purine nucleoside triphosphate biosynthetic process	5	550	132	24075	0.19	1	// LOC_Os01g53720 // LOC_Os05g45740 // LOC_Os07g32880 // LOC_Os12g36194 // LOC_Os12g34108
GO:0006807	P	nitrogen compound metabolic process	77	550	7073	24075	1	1	// LOC_Os01g43390 // LOC_Os10g01570 // LOC_Os01g54020 // LOC_Os06g51350 // LOC_Os12g41060 // LOC_Os01g13190 // LOC_Os09g36220 // LOC_Os02g51320 // LOC_Os12g36194 // LOC_Os01g31610 // LOC_Os08g32085 // LOC_Os07g48980 // LOC_Os03g21900 // LOC_Os09g35030 // LOC_Os12g40900 // LOC_Os08g42470 // LOC_Os11g37100 // LOC_Os01g08350 // LOC_Os09g36240 // LOC_Os12g39860 // LOC_Os06g15420 // LOC_Os01g64090 // …
GO:0034660	P	ncRNA metabolic process	5	550	139	24075	0.22	1	// LOC_Os06g51350 // LOC_Os01g31610 // LOC_Os02g41470 // LOC_Os03g07850 // LOC_Os01g54020
GO:0050789	P	regulation of biological process	44	550	2027	24075	0.66	1	// LOC_Os10g01570 // LOC_Os12g41060 // LOC_Os01g11350 // LOC_Os09g36220 // LOC_Os02g51320 // LOC_Os08g32085 // LOC_Os01g16650 // LOC_Os09g35030 // LOC_Os06g01934 // LOC_Os08g42470 // LOC_Os05g11090 // LOC_Os03g03164 // LOC_Os04g58800 // LOC_Os01g31690 // LOC_Os05g26820 // LOC_Os03g20720 // LOC_Os11g04720 // LOC_Os11g32100 // LOC_Os06g17410 // LOC_Os07g41580 // LOC_Os11g45280 // LOC_Os12g40900 // …
GO:0044264	P	cellular polysaccharide metabolic process	5	550	103	24075	0.095	1	// LOC_Os10g42670 // LOC_Os01g52250 // LOC_Os04g51520 // LOC_Os12g36890 // LOC_Os08g13920
GO:0044260	P	cellular macromolecule metabolic process	145	550	9350	24075	1	1	// LOC_Os01g42294 // LOC_Os10g01570 // LOC_Os01g38229 // LOC_Os04g39700 // LOC_Os05g41640 // LOC_Os01g02080 // LOC_Os01g41730 // LOC_Os01g64090 // LOC_Os07g36090 // LOC_Os08g40170 // LOC_Os07g41580 // LOC_Os06g46930 // LOC_Os10g42670 // LOC_Os07g08660 // LOC_Os03g53020 // LOC_Os06g17410 // LOC_Os08g36920 // LOC_Os07g33997 // LOC_Os07g07310 // LOC_Os05g46430 // LOC_Os03g03570 // LOC_Os05g39850 // …
GO:0016043	P	cellular component organization	18	550	1240	24075	0.99	1	// LOC_Os08g38300 // LOC_Os01g64640 // LOC_Os11g14220 // LOC_Os05g31160 // LOC_Os01g59150 // LOC_Os05g36280 // LOC_Os03g51600 // LOC_Os05g51150 // LOC_Os09g26340 // LOC_Os08g33100 // LOC_Os02g07060 // LOC_Os10g28230 // LOC_Os07g46540 // LOC_Os11g37100 // LOC_Os03g06670 // LOC_Os12g25120 // LOC_Os03g17100 // LOC_Os05g34170
GO:0065007	P	biological regulation	47	550	2125	24075	0.61	1	// LOC_Os10g01570 // LOC_Os12g41060 // LOC_Os01g11350 // LOC_Os09g36220 // LOC_Os02g51320 // LOC_Os08g32085 // LOC_Os01g16650 // LOC_Os09g35030 // LOC_Os06g01934 // LOC_Os08g42470 // LOC_Os05g11090 // LOC_Os03g03164 // LOC_Os01g58280 // LOC_Os04g58800 // LOC_Os01g31690 // LOC_Os05g26820 // LOC_Os03g20720 // LOC_Os11g04720 // LOC_Os11g32100 // LOC_Os06g17410 // LOC_Os04g03810 // LOC_Os07g41580 // …
GO:0006812	P	cation transport	11	550	348	24075	0.18	1	// LOC_Os01g20830 // LOC_Os02g37300 // LOC_Os02g32814 // LOC_Os01g45990 // LOC_Os05g45740 // LOC_Os03g12530 // LOC_Os02g37290 // LOC_Os05g05820 // LOC_Os01g08350 // LOC_Os07g32880 // LOC_Os12g34108
GO:0065009	P	regulation of molecular function	5	550	121	24075	0.15	1	// LOC_Os03g40830 // LOC_Os08g05650 // LOC_Os03g20720 // LOC_Os04g03810 // LOC_Os01g58280
GO:0016265	P	death	5	550	544	24075	0.99	1	// LOC_Os07g29820 // LOC_Os01g36640 // LOC_Os01g58530 // LOC_Os11g10550 // LOC_Os09g10054
GO:0006915	P	apoptosis	5	550	532	24075	0.99	1	// LOC_Os07g29820 // LOC_Os01g36640 // LOC_Os01g58530 // LOC_Os11g10550 // LOC_Os09g10054
GO:0009308	P	amine metabolic process	11	550	380	24075	0.26	1	// LOC_Os06g15420 // LOC_Os04g43800 // LOC_Os01g54020 // LOC_Os05g48270 // LOC_Os01g13190 // LOC_Os02g41470 // LOC_Os07g48980 // LOC_Os01g31610 // LOC_Os05g44130 // LOC_Os01g16940 // LOC_Os04g53230
GO:0009889	P	regulation of biosynthetic process	35	550	1564	24075	0.57	1	// LOC_Os12g41060 // LOC_Os01g11350 // LOC_Os09g36220 // LOC_Os02g51320 // LOC_Os08g32085 // LOC_Os09g35030 // LOC_Os06g01934 // LOC_Os08g42470 // LOC_Os03g03164 // LOC_Os11g04720 // LOC_Os11g32100 // LOC_Os06g17410 // LOC_Os07g41580 // LOC_Os11g45280 // LOC_Os12g40900 // LOC_Os03g04310 // LOC_Os05g51150 // LOC_Os08g36920 // LOC_Os09g29960 // LOC_Os10g42490 // LOC_Os09g16510 // LOC_Os08g29660 // …
GO:0050790	P	regulation of catalytic activity	5	550	120	24075	0.15	1	// LOC_Os03g40830 // LOC_Os08g05650 // LOC_Os03g20720 // LOC_Os04g03810 // LOC_Os01g58280
GO:0019318	P	hexose metabolic process	5	550	133	24075	0.2	1	// LOC_Os05g41640 // LOC_Os04g38600 // LOC_Os03g03720 // LOC_Os06g05860 // LOC_Os11g07020
GO:0050794	P	regulation of cellular process	41	550	1955	24075	0.74	1	// LOC_Os12g41060 // LOC_Os01g11350 // LOC_Os09g36220 // LOC_Os02g51320 // LOC_Os08g32085 // LOC_Os09g35030 // LOC_Os06g01934 // LOC_Os08g42470 // LOC_Os05g11090 // LOC_Os03g03164 // LOC_Os01g31690 // LOC_Os05g26820 // LOC_Os03g20720 // LOC_Os11g04720 // LOC_Os11g32100 // LOC_Os06g17410 // LOC_Os07g41580 // LOC_Os11g45280 // LOC_Os12g40900 // LOC_Os03g04310 // LOC_Os05g51150 // LOC_Os08g36920 // …
GO:0006952	P	defense response	5	550	452	24075	0.98	1	// LOC_Os07g29820 // LOC_Os01g36640 // LOC_Os01g58530 // LOC_Os11g10550 // LOC_Os09g10054
GO:0012501	P	programmed cell death	5	550	532	24075	0.99	1	// LOC_Os07g29820 // LOC_Os01g36640 // LOC_Os01g58530 // LOC_Os11g10550 // LOC_Os09g10054
GO:0043412	P	macromolecule modification	27	550	1979	24075	1	1	// LOC_Os03g13010 // LOC_Os01g42294 // LOC_Os10g01570 // LOC_Os07g49240 // LOC_Os01g16650 // LOC_Os06g18000 // LOC_Os01g41730 // LOC_Os04g58800 // LOC_Os03g12390 // LOC_Os05g26820 // LOC_Os02g53750 // LOC_Os06g05870 // LOC_Os11g45280 // LOC_Os04g48760 // LOC_Os12g01700 // LOC_Os02g56380 // LOC_Os07g43900 // LOC_Os08g44320 // LOC_Os03g03570 // LOC_Os01g67720 // LOC_Os01g54480 // LOC_Os01g48390 // …
GO:0050896	P	response to stimulus	22	550	1026	24075	0.65	1	// LOC_Os04g51300 // LOC_Os02g14440 // LOC_Os02g58620 // LOC_Os07g29820 // LOC_Os09g36240 // LOC_Os02g14170 // LOC_Os04g59150 // LOC_Os01g58530 // LOC_Os05g41990 // LOC_Os05g49250 // LOC_Os02g57570 // LOC_Os01g10850 // LOC_Os06g29470 // LOC_Os12g39380 // LOC_Os01g19020 // LOC_Os04g34600 // LOC_Os01g22249 // LOC_Os09g10054 // LOC_Os12g03260 // LOC_Os12g08920 // LOC_Os01g36640 // LOC_Os11g10550
GO:0006950	P	response to stress	18	550	873	24075	0.7	1	// LOC_Os09g36240 // LOC_Os02g14170 // LOC_Os04g59150 // LOC_Os07g29820 // LOC_Os01g10850 // LOC_Os05g41990 // LOC_Os12g08920 // LOC_Os06g29470 // LOC_Os04g51300 // LOC_Os01g36640 // LOC_Os02g14440 // LOC_Os01g19020 // LOC_Os11g10550 // LOC_Os05g49250 // LOC_Os01g58530 // LOC_Os04g34600 // LOC_Os01g22249 // LOC_Os09g10054
GO:0006355	P	regulation of transcription, DNA-dependent	21	550	737	24075	0.18	1	// LOC_Os05g03860 // LOC_Os12g40920 // LOC_Os03g03164 // LOC_Os05g51150 // LOC_Os08g36920 // LOC_Os01g11350 // LOC_Os12g41060 // LOC_Os10g42490 // LOC_Os11g04720 // LOC_Os12g04500 // LOC_Os09g36220 // LOC_Os02g35180 // LOC_Os02g03960 // LOC_Os06g01934 // LOC_Os09g35020 // LOC_Os09g35030 // LOC_Os08g32085 // LOC_Os10g39130 // LOC_Os07g41580 // LOC_Os02g49700 // LOC_Os11g45280
GO:0010556	P	regulation of macromolecule biosynthetic process	35	550	1564	24075	0.57	1	// LOC_Os12g41060 // LOC_Os01g11350 // LOC_Os09g36220 // LOC_Os02g51320 // LOC_Os08g32085 // LOC_Os09g35030 // LOC_Os06g01934 // LOC_Os08g42470 // LOC_Os03g03164 // LOC_Os11g04720 // LOC_Os11g32100 // LOC_Os06g17410 // LOC_Os07g41580 // LOC_Os11g45280 // LOC_Os12g40900 // LOC_Os03g04310 // LOC_Os05g51150 // LOC_Os08g36920 // LOC_Os09g29960 // LOC_Os10g42490 // LOC_Os09g16510 // LOC_Os08g29660 // …
GO:0006350	P	transcription	35	550	1629	24075	0.67	1	// LOC_Os12g41060 // LOC_Os01g11350 // LOC_Os09g36220 // LOC_Os02g51320 // LOC_Os08g32085 // LOC_Os09g35030 // LOC_Os06g01934 // LOC_Os08g42470 // LOC_Os03g03164 // LOC_Os11g04720 // LOC_Os11g32100 // LOC_Os06g17410 // LOC_Os07g41580 // LOC_Os11g45280 // LOC_Os12g40900 // LOC_Os03g04310 // LOC_Os05g51150 // LOC_Os08g36920 // LOC_Os09g29960 // LOC_Os10g42490 // LOC_Os09g16510 // LOC_Os08g29660 // …
GO:0006351	P	transcription, DNA-dependent	21	550	786	24075	0.27	1	// LOC_Os05g03860 // LOC_Os12g40920 // LOC_Os03g03164 // LOC_Os05g51150 // LOC_Os08g36920 // LOC_Os01g11350 // LOC_Os12g41060 // LOC_Os10g42490 // LOC_Os11g04720 // LOC_Os12g04500 // LOC_Os09g36220 // LOC_Os02g35180 // LOC_Os02g03960 // LOC_Os06g01934 // LOC_Os09g35020 // LOC_Os09g35030 // LOC_Os08g32085 // LOC_Os10g39130 // LOC_Os07g41580 // LOC_Os02g49700 // LOC_Os11g45280
GO:0051171	P	regulation of nitrogen compound metabolic process	35	550	1520	24075	0.51	1	// LOC_Os12g41060 // LOC_Os01g11350 // LOC_Os09g36220 // LOC_Os02g51320 // LOC_Os08g32085 // LOC_Os09g35030 // LOC_Os06g01934 // LOC_Os08g42470 // LOC_Os03g03164 // LOC_Os11g04720 // LOC_Os11g32100 // LOC_Os06g17410 // LOC_Os07g41580 // LOC_Os11g45280 // LOC_Os12g40900 // LOC_Os03g04310 // LOC_Os05g51150 // LOC_Os08g36920 // LOC_Os09g29960 // LOC_Os10g42490 // LOC_Os09g16510 // LOC_Os08g29660 // …
GO:0032774	P	RNA biosynthetic process	21	550	788	24075	0.27	1	// LOC_Os05g03860 // LOC_Os12g40920 // LOC_Os03g03164 // LOC_Os05g51150 // LOC_Os08g36920 // LOC_Os01g11350 // LOC_Os12g41060 // LOC_Os10g42490 // LOC_Os11g04720 // LOC_Os12g04500 // LOC_Os09g36220 // LOC_Os02g35180 // LOC_Os02g03960 // LOC_Os06g01934 // LOC_Os09g35020 // LOC_Os09g35030 // LOC_Os08g32085 // LOC_Os10g39130 // LOC_Os07g41580 // LOC_Os02g49700 // LOC_Os11g45280
GO:0016310	P	phosphorylation	26	550	1695	24075	0.99	1	// LOC_Os01g42294 // LOC_Os07g49240 // LOC_Os06g18000 // LOC_Os01g41730 // LOC_Os03g12390 // LOC_Os05g26820 // LOC_Os05g45740 // LOC_Os02g53750 // LOC_Os11g45280 // LOC_Os04g48760 // LOC_Os06g48940 // LOC_Os12g01700 // LOC_Os02g56380 // LOC_Os01g67720 // LOC_Os03g03570 // LOC_Os07g43900 // LOC_Os01g54480 // LOC_Os01g48390 // LOC_Os07g32880 // LOC_Os03g18630 // LOC_Os01g09580 // LOC_Os12g34108 // …
GO:0044248	P	cellular catabolic process	8	550	337	24075	0.51	1	// LOC_Os11g07020 // LOC_Os04g43800 // LOC_Os05g48270 // LOC_Os08g01940 // LOC_Os07g07310 // LOC_Os05g41640 // LOC_Os06g05860 // LOC_Os04g53230
GO:0044249	P	cellular biosynthetic process	136	550	5890	24075	0.46	1	// LOC_Os01g13190 // LOC_Os03g14170 // LOC_Os04g38750 // LOC_Os03g63490 // LOC_Os01g64090 // LOC_Os07g36090 // LOC_Os07g41580 // LOC_Os06g46930 // LOC_Os07g08660 // LOC_Os03g53020 // LOC_Os12g16200 // LOC_Os06g17410 // LOC_Os08g36920 // LOC_Os01g16940 // LOC_Os07g33997 // LOC_Os03g19930 // LOC_Os05g46430 // LOC_Os03g56820 // LOC_Os05g39850 // LOC_Os05g03860 // LOC_Os09g30410 // LOC_Os05g48220 // …
GO:0023052	P	signaling	11	550	447	24075	0.45	1	// LOC_Os09g04890 // LOC_Os05g09410 // LOC_Os05g26820 // LOC_Os09g36220 // LOC_Os11g04720 // LOC_Os12g04500 // LOC_Os08g05650 // LOC_Os02g35180 // LOC_Os03g20720 // LOC_Os01g54480 // LOC_Os11g45280
GO:0006139	P	nucleobase, nucleoside, nucleotide and nucleic acid metabolic process	65	550	6695	24075	1	1	// LOC_Os10g01570 // LOC_Os01g54020 // LOC_Os06g51350 // LOC_Os12g41060 // LOC_Os01g11350 // LOC_Os09g36220 // LOC_Os02g51320 // LOC_Os12g36194 // LOC_Os01g31610 // LOC_Os08g32085 // LOC_Os06g01934 // LOC_Os09g35030 // LOC_Os12g40900 // LOC_Os08g42470 // LOC_Os01g08350 // LOC_Os09g36240 // LOC_Os12g39860 // LOC_Os01g64090 // LOC_Os03g03164 // LOC_Os02g41470 // LOC_Os08g39160 // LOC_Os01g36390 // …
GO:0009056	P	catabolic process	8	550	433	24075	0.77	1	// LOC_Os11g07020 // LOC_Os04g43800 // LOC_Os05g48270 // LOC_Os08g01940 // LOC_Os07g07310 // LOC_Os05g41640 // LOC_Os06g05860 // LOC_Os04g53230
GO:0006508	P	proteolysis	15	550	1579	24075	1	1	// LOC_Os03g52070 // LOC_Os06g06770 // LOC_Os02g48900 // LOC_Os06g40818 // LOC_Os01g58280 // LOC_Os03g27480 // LOC_Os03g40830 // LOC_Os06g02780 // LOC_Os04g38640 // LOC_Os06g43930 // LOC_Os10g43050 // LOC_Os12g07780 // LOC_Os04g03810 // LOC_Os05g06660 // LOC_Os03g29810
GO:0015672	P	monovalent inorganic cation transport	5	550	155	24075	0.29	1	// LOC_Os05g45740 // LOC_Os01g45990 // LOC_Os01g08350 // LOC_Os07g32880 // LOC_Os12g34108
GO:0016070	P	RNA metabolic process	30	550	1088	24075	0.17	1	// LOC_Os01g54020 // LOC_Os06g51350 // LOC_Os09g35020 // LOC_Os09g36220 // LOC_Os01g31610 // LOC_Os08g32085 // LOC_Os09g35030 // LOC_Os06g01934 // LOC_Os01g64090 // LOC_Os03g03164 // LOC_Os02g41470 // LOC_Os11g04720 // LOC_Os11g37100 // LOC_Os08g36920 // LOC_Os11g45280 // LOC_Os05g51150 // LOC_Os12g40920 // LOC_Os07g07310 // LOC_Os02g35180 // LOC_Os02g03960 // LOC_Os03g07850 // LOC_Os01g11350 // …
GO:0043687	P	post-translational protein modification	26	550	1815	24075	1	1	// LOC_Os03g13010 // LOC_Os01g42294 // LOC_Os07g49240 // LOC_Os01g16650 // LOC_Os06g18000 // LOC_Os01g41730 // LOC_Os04g58800 // LOC_Os03g12390 // LOC_Os05g26820 // LOC_Os02g53750 // LOC_Os06g05870 // LOC_Os11g45280 // LOC_Os04g48760 // LOC_Os12g01700 // LOC_Os02g56380 // LOC_Os01g67720 // LOC_Os08g44320 // LOC_Os03g03570 // LOC_Os07g43900 // LOC_Os01g54480 // LOC_Os01g48390 // LOC_Os03g18630 // …
GO:0009987	P	cellular process	290	550	12839	24075	0.63	1	// LOC_Os12g32940 // LOC_Os01g42294 // LOC_Os01g63870 // LOC_Os10g01570 // LOC_Os09g30340 // LOC_Os01g38229 // LOC_Os01g13190 // LOC_Os06g03560 // LOC_Os03g14170 // LOC_Os05g41640 // LOC_Os01g02080 // LOC_Os01g65690 // LOC_Os02g49440 // LOC_Os01g41730 // LOC_Os04g39610 // LOC_Os03g63490 // LOC_Os01g48680 // LOC_Os01g64090 // LOC_Os10g39130 // LOC_Os02g41470 // LOC_Os07g36090 // LOC_Os03g51600 // …
GO:0030001	P	metal ion transport	6	550	214	24075	0.37	1	// LOC_Os01g20830 // LOC_Os02g37300 // LOC_Os02g32814 // LOC_Os01g45990 // LOC_Os02g37290 // LOC_Os05g05820
GO:0005996	P	monosaccharide metabolic process	6	550	150	24075	0.14	1	// LOC_Os11g07020 // LOC_Os03g03720 // LOC_Os05g41640 // LOC_Os04g38600 // LOC_Os06g05860 // LOC_Os06g12600
GO:0051252	P	regulation of RNA metabolic process	21	550	740	24075	0.19	1	// LOC_Os05g03860 // LOC_Os12g40920 // LOC_Os03g03164 // LOC_Os05g51150 // LOC_Os08g36920 // LOC_Os01g11350 // LOC_Os12g41060 // LOC_Os10g42490 // LOC_Os11g04720 // LOC_Os12g04500 // LOC_Os09g36220 // LOC_Os02g35180 // LOC_Os02g03960 // LOC_Os06g01934 // LOC_Os09g35020 // LOC_Os09g35030 // LOC_Os08g32085 // LOC_Os10g39130 // LOC_Os07g41580 // LOC_Os02g49700 // LOC_Os11g45280
GO:0006333	P	chromatin assembly or disassembly	9	550	982	24075	1	1	// LOC_Os08g38300 // LOC_Os01g64640 // LOC_Os05g36280 // LOC_Os09g26340 // LOC_Os08g33100 // LOC_Os10g28230 // LOC_Os03g06670 // LOC_Os12g25120 // LOC_Os03g17100
GO:0043170	P	macromolecule metabolic process	161	550	10433	24075	1	1	// LOC_Os01g42294 // LOC_Os10g01570 // LOC_Os03g29810 // LOC_Os01g38229 // LOC_Os02g48900 // LOC_Os05g41640 // LOC_Os01g02080 // LOC_Os01g41730 // LOC_Os01g64090 // LOC_Os07g36090 // LOC_Os12g01360 // LOC_Os08g40170 // LOC_Os07g41580 // LOC_Os06g46930 // LOC_Os10g42670 // LOC_Os07g08660 // LOC_Os06g17410 // LOC_Os08g36920 // LOC_Os07g33997 // LOC_Os07g07310 // LOC_Os05g46430 // LOC_Os03g03570 // …
GO:0006006	P	glucose metabolic process	5	550	109	24075	0.11	1	// LOC_Os05g41640 // LOC_Os04g38600 // LOC_Os03g03720 // LOC_Os06g05860 // LOC_Os11g07020
GO:0044106	P	cellular amine metabolic process	11	550	333	24075	0.15	1	// LOC_Os06g15420 // LOC_Os04g43800 // LOC_Os01g54020 // LOC_Os05g48270 // LOC_Os01g13190 // LOC_Os02g41470 // LOC_Os07g48980 // LOC_Os01g31610 // LOC_Os05g44130 // LOC_Os01g16940 // LOC_Os04g53230
GO:0031326	P	regulation of cellular biosynthetic process	35	550	1564	24075	0.57	1	// LOC_Os12g41060 // LOC_Os01g11350 // LOC_Os09g36220 // LOC_Os02g51320 // LOC_Os08g32085 // LOC_Os09g35030 // LOC_Os06g01934 // LOC_Os08g42470 // LOC_Os03g03164 // LOC_Os11g04720 // LOC_Os11g32100 // LOC_Os06g17410 // LOC_Os07g41580 // LOC_Os11g45280 // LOC_Os12g40900 // LOC_Os03g04310 // LOC_Os05g51150 // LOC_Os08g36920 // LOC_Os09g29960 // LOC_Os10g42490 // LOC_Os09g16510 // LOC_Os08g29660 // …
GO:0031323	P	regulation of cellular metabolic process	37	550	1593	24075	0.48	1	// LOC_Os12g41060 // LOC_Os01g11350 // LOC_Os09g36220 // LOC_Os02g51320 // LOC_Os08g32085 // LOC_Os09g35030 // LOC_Os06g01934 // LOC_Os08g42470 // LOC_Os03g03164 // LOC_Os01g31690 // LOC_Os11g04720 // LOC_Os11g32100 // LOC_Os06g17410 // LOC_Os07g41580 // LOC_Os11g45280 // LOC_Os12g40900 // LOC_Os03g04310 // LOC_Os05g51150 // LOC_Os08g36920 // LOC_Os09g29960 // LOC_Os10g42490 // LOC_Os09g16510 // …
GO:0045449	P	regulation of transcription	35	550	1513	24075	0.5	1	// LOC_Os12g41060 // LOC_Os01g11350 // LOC_Os09g36220 // LOC_Os02g51320 // LOC_Os08g32085 // LOC_Os09g35030 // LOC_Os06g01934 // LOC_Os08g42470 // LOC_Os03g03164 // LOC_Os11g04720 // LOC_Os11g32100 // LOC_Os06g17410 // LOC_Os07g41580 // LOC_Os11g45280 // LOC_Os12g40900 // LOC_Os03g04310 // LOC_Os05g51150 // LOC_Os08g36920 // LOC_Os09g29960 // LOC_Os10g42490 // LOC_Os09g16510 // LOC_Os08g29660 // …
GO:0008219	P	cell death	5	550	544	24075	0.99	1	// LOC_Os07g29820 // LOC_Os01g36640 // LOC_Os01g58530 // LOC_Os11g10550 // LOC_Os09g10054
GO:0006325	P	chromatin organization	9	550	1018	24075	1	1	// LOC_Os08g38300 // LOC_Os01g64640 // LOC_Os05g36280 // LOC_Os09g26340 // LOC_Os08g33100 // LOC_Os10g28230 // LOC_Os03g06670 // LOC_Os12g25120 // LOC_Os03g17100
GO:0006520	P	cellular amino acid metabolic process	10	550	303	24075	0.16	1	// LOC_Os06g15420 // LOC_Os04g43800 // LOC_Os01g54020 // LOC_Os05g48270 // LOC_Os01g13190 // LOC_Os02g41470 // LOC_Os01g31610 // LOC_Os05g44130 // LOC_Os01g16940 // LOC_Os04g53230
GO:0010468	P	regulation of gene expression	36	550	1577	24075	0.53	1	// LOC_Os10g01570 // LOC_Os12g41060 // LOC_Os01g11350 // LOC_Os09g36220 // LOC_Os02g51320 // LOC_Os08g32085 // LOC_Os09g35030 // LOC_Os06g01934 // LOC_Os08g42470 // LOC_Os03g03164 // LOC_Os11g04720 // LOC_Os11g32100 // LOC_Os06g17410 // LOC_Os07g41580 // LOC_Os11g45280 // LOC_Os12g40900 // LOC_Os03g04310 // LOC_Os05g51150 // LOC_Os08g36920 // LOC_Os09g29960 // LOC_Os10g42490 // LOC_Os09g16510 // …
GO:0006468	P	protein amino acid phosphorylation	21	550	1570	24075	1	1	// LOC_Os04g48760 // LOC_Os01g42294 // LOC_Os06g18000 // LOC_Os01g67720 // LOC_Os12g01700 // LOC_Os02g56380 // LOC_Os01g09580 // LOC_Os01g54480 // LOC_Os03g12390 // LOC_Os05g26820 // LOC_Os08g40170 // LOC_Os07g49240 // LOC_Os07g43900 // LOC_Os11g01620 // LOC_Os02g53750 // LOC_Os03g18630 // LOC_Os03g03570 // LOC_Os09g18230 // LOC_Os01g41730 // LOC_Os01g48390 // LOC_Os11g45280
GO:0019219	P	regulation of nucleobase, nucleoside, nucleotide and nucleic acid metabolic process	35	550	1520	24075	0.51	1	// LOC_Os12g41060 // LOC_Os01g11350 // LOC_Os09g36220 // LOC_Os02g51320 // LOC_Os08g32085 // LOC_Os09g35030 // LOC_Os06g01934 // LOC_Os08g42470 // LOC_Os03g03164 // LOC_Os11g04720 // LOC_Os11g32100 // LOC_Os06g17410 // LOC_Os07g41580 // LOC_Os11g45280 // LOC_Os12g40900 // LOC_Os03g04310 // LOC_Os05g51150 // LOC_Os08g36920 // LOC_Os09g29960 // LOC_Os10g42490 // LOC_Os09g16510 // LOC_Os08g29660 // …
GO:0023046	P	signaling process	9	550	279	24075	0.2	1	// LOC_Os05g09410 // LOC_Os05g26820 // LOC_Os09g36220 // LOC_Os11g04720 // LOC_Os12g04500 // LOC_Os02g35180 // LOC_Os03g20720 // LOC_Os01g54480 // LOC_Os11g45280
GO:0006464	P	protein modification process	26	550	1929	24075	1	1	// LOC_Os03g13010 // LOC_Os01g42294 // LOC_Os07g49240 // LOC_Os01g16650 // LOC_Os06g18000 // LOC_Os01g41730 // LOC_Os04g58800 // LOC_Os03g12390 // LOC_Os05g26820 // LOC_Os02g53750 // LOC_Os06g05870 // LOC_Os11g45280 // LOC_Os04g48760 // LOC_Os12g01700 // LOC_Os02g56380 // LOC_Os01g67720 // LOC_Os08g44320 // LOC_Os03g03570 // LOC_Os07g43900 // LOC_Os01g54480 // LOC_Os01g48390 // LOC_Os03g18630 // …
GO:0023060	P	signal transmission	9	550	279	24075	0.2	1	// LOC_Os05g09410 // LOC_Os05g26820 // LOC_Os09g36220 // LOC_Os11g04720 // LOC_Os12g04500 // LOC_Os02g35180 // LOC_Os03g20720 // LOC_Os01g54480 // LOC_Os11g45280
GO:0009058	P	biosynthetic process	142	550	6085	24075	0.4	1	// LOC_Os01g13190 // LOC_Os03g14170 // LOC_Os04g38750 // LOC_Os03g63490 // LOC_Os01g64090 // LOC_Os07g36090 // LOC_Os07g41580 // LOC_Os06g46930 // LOC_Os07g08660 // LOC_Os03g53020 // LOC_Os12g16200 // LOC_Os06g17410 // LOC_Os08g36920 // LOC_Os01g16940 // LOC_Os07g33997 // LOC_Os03g19930 // LOC_Os05g46430 // LOC_Os03g56820 // LOC_Os05g39850 // LOC_Os05g03860 // LOC_Os07g01030 // LOC_Os09g30410 // …
GO:0009059	P	macromolecule biosynthetic process	98	550	5252	24075	0.99	1	// LOC_Os04g39700 // LOC_Os04g38750 // LOC_Os01g64090 // LOC_Os07g36090 // LOC_Os07g41580 // LOC_Os06g46930 // LOC_Os07g08660 // LOC_Os03g53020 // LOC_Os06g17410 // LOC_Os01g09510 // LOC_Os07g33997 // LOC_Os05g46430 // LOC_Os05g39850 // LOC_Os05g03860 // LOC_Os05g48220 // LOC_Os04g28180 // LOC_Os03g03360 // LOC_Os10g32920 // LOC_Os09g36220 // LOC_Os02g51320 // LOC_Os12g32380 // LOC_Os01g31610 // …
GO:0006996	P	organelle organization	10	550	1129	24075	1	1	// LOC_Os08g38300 // LOC_Os01g64640 // LOC_Os05g36280 // LOC_Os09g26340 // LOC_Os08g33100 // LOC_Os10g28230 // LOC_Os07g46540 // LOC_Os03g06670 // LOC_Os12g25120 // LOC_Os03g17100
GO:0044238	P	primary metabolic process	243	550	11969	24075	1	1	// LOC_Os01g42294 // LOC_Os05g26820 // LOC_Os10g01570 // LOC_Os03g29810 // LOC_Os12g01360 // LOC_Os01g13190 // LOC_Os03g14170 // LOC_Os05g41640 // LOC_Os01g02080 // LOC_Os01g41730 // LOC_Os04g39610 // LOC_Os03g63490 // LOC_Os01g64090 // LOC_Os07g36090 // LOC_Os01g38229 // LOC_Os08g40170 // LOC_Os02g48900 // LOC_Os09g33710 // LOC_Os02g47020 // LOC_Os07g41580 // LOC_Os04g53230 // LOC_Os06g46930 // …
GO:0051276	P	chromosome organization	10	550	1024	24075	1	1	// LOC_Os08g38300 // LOC_Os01g64640 // LOC_Os05g36280 // LOC_Os09g26340 // LOC_Os08g33100 // LOC_Os10g28230 // LOC_Os07g46540 // LOC_Os03g06670 // LOC_Os12g25120 // LOC_Os03g17100
GO:0005976	P	polysaccharide metabolic process	5	550	143	24075	0.24	1	// LOC_Os10g42670 // LOC_Os01g52250 // LOC_Os04g51520 // LOC_Os12g36890 // LOC_Os08g13920
GO:0044237	P	cellular metabolic process	236	550	10696	24075	0.77	1	// LOC_Os01g42294 // LOC_Os05g26820 // LOC_Os10g01570 // LOC_Os01g38229 // LOC_Os01g13190 // LOC_Os03g14170 // LOC_Os05g41640 // LOC_Os01g02080 // LOC_Os02g49440 // LOC_Os01g41730 // LOC_Os04g39610 // LOC_Os03g63490 // LOC_Os01g64090 // LOC_Os10g39130 // LOC_Os02g41470 // LOC_Os07g36090 // LOC_Os08g40170 // LOC_Os09g30340 // LOC_Os08g40160 // LOC_Os07g41580 // LOC_Os04g53230 // LOC_Os06g46930 // …
GO:0006066	P	alcohol metabolic process	8	550	202	24075	0.1	1	// LOC_Os11g07020 // LOC_Os03g51610 // LOC_Os03g03720 // LOC_Os05g41640 // LOC_Os04g38600 // LOC_Os06g05860 // LOC_Os04g39610 // LOC_Os06g12600
GO:0006399	P	tRNA metabolic process	5	550	114	24075	0.13	1	// LOC_Os06g51350 // LOC_Os01g31610 // LOC_Os02g41470 // LOC_Os03g07850 // LOC_Os01g54020
GO:0006796	P	phosphate metabolic process	30	550	1795	24075	0.97	1	// LOC_Os01g42294 // LOC_Os07g49240 // LOC_Os06g18000 // LOC_Os01g41730 // LOC_Os03g12390 // LOC_Os05g26820 // LOC_Os05g45740 // LOC_Os02g53750 // LOC_Os06g05870 // LOC_Os11g45280 // LOC_Os04g48760 // LOC_Os06g48940 // LOC_Os12g01700 // LOC_Os02g56380 // LOC_Os01g67720 // LOC_Os08g44320 // LOC_Os03g03570 // LOC_Os02g47600 // LOC_Os07g43900 // LOC_Os01g54480 // LOC_Os01g48390 // LOC_Os07g32880 // …
GO:0006793	P	phosphorus metabolic process	30	550	1795	24075	0.97	1	// LOC_Os01g42294 // LOC_Os07g49240 // LOC_Os06g18000 // LOC_Os01g41730 // LOC_Os03g12390 // LOC_Os05g26820 // LOC_Os05g45740 // LOC_Os02g53750 // LOC_Os06g05870 // LOC_Os11g45280 // LOC_Os04g48760 // LOC_Os06g48940 // LOC_Os12g01700 // LOC_Os02g56380 // LOC_Os01g67720 // LOC_Os08g44320 // LOC_Os03g03570 // LOC_Os02g47600 // LOC_Os07g43900 // LOC_Os01g54480 // LOC_Os01g48390 // LOC_Os07g32880 // …
GO:0006259	P	DNA metabolic process	8	550	4515	24075	1	1	// LOC_Os10g01570 // LOC_Os12g13950 // LOC_Os01g36390 // LOC_Os03g11540 // LOC_Os05g14590 // LOC_Os05g39850 // LOC_Os05g49250 // LOC_Os09g36240
GO:0006396	P	RNA processing	6	550	198	24075	0.31	1	// LOC_Os01g64090 // LOC_Os06g51350 // LOC_Os07g07310 // LOC_Os11g37100 // LOC_Os05g48422 // LOC_Os03g07850
GO:0005198	F	structural molecule activity	59	550	462	24075	7.5e-25	3.5e-22	// LOC_Os01g01060 // LOC_Os09g31180 // LOC_Os03g03360 // LOC_Os03g51600 // LOC_Os10g32920 // LOC_Os04g28180 // LOC_Os03g34040 // LOC_Os03g58050 // LOC_Os12g32380 // LOC_Os05g01110 // LOC_Os04g38750 // LOC_Os06g35730 // LOC_Os01g69950 // LOC_Os03g15870 // LOC_Os11g14220 // LOC_Os12g37610 // LOC_Os10g41050 // LOC_Os01g54870 // LOC_Os03g41612 // LOC_Os01g64090 // LOC_Os01g59150 // LOC_Os07g36090 // …
GO:0003735	F	structural constituent of ribosome	52	550	396	24075	1.7e-22	4e-20	// LOC_Os01g01060 // LOC_Os09g31180 // LOC_Os03g03360 // LOC_Os10g32920 // LOC_Os04g28180 // LOC_Os03g34040 // LOC_Os03g58050 // LOC_Os12g32380 // LOC_Os05g01110 // LOC_Os04g38750 // LOC_Os06g35730 // LOC_Os01g69950 // LOC_Os03g15870 // LOC_Os12g37610 // LOC_Os10g41050 // LOC_Os01g54870 // LOC_Os03g41612 // LOC_Os01g64090 // LOC_Os07g36090 // LOC_Os02g15900 // LOC_Os06g48780 // LOC_Os02g27760 // …
GO:0005506	F	iron ion binding	35	550	713	24075	3.6e-05	0.0056	// LOC_Os03g55800 // LOC_Os01g25820 // LOC_Os11g41680 // LOC_Os03g56820 // LOC_Os01g61880 // LOC_Os04g51300 // LOC_Os02g14440 // LOC_Os03g04530 // LOC_Os06g43370 // LOC_Os02g14170 // LOC_Os04g59150 // LOC_Os10g17260 // LOC_Os05g41990 // LOC_Os01g11270 // LOC_Os11g41710 // LOC_Os08g33300 // LOC_Os06g01250 // LOC_Os01g10850 // LOC_Os06g29470 // LOC_Os01g67720 // LOC_Os10g05020 // LOC_Os01g19020 // …
GO:0020037	F	heme binding	30	550	600	24075	9.5e-05	0.011	// LOC_Os03g55800 // LOC_Os11g41680 // LOC_Os04g51300 // LOC_Os02g14440 // LOC_Os03g04530 // LOC_Os06g43370 // LOC_Os02g14170 // LOC_Os04g59150 // LOC_Os10g17260 // LOC_Os05g41990 // LOC_Os01g11270 // LOC_Os11g41710 // LOC_Os08g33300 // LOC_Os06g01250 // LOC_Os01g10850 // LOC_Os06g29470 // LOC_Os01g67720 // LOC_Os10g05020 // LOC_Os03g12500 // LOC_Os02g12890 // LOC_Os09g10340 // LOC_Os07g38000 // …
GO:0046906	F	tetrapyrrole binding	30	550	608	24075	0.00012	0.011	// LOC_Os03g55800 // LOC_Os11g41680 // LOC_Os04g51300 // LOC_Os02g14440 // LOC_Os03g04530 // LOC_Os06g43370 // LOC_Os02g14170 // LOC_Os04g59150 // LOC_Os10g17260 // LOC_Os05g41990 // LOC_Os01g11270 // LOC_Os11g41710 // LOC_Os08g33300 // LOC_Os06g01250 // LOC_Os01g10850 // LOC_Os06g29470 // LOC_Os01g67720 // LOC_Os10g05020 // LOC_Os03g12500 // LOC_Os02g12890 // LOC_Os09g10340 // LOC_Os07g38000 // …
GO:0019843	F	rRNA binding	6	550	32	24075	0.00018	0.014	// LOC_Os09g31180 // LOC_Os03g41612 // LOC_Os03g54040 // LOC_Os03g24020 // LOC_Os12g37610 // LOC_Os11g34940
GO:0009055	F	electron carrier activity	28	550	599	24075	0.00045	0.028	// LOC_Os03g55800 // LOC_Os01g25820 // LOC_Os10g17260 // LOC_Os01g61880 // LOC_Os03g04530 // LOC_Os06g43370 // LOC_Os12g26880 // LOC_Os08g37660 // LOC_Os10g16974 // LOC_Os03g55120 // LOC_Os11g41680 // LOC_Os07g02200 // LOC_Os01g11270 // LOC_Os11g41710 // LOC_Os08g33300 // LOC_Os06g01210 // LOC_Os08g01380 // LOC_Os06g01250 // LOC_Os01g67720 // LOC_Os10g05020 // LOC_Os03g12500 // LOC_Os02g12890 // …
GO:0016491	F	oxidoreductase activity	60	550	1672	24075	0.00049	0.028	// LOC_Os03g55800 // LOC_Os01g25820 // LOC_Os10g17260 // LOC_Os11g42220 // LOC_Os03g41510 // LOC_Os01g13190 // LOC_Os03g56820 // LOC_Os01g61880 // LOC_Os04g51300 // LOC_Os02g14440 // LOC_Os10g36390 // LOC_Os04g40730 // LOC_Os03g04530 // LOC_Os04g58200 // LOC_Os06g43370 // LOC_Os02g43194 // LOC_Os03g18070 // LOC_Os06g35630 // LOC_Os04g37480 // LOC_Os02g14170 // LOC_Os04g59150 // LOC_Os11g01340 // …
GO:0003993	F	acid phosphatase activity	6	550	41	24075	0.0006	0.031	// LOC_Os12g44050 // LOC_Os05g09740 // LOC_Os05g09704 // LOC_Os05g10310 // LOC_Os05g10210 // LOC_Os05g10330
GO:0016209	F	antioxidant activity	13	550	203	24075	0.0012	0.054	// LOC_Os01g25820 // LOC_Os02g14170 // LOC_Os04g59150 // LOC_Os01g10850 // LOC_Os05g41990 // LOC_Os12g08920 // LOC_Os06g29470 // LOC_Os01g61880 // LOC_Os04g51300 // LOC_Os02g14440 // LOC_Os01g19020 // LOC_Os06g05110 // LOC_Os01g22249
GO:0016684	F	oxidoreductase activity, acting on peroxide as acceptor	12	550	181	24075	0.0014	0.054	// LOC_Os01g25820 // LOC_Os02g14170 // LOC_Os04g59150 // LOC_Os01g10850 // LOC_Os05g41990 // LOC_Os12g08920 // LOC_Os06g29470 // LOC_Os01g61880 // LOC_Os04g51300 // LOC_Os02g14440 // LOC_Os01g19020 // LOC_Os01g22249
GO:0004601	F	peroxidase activity	12	550	181	24075	0.0014	0.054	// LOC_Os01g25820 // LOC_Os02g14170 // LOC_Os04g59150 // LOC_Os01g10850 // LOC_Os05g41990 // LOC_Os12g08920 // LOC_Os06g29470 // LOC_Os01g61880 // LOC_Os04g51300 // LOC_Os02g14440 // LOC_Os01g19020 // LOC_Os01g22249
GO:0042578	F	phosphoric ester hydrolase activity	14	550	244	24075	0.0021	0.075	// LOC_Os07g37220 // LOC_Os07g37230 // LOC_Os12g44050 // LOC_Os08g44320 // LOC_Os04g41340 // LOC_Os04g39610 // LOC_Os04g16680 // LOC_Os12g23190 // LOC_Os05g09704 // LOC_Os05g10210 // LOC_Os05g10310 // LOC_Os06g05870 // LOC_Os05g09740 // LOC_Os05g10330
GO:0016830	F	carbon-carbon lyase activity	8	550	99	24075	0.0028	0.086	// LOC_Os11g07020 // LOC_Os05g38570 // LOC_Os12g17600 // LOC_Os01g43390 // LOC_Os12g19470 // LOC_Os03g21900 // LOC_Os12g19381 // LOC_Os09g36240
GO:0016791	F	phosphatase activity	12	550	197	24075	0.0027	0.086	// LOC_Os07g37220 // LOC_Os07g37230 // LOC_Os12g44050 // LOC_Os04g41340 // LOC_Os05g10210 // LOC_Os08g44320 // LOC_Os12g23190 // LOC_Os05g09704 // LOC_Os05g10310 // LOC_Os06g05870 // LOC_Os05g09740 // LOC_Os05g10330
GO:0017171	F	serine hydrolase activity	12	550	201	24075	0.0032	0.086	// LOC_Os06g06770 // LOC_Os08g43320 // LOC_Os03g29810 // LOC_Os01g58280 // LOC_Os03g27480 // LOC_Os03g40830 // LOC_Os06g43930 // LOC_Os10g43050 // LOC_Os04g38640 // LOC_Os04g03810 // LOC_Os05g06660 // LOC_Os03g52070
GO:0008236	F	serine-type peptidase activity	12	550	201	24075	0.0032	0.086	// LOC_Os06g06770 // LOC_Os08g43320 // LOC_Os03g29810 // LOC_Os01g58280 // LOC_Os03g27480 // LOC_Os03g40830 // LOC_Os06g43930 // LOC_Os10g43050 // LOC_Os04g38640 // LOC_Os04g03810 // LOC_Os05g06660 // LOC_Os03g52070
GO:0005509	F	calcium ion binding	16	550	316	24075	0.0035	0.09	// LOC_Os01g43070 // LOC_Os01g61880 // LOC_Os07g04840 // LOC_Os05g06920 // LOC_Os01g25820 // LOC_Os01g31690 // LOC_Os07g36080 // LOC_Os05g24810 // LOC_Os07g42730 // LOC_Os01g48680 // LOC_Os02g06340 // LOC_Os05g31750 // LOC_Os01g59530 // LOC_Os03g15740 // LOC_Os08g40160 // LOC_Os05g05460
GO:0004553	F	hydrolase activity, hydrolyzing O-glycosyl compounds	19	550	424	24075	0.0055	0.13	// LOC_Os05g15510 // LOC_Os10g42670 // LOC_Os11g44950 // LOC_Os04g54810 // LOC_Os01g71810 // LOC_Os01g49320 // LOC_Os11g18730 // LOC_Os02g12730 // LOC_Os11g18690 // LOC_Os01g59840 // LOC_Os04g51520 // LOC_Os09g33710 // LOC_Os03g47010 // LOC_Os01g71474 // LOC_Os01g19220 // LOC_Os02g51620 // LOC_Os03g49600 // LOC_Os08g01940 // LOC_Os08g13920
GO:0004497	F	monooxygenase activity	20	550	458	24075	0.0058	0.13	// LOC_Os08g43390 // LOC_Os03g12500 // LOC_Os02g51080 // LOC_Os06g19070 // LOC_Os05g48270 // LOC_Os10g17260 // LOC_Os06g01250 // LOC_Os11g29290 // LOC_Os11g41680 // LOC_Os10g16974 // LOC_Os10g05020 // LOC_Os08g16260 // LOC_Os01g11270 // LOC_Os11g41710 // LOC_Os03g04530 // LOC_Os08g33300 // LOC_Os03g55800 // LOC_Os06g43370 // LOC_Os02g12890 // LOC_Os09g10340
GO:0016798	F	hydrolase activity, acting on glycosyl bonds	20	550	480	24075	0.0093	0.2	// LOC_Os05g15510 // LOC_Os10g42670 // LOC_Os11g44950 // LOC_Os04g54810 // LOC_Os01g71810 // LOC_Os01g49320 // LOC_Os11g18730 // LOC_Os02g12730 // LOC_Os11g18690 // LOC_Os01g59840 // LOC_Os04g51520 // LOC_Os09g33710 // LOC_Os03g47010 // LOC_Os01g71474 // LOC_Os01g19220 // LOC_Os02g51620 // LOC_Os03g49600 // LOC_Os06g08090 // LOC_Os08g01940 // LOC_Os08g13920
GO:0005507	F	copper ion binding	8	550	130	24075	0.012	0.26	// LOC_Os08g37660 // LOC_Os12g26880 // LOC_Os11g42220 // LOC_Os03g55120 // LOC_Os10g36390 // LOC_Os07g02200 // LOC_Os06g46500 // LOC_Os06g01210
GO:0016747	F	transferase activity, transferring acyl groups other than amino-acyl groups	15	550	348	24075	0.017	0.35	// LOC_Os05g37660 // LOC_Os01g34560 // LOC_Os11g32650 // LOC_Os06g09630 // LOC_Os08g33440 // LOC_Os04g39140 // LOC_Os03g14170 // LOC_Os06g08580 // LOC_Os02g37654 // LOC_Os01g63580 // LOC_Os03g05710 // LOC_Os03g08360 // LOC_Os04g54330 // LOC_Os08g44840 // LOC_Os09g10600
GO:0005215	F	transporter activity	32	550	941	24075	0.02	0.38	// LOC_Os06g12310 // LOC_Os03g10510 // LOC_Os12g32940 // LOC_Os03g04570 // LOC_Os02g36414 // LOC_Os03g24860 // LOC_Os03g12530 // LOC_Os02g58620 // LOC_Os01g08350 // LOC_Os01g48680 // LOC_Os02g57570 // LOC_Os09g12600 // LOC_Os01g63870 // LOC_Os05g45740 // LOC_Os01g37590 // LOC_Os12g34108 // LOC_Os02g46680 // LOC_Os01g71720 // LOC_Os03g09940 // LOC_Os09g15170 // LOC_Os05g15160 // LOC_Os07g32880 // …
GO:0004252	F	serine-type endopeptidase activity	7	550	119	24075	0.023	0.42	// LOC_Os08g43320 // LOC_Os03g29810 // LOC_Os01g58280 // LOC_Os03g40830 // LOC_Os10g43050 // LOC_Os04g03810 // LOC_Os04g38640
GO:0016831	F	carboxy-lyase activity	5	550	68	24075	0.024	0.42	// LOC_Os03g21900 // LOC_Os01g43390 // LOC_Os12g19381 // LOC_Os12g19470 // LOC_Os12g17600
GO:0016746	F	transferase activity, transferring acyl groups	15	550	367	24075	0.026	0.44	// LOC_Os05g37660 // LOC_Os01g34560 // LOC_Os11g32650 // LOC_Os06g09630 // LOC_Os08g33440 // LOC_Os04g39140 // LOC_Os03g14170 // LOC_Os06g08580 // LOC_Os02g37654 // LOC_Os01g63580 // LOC_Os03g05710 // LOC_Os03g08360 // LOC_Os04g54330 // LOC_Os08g44840 // LOC_Os09g10600
GO:0016829	F	lyase activity	13	550	309	24075	0.03	0.49	// LOC_Os11g07020 // LOC_Os09g36240 // LOC_Os04g43800 // LOC_Os05g38570 // LOC_Os12g17600 // LOC_Os01g43390 // LOC_Os12g19381 // LOC_Os03g19930 // LOC_Os03g53950 // LOC_Os03g21900 // LOC_Os08g04500 // LOC_Os01g45274 // LOC_Os12g19470
GO:0016757	F	transferase activity, transferring glycosyl groups	21	550	595	24075	0.038	0.58	// LOC_Os02g37690 // LOC_Os10g42670 // LOC_Os04g46990 // LOC_Os06g09240 // LOC_Os03g28330 // LOC_Os12g39860 // LOC_Os01g43270 // LOC_Os01g52250 // LOC_Os04g37820 // LOC_Os04g51520 // LOC_Os04g44240 // LOC_Os01g43280 // LOC_Os07g32620 // LOC_Os12g36890 // LOC_Os05g44210 // LOC_Os07g46380 // LOC_Os06g08830 // LOC_Os06g18010 // LOC_Os07g32630 // LOC_Os06g49810 // LOC_Os08g13920
GO:0016758	F	transferase activity, transferring hexosyl groups	18	550	489	24075	0.037	0.58	// LOC_Os02g37690 // LOC_Os10g42670 // LOC_Os04g46990 // LOC_Os03g28330 // LOC_Os01g43270 // LOC_Os01g52250 // LOC_Os04g37820 // LOC_Os04g51520 // LOC_Os06g09240 // LOC_Os01g43280 // LOC_Os12g36890 // LOC_Os05g44210 // LOC_Os04g44240 // LOC_Os06g08830 // LOC_Os06g18010 // LOC_Os07g32630 // LOC_Os07g32620 // LOC_Os08g13920
GO:0008415	F	acyltransferase activity	8	550	166	24075	0.042	0.63	// LOC_Os11g32650 // LOC_Os08g33440 // LOC_Os04g39140 // LOC_Os04g54330 // LOC_Os02g37654 // LOC_Os01g63580 // LOC_Os03g05710 // LOC_Os09g10600
GO:0003924	F	GTPase activity	6	550	117	24075	0.058	0.84	// LOC_Os11g14220 // LOC_Os01g59150 // LOC_Os03g51600 // LOC_Os02g07060 // LOC_Os05g34170 // LOC_Os02g06340
GO:0022892	F	substrate-specific transporter activity	20	550	593	24075	0.06	0.84	// LOC_Os03g24860 // LOC_Os12g32940 // LOC_Os09g36860 // LOC_Os01g48680 // LOC_Os03g10510 // LOC_Os05g31290 // LOC_Os01g53720 // LOC_Os01g45990 // LOC_Os01g71720 // LOC_Os02g36414 // LOC_Os05g45740 // LOC_Os03g09940 // LOC_Os11g31900 // LOC_Os03g12530 // LOC_Os12g39080 // LOC_Os10g31040 // LOC_Os03g09930 // LOC_Os01g08350 // LOC_Os07g32880 // LOC_Os12g34108
GO:0060089	F	molecular transducer activity	7	550	152	24075	0.066	0.88	// LOC_Os05g09410 // LOC_Os09g36220 // LOC_Os11g04720 // LOC_Os12g04500 // LOC_Os12g39380 // LOC_Os02g35180 // LOC_Os11g45280
GO:0004871	F	signal transducer activity	7	550	152	24075	0.066	0.88	// LOC_Os05g09410 // LOC_Os09g36220 // LOC_Os11g04720 // LOC_Os12g04500 // LOC_Os12g39380 // LOC_Os02g35180 // LOC_Os11g45280
GO:0022857	F	transmembrane transporter activity	21	550	643	24075	0.071	0.91	// LOC_Os12g32940 // LOC_Os01g48680 // LOC_Os03g10510 // LOC_Os02g46680 // LOC_Os02g57570 // LOC_Os01g53720 // LOC_Os01g45990 // LOC_Os01g71720 // LOC_Os02g58620 // LOC_Os02g36414 // LOC_Os05g45740 // LOC_Os03g09940 // LOC_Os03g24860 // LOC_Os03g12530 // LOC_Os12g39080 // LOC_Os12g03260 // LOC_Os10g31040 // LOC_Os03g09930 // LOC_Os01g08350 // LOC_Os07g32880 // LOC_Os12g34108
GO:0043169	F	cation binding	101	550	5696	24075	1	1	// LOC_Os01g20830 // LOC_Os09g04890 // LOC_Os10g17260 // LOC_Os01g13190 // LOC_Os07g42730 // LOC_Os02g47600 // LOC_Os05g05460 // LOC_Os01g48680 // LOC_Os02g14170 // LOC_Os07g41740 // LOC_Os03g20720 // LOC_Os09g33710 // LOC_Os11g41710 // LOC_Os01g59530 // LOC_Os05g47900 // LOC_Os03g15740 // LOC_Os08g40160 // LOC_Os01g45274 // LOC_Os11g41680 // LOC_Os06g01250 // LOC_Os06g17410 // LOC_Os12g24530 // …
GO:0016818	F	hydrolase activity, acting on acid anhydrides, in phosphorus-containing anhydrides	18	550	759	24075	0.47	1	// LOC_Os03g39020 // LOC_Os11g14220 // LOC_Os05g33030 // LOC_Os02g46680 // LOC_Os03g51600 // LOC_Os01g53720 // LOC_Os03g51230 // LOC_Os01g36390 // LOC_Os02g07060 // LOC_Os05g34170 // LOC_Os02g06340 // LOC_Os07g32880 // LOC_Os01g16940 // LOC_Os02g47600 // LOC_Os05g39850 // LOC_Os01g08350 // LOC_Os04g59624 // LOC_Os01g59150
GO:0022804	F	active transmembrane transporter activity	11	550	333	24075	0.15	1	// LOC_Os12g03260 // LOC_Os02g57570 // LOC_Os02g46680 // LOC_Os01g53720 // LOC_Os12g39080 // LOC_Os01g71720 // LOC_Os03g09940 // LOC_Os02g58620 // LOC_Os03g09930 // LOC_Os01g08350 // LOC_Os07g32880
GO:0005525	F	GTP binding	7	550	207	24075	0.2	1	// LOC_Os11g14220 // LOC_Os01g59150 // LOC_Os03g51600 // LOC_Os02g07060 // LOC_Os05g34170 // LOC_Os02g06340 // LOC_Os06g07280
GO:0016874	F	ligase activity	10	550	305	24075	0.17	1	// LOC_Os03g13010 // LOC_Os06g15420 // LOC_Os01g54020 // LOC_Os12g16200 // LOC_Os02g41470 // LOC_Os01g31610 // LOC_Os04g58800 // LOC_Os11g06900 // LOC_Os01g16650 // LOC_Os03g63490
GO:0016881	F	acid-amino acid ligase activity	5	550	170	24075	0.35	1	// LOC_Os12g16200 // LOC_Os03g13010 // LOC_Os01g16650 // LOC_Os04g58800 // LOC_Os03g63490
GO:0005488	F	binding	278	550	16823	24075	1	1	// LOC_Os01g64640 // LOC_Os01g20830 // LOC_Os10g01570 // LOC_Os09g04890 // LOC_Os12g01360 // LOC_Os10g01044 // LOC_Os01g13190 // LOC_Os01g42294 // LOC_Os03g14669 // LOC_Os01g71630 // LOC_Os07g42730 // LOC_Os03g38540 // LOC_Os02g49440 // LOC_Os04g58200 // LOC_Os01g41730 // LOC_Os08g01380 // LOC_Os05g50340 // LOC_Os05g22614 // LOC_Os01g48680 // LOC_Os01g64090 // LOC_Os10g39130 // LOC_Os02g14170 // …
GO:0003676	F	nucleic acid binding	83	550	8251	24075	1	1	// LOC_Os01g01060 // LOC_Os01g64640 // LOC_Os02g10810 // LOC_Os10g01570 // LOC_Os09g04890 // LOC_Os12g13950 // LOC_Os02g41470 // LOC_Os01g11350 // LOC_Os03g34040 // LOC_Os03g58050 // LOC_Os03g14669 // LOC_Os01g31610 // LOC_Os01g71630 // LOC_Os08g32085 // LOC_Os10g28230 // LOC_Os06g01934 // LOC_Os09g35030 // LOC_Os05g51160 // LOC_Os04g32340 // LOC_Os12g25120 // LOC_Os04g59624 // LOC_Os05g50340 // …
GO:0003677	F	DNA binding	52	550	5059	24075	1	1	// LOC_Os01g64640 // LOC_Os10g01570 // LOC_Os09g04890 // LOC_Os01g11350 // LOC_Os03g14669 // LOC_Os08g32085 // LOC_Os06g01934 // LOC_Os09g35030 // LOC_Os05g51160 // LOC_Os12g25120 // LOC_Os04g59624 // LOC_Os05g50340 // LOC_Os10g39130 // LOC_Os03g03164 // LOC_Os12g13950 // LOC_Os03g51230 // LOC_Os01g36390 // LOC_Os06g17410 // LOC_Os03g06670 // LOC_Os07g41580 // LOC_Os09g29960 // LOC_Os02g03960 // …
GO:0043167	F	ion binding	101	550	5700	24075	1	1	// LOC_Os01g20830 // LOC_Os09g04890 // LOC_Os10g17260 // LOC_Os01g13190 // LOC_Os07g42730 // LOC_Os02g47600 // LOC_Os05g05460 // LOC_Os01g48680 // LOC_Os02g14170 // LOC_Os07g41740 // LOC_Os03g20720 // LOC_Os09g33710 // LOC_Os11g41710 // LOC_Os01g59530 // LOC_Os05g47900 // LOC_Os03g15740 // LOC_Os08g40160 // LOC_Os01g45274 // LOC_Os11g41680 // LOC_Os06g01250 // LOC_Os06g17410 // LOC_Os12g24530 // …
GO:0017076	F	purine nucleotide binding	63	550	3456	24075	0.98	1	// LOC_Os01g42294 // LOC_Os11g14220 // LOC_Os01g25820 // LOC_Os03g51600 // LOC_Os06g51350 // LOC_Os02g41470 // LOC_Os12g36194 // LOC_Os01g31610 // LOC_Os02g06340 // LOC_Os01g16650 // LOC_Os06g18000 // LOC_Os01g41730 // LOC_Os04g59624 // LOC_Os02g56380 // LOC_Os06g35630 // LOC_Os05g33030 // LOC_Os01g58530 // LOC_Os03g51230 // LOC_Os05g26820 // LOC_Os01g36390 // LOC_Os02g07060 // LOC_Os05g34170 // …
GO:0016787	F	hydrolase activity	93	550	4901	24075	0.98	1	// LOC_Os02g03720 // LOC_Os10g36500 // LOC_Os03g29810 // LOC_Os03g51600 // LOC_Os02g48900 // LOC_Os04g39610 // LOC_Os09g33710 // LOC_Os05g10210 // LOC_Os10g42670 // LOC_Os07g06840 // LOC_Os01g16940 // LOC_Os07g07310 // LOC_Os05g39850 // LOC_Os02g51620 // LOC_Os01g21034 // LOC_Os03g27480 // LOC_Os05g34700 // LOC_Os09g36680 // LOC_Os11g18730 // LOC_Os06g06250 // LOC_Os07g37230 // LOC_Os08g43320 // …
GO:0046914	F	transition metal ion binding	68	550	4875	24075	1	1	// LOC_Os12g24530 // LOC_Os05g01940 // LOC_Os12g26880 // LOC_Os01g25820 // LOC_Os10g17260 // LOC_Os11g42220 // LOC_Os03g20720 // LOC_Os01g13190 // LOC_Os03g56820 // LOC_Os01g61880 // LOC_Os04g51300 // LOC_Os02g14440 // LOC_Os12g08920 // LOC_Os01g74040 // LOC_Os03g04530 // LOC_Os04g32340 // LOC_Os03g31320 // LOC_Os06g43370 // LOC_Os03g55800 // LOC_Os10g36390 // LOC_Os08g37660 // LOC_Os09g04890 // …
GO:0043565	F	sequence-specific DNA binding	14	550	453	24075	0.16	1	// LOC_Os05g03860 // LOC_Os03g03164 // LOC_Os12g40920 // LOC_Os06g01934 // LOC_Os10g42490 // LOC_Os03g14669 // LOC_Os09g16510 // LOC_Os08g29660 // LOC_Os02g03960 // LOC_Os01g11350 // LOC_Os08g32085 // LOC_Os10g39130 // LOC_Os07g41580 // LOC_Os02g49700
GO:0016788	F	hydrolase activity, acting on ester bonds	29	550	1949	24075	1	1	// LOC_Os07g37230 // LOC_Os10g36500 // LOC_Os06g06250 // LOC_Os04g39610 // LOC_Os07g39750 // LOC_Os05g44200 // LOC_Os05g10310 // LOC_Os06g05870 // LOC_Os04g16680 // LOC_Os05g10330 // LOC_Os07g37220 // LOC_Os01g52770 // LOC_Os12g44050 // LOC_Os07g07310 // LOC_Os09g36880 // LOC_Os08g44320 // LOC_Os04g35770 // LOC_Os01g21034 // LOC_Os04g41340 // LOC_Os06g34120 // LOC_Os05g34700 // LOC_Os09g36680 // …
GO:0016772	F	transferase activity, transferring phosphorus-containing groups	33	550	4781	24075	1	1	// LOC_Os01g42294 // LOC_Os12g36194 // LOC_Os05g41640 // LOC_Os06g18000 // LOC_Os01g41730 // LOC_Os02g41590 // LOC_Os12g13950 // LOC_Os03g12390 // LOC_Os05g26820 // LOC_Os02g53750 // LOC_Os02g47020 // LOC_Os11g45280 // LOC_Os04g48760 // LOC_Os06g48940 // LOC_Os11g20790 // LOC_Os12g01700 // LOC_Os02g56380 // LOC_Os03g51610 // LOC_Os07g07310 // LOC_Os07g43900 // LOC_Os07g49240 // LOC_Os03g03570 // …
GO:0016301	F	kinase activity	31	550	1750	24075	0.94	1	// LOC_Os01g42294 // LOC_Os12g36194 // LOC_Os05g41640 // LOC_Os06g18000 // LOC_Os01g41730 // LOC_Os02g41590 // LOC_Os03g12390 // LOC_Os05g26820 // LOC_Os02g53750 // LOC_Os02g47020 // LOC_Os11g45280 // LOC_Os04g48760 // LOC_Os06g48940 // LOC_Os11g20790 // LOC_Os12g01700 // LOC_Os02g56380 // LOC_Os03g51610 // LOC_Os07g43900 // LOC_Os07g49240 // LOC_Os03g03570 // LOC_Os01g67720 // LOC_Os01g54480 // …
GO:0016817	F	hydrolase activity, acting on acid anhydrides	18	550	764	24075	0.48	1	// LOC_Os03g39020 // LOC_Os11g14220 // LOC_Os05g33030 // LOC_Os02g46680 // LOC_Os03g51600 // LOC_Os01g53720 // LOC_Os03g51230 // LOC_Os01g36390 // LOC_Os02g07060 // LOC_Os05g34170 // LOC_Os02g06340 // LOC_Os07g32880 // LOC_Os01g16940 // LOC_Os02g47600 // LOC_Os05g39850 // LOC_Os01g08350 // LOC_Os04g59624 // LOC_Os01g59150
GO:0015075	F	ion transmembrane transporter activity	11	550	389	24075	0.28	1	// LOC_Os01g48680 // LOC_Os03g10510 // LOC_Os01g53720 // LOC_Os01g45990 // LOC_Os05g45740 // LOC_Os03g09940 // LOC_Os03g12530 // LOC_Os03g09930 // LOC_Os01g08350 // LOC_Os07g32880 // LOC_Os12g34108
GO:0032555	F	purine ribonucleotide binding	58	550	3292	24075	0.99	1	// LOC_Os01g42294 // LOC_Os11g14220 // LOC_Os01g54020 // LOC_Os03g51600 // LOC_Os06g51350 // LOC_Os02g41470 // LOC_Os12g36194 // LOC_Os01g31610 // LOC_Os02g06340 // LOC_Os01g16650 // LOC_Os06g18000 // LOC_Os01g41730 // LOC_Os04g59624 // LOC_Os02g56380 // LOC_Os05g33030 // LOC_Os01g58530 // LOC_Os03g51230 // LOC_Os05g26820 // LOC_Os01g36390 // LOC_Os02g07060 // LOC_Os05g34170 // LOC_Os03g51610 // …
GO:0046983	F	protein dimerization activity	6	550	418	24075	0.91	1	// LOC_Os05g03860 // LOC_Os12g40900 // LOC_Os12g40920 // LOC_Os02g03960 // LOC_Os01g11350 // LOC_Os04g11970
GO:0032553	F	ribonucleotide binding	58	550	3292	24075	0.99	1	// LOC_Os01g42294 // LOC_Os11g14220 // LOC_Os01g54020 // LOC_Os03g51600 // LOC_Os06g51350 // LOC_Os02g41470 // LOC_Os12g36194 // LOC_Os01g31610 // LOC_Os02g06340 // LOC_Os01g16650 // LOC_Os06g18000 // LOC_Os01g41730 // LOC_Os04g59624 // LOC_Os02g56380 // LOC_Os05g33030 // LOC_Os01g58530 // LOC_Os03g51230 // LOC_Os05g26820 // LOC_Os01g36390 // LOC_Os02g07060 // LOC_Os05g34170 // LOC_Os03g51610 // …
GO:0008233	F	peptidase activity	18	550	1489	24075	1	1	// LOC_Os03g52070 // LOC_Os06g06770 // LOC_Os02g48900 // LOC_Os08g43320 // LOC_Os06g40818 // LOC_Os01g58280 // LOC_Os03g27480 // LOC_Os01g53720 // LOC_Os06g02780 // LOC_Os04g38640 // LOC_Os06g43930 // LOC_Os05g44130 // LOC_Os10g43050 // LOC_Os12g07780 // LOC_Os04g03810 // LOC_Os05g06660 // LOC_Os03g40830 // LOC_Os03g29810
GO:0000166	F	nucleotide binding	73	550	3874	24075	0.97	1	// LOC_Os03g43010 // LOC_Os01g42294 // LOC_Os11g14220 // LOC_Os01g25820 // LOC_Os03g51600 // LOC_Os06g51350 // LOC_Os02g41470 // LOC_Os01g13190 // LOC_Os12g36194 // LOC_Os01g31610 // LOC_Os02g06340 // LOC_Os01g16650 // LOC_Os04g32340 // LOC_Os06g18000 // LOC_Os01g41730 // LOC_Os04g59624 // LOC_Os02g56380 // LOC_Os06g35630 // LOC_Os05g33030 // LOC_Os01g58530 // LOC_Os03g51230 // LOC_Os05g26820 // …
GO:0030528	F	transcription regulator activity	27	550	987	24075	0.2	1	// LOC_Os12g41060 // LOC_Os09g35020 // LOC_Os09g36220 // LOC_Os02g51320 // LOC_Os08g32085 // LOC_Os09g35030 // LOC_Os06g01934 // LOC_Os08g42470 // LOC_Os03g03164 // LOC_Os11g04720 // LOC_Os11g32100 // LOC_Os12g40920 // LOC_Os03g04310 // LOC_Os05g51150 // LOC_Os08g36920 // LOC_Os10g42490 // LOC_Os09g16510 // LOC_Os08g29660 // LOC_Os02g35180 // LOC_Os02g03960 // LOC_Os01g11350 // LOC_Os10g39130 // …
GO:0016740	F	transferase activity	82	550	6190	24075	1	1	// LOC_Os01g42294 // LOC_Os05g26820 // LOC_Os12g13950 // LOC_Os04g48760 // LOC_Os06g51350 // LOC_Os08g33440 // LOC_Os01g52250 // LOC_Os04g37820 // LOC_Os04g39140 // LOC_Os03g14170 // LOC_Os04g54330 // LOC_Os05g41640 // LOC_Os05g37660 // LOC_Os03g38540 // LOC_Os07g48980 // LOC_Os03g51610 // LOC_Os06g18000 // LOC_Os01g41730 // LOC_Os07g32630 // LOC_Os06g49810 // LOC_Os12g39860 // LOC_Os04g46990 // …
GO:0032561	F	guanyl ribonucleotide binding	7	550	207	24075	0.2	1	// LOC_Os11g14220 // LOC_Os01g59150 // LOC_Os03g51600 // LOC_Os02g07060 // LOC_Os05g34170 // LOC_Os02g06340 // LOC_Os06g07280
GO:0015291	F	secondary active transmembrane transporter activity	5	550	136	24075	0.21	1	// LOC_Os12g03260 // LOC_Os03g09930 // LOC_Os03g09940 // LOC_Os02g57570 // LOC_Os02g58620
GO:0046872	F	metal ion binding	92	550	5476	24075	1	1	// LOC_Os01g20830 // LOC_Os09g04890 // LOC_Os10g17260 // LOC_Os01g13190 // LOC_Os07g42730 // LOC_Os02g49440 // LOC_Os05g05460 // LOC_Os01g48680 // LOC_Os02g14170 // LOC_Os07g41740 // LOC_Os03g20720 // LOC_Os11g41710 // LOC_Os01g59530 // LOC_Os05g47900 // LOC_Os03g15740 // LOC_Os08g40160 // LOC_Os01g45274 // LOC_Os06g01250 // LOC_Os06g17410 // LOC_Os12g24530 // LOC_Os01g22249 // LOC_Os08g43390 // …
GO:0016853	F	isomerase activity	7	550	161	24075	0.083	1	// LOC_Os01g02080 // LOC_Os03g07300 // LOC_Os08g41440 // LOC_Os01g18210 // LOC_Os12g02370 // LOC_Os11g35710 // LOC_Os08g29370
GO:0030554	F	adenyl nucleotide binding	56	550	3247	24075	0.99	1	// LOC_Os01g42294 // LOC_Os01g25820 // LOC_Os06g51350 // LOC_Os02g41470 // LOC_Os12g36194 // LOC_Os01g31610 // LOC_Os01g16650 // LOC_Os06g18000 // LOC_Os01g41730 // LOC_Os04g59624 // LOC_Os02g56380 // LOC_Os06g35630 // LOC_Os05g33030 // LOC_Os01g58530 // LOC_Os03g51230 // LOC_Os05g26820 // LOC_Os01g36390 // LOC_Os03g51610 // LOC_Os02g53750 // LOC_Os02g47020 // LOC_Os07g29820 // LOC_Os11g45280 // …
GO:0016773	F	phosphotransferase activity, alcohol group as acceptor	27	550	1726	24075	0.99	1	// LOC_Os01g42294 // LOC_Os07g49240 // LOC_Os06g18000 // LOC_Os01g41730 // LOC_Os03g12390 // LOC_Os05g26820 // LOC_Os02g53750 // LOC_Os02g47020 // LOC_Os11g45280 // LOC_Os04g48760 // LOC_Os06g48940 // LOC_Os12g01700 // LOC_Os02g56380 // LOC_Os03g51610 // LOC_Os01g67720 // LOC_Os03g03570 // LOC_Os07g43900 // LOC_Os01g54480 // LOC_Os01g48390 // LOC_Os09g18230 // LOC_Os03g18630 // LOC_Os01g09580 // …
GO:0003723	F	RNA binding	20	550	3190	24075	1	1	// LOC_Os01g01060 // LOC_Os09g31180 // LOC_Os07g08660 // LOC_Os01g64090 // LOC_Os02g15900 // LOC_Os03g54040 // LOC_Os03g24020 // LOC_Os03g34040 // LOC_Os07g07709 // LOC_Os09g36680 // LOC_Os03g58050 // LOC_Os01g31610 // LOC_Os03g41612 // LOC_Os10g36860 // LOC_Os07g07310 // LOC_Os12g31000 // LOC_Os12g37610 // LOC_Os11g34940 // LOC_Os05g48422 // LOC_Os11g37090
GO:0005515	F	protein binding	43	550	2460	24075	0.98	1	// LOC_Os01g42294 // LOC_Os05g01940 // LOC_Os09g04890 // LOC_Os12g01360 // LOC_Os08g33440 // LOC_Os07g46540 // LOC_Os12g08770 // LOC_Os01g74040 // LOC_Os03g18630 // LOC_Os01g58280 // LOC_Os07g41740 // LOC_Os05g46550 // LOC_Os12g13100 // LOC_Os04g03810 // LOC_Os04g48760 // LOC_Os12g40900 // LOC_Os12g01700 // LOC_Os12g06660 // LOC_Os12g40920 // LOC_Os12g24530 // LOC_Os05g01370 // LOC_Os03g31320 // …
GO:0008270	F	zinc ion binding	25	550	3939	24075	1	1	// LOC_Os06g08250 // LOC_Os09g04890 // LOC_Os01g13190 // LOC_Os01g74040 // LOC_Os04g32340 // LOC_Os07g41740 // LOC_Os03g20720 // LOC_Os02g43170 // LOC_Os05g47900 // LOC_Os03g15740 // LOC_Os01g45274 // LOC_Os09g29960 // LOC_Os11g28270 // LOC_Os06g17410 // LOC_Os06g15330 // LOC_Os12g24530 // LOC_Os03g31320 // LOC_Os02g49880 // LOC_Os02g49440 // LOC_Os01g53720 // LOC_Os03g57240 // LOC_Os05g01940 // …
GO:0004175	F	endopeptidase activity	11	550	856	24075	0.99	1	// LOC_Os06g02780 // LOC_Os08g43320 // LOC_Os03g29810 // LOC_Os01g58280 // LOC_Os03g40830 // LOC_Os02g48900 // LOC_Os04g38640 // LOC_Os10g43050 // LOC_Os12g07780 // LOC_Os04g03810 // LOC_Os06g40818
GO:0019842	F	vitamin binding	5	550	180	24075	0.4	1	// LOC_Os05g31290 // LOC_Os09g36860 // LOC_Os03g07570 // LOC_Os03g38540 // LOC_Os11g31900
GO:0001883	F	purine nucleoside binding	56	550	3247	24075	0.99	1	// LOC_Os01g42294 // LOC_Os01g25820 // LOC_Os06g51350 // LOC_Os02g41470 // LOC_Os12g36194 // LOC_Os01g31610 // LOC_Os01g16650 // LOC_Os06g18000 // LOC_Os01g41730 // LOC_Os04g59624 // LOC_Os02g56380 // LOC_Os06g35630 // LOC_Os05g33030 // LOC_Os01g58530 // LOC_Os03g51230 // LOC_Os05g26820 // LOC_Os01g36390 // LOC_Os03g51610 // LOC_Os02g53750 // LOC_Os02g47020 // LOC_Os07g29820 // LOC_Os11g45280 // …
GO:0001882	F	nucleoside binding	56	550	3257	24075	0.99	1	// LOC_Os01g42294 // LOC_Os01g25820 // LOC_Os06g51350 // LOC_Os02g41470 // LOC_Os12g36194 // LOC_Os01g31610 // LOC_Os01g16650 // LOC_Os06g18000 // LOC_Os01g41730 // LOC_Os04g59624 // LOC_Os02g56380 // LOC_Os06g35630 // LOC_Os05g33030 // LOC_Os01g58530 // LOC_Os03g51230 // LOC_Os05g26820 // LOC_Os01g36390 // LOC_Os03g51610 // LOC_Os02g53750 // LOC_Os02g47020 // LOC_Os07g29820 // LOC_Os11g45280 // …
GO:0050662	F	coenzyme binding	13	550	382	24075	0.11	1	// LOC_Os03g03720 // LOC_Os06g35630 // LOC_Os01g25820 // LOC_Os09g31970 // LOC_Os01g13190 // LOC_Os10g25780 // LOC_Os01g61880 // LOC_Os07g40690 // LOC_Os08g41440 // LOC_Os04g33060 // LOC_Os08g02230 // LOC_Os04g38600 // LOC_Os02g58790
GO:0050660	F	FAD binding	5	550	156	24075	0.29	1	// LOC_Os01g61880 // LOC_Os08g02230 // LOC_Os06g35630 // LOC_Os01g25820 // LOC_Os10g25780
GO:0019001	F	guanyl nucleotide binding	7	550	211	24075	0.22	1	// LOC_Os11g14220 // LOC_Os01g59150 // LOC_Os03g51600 // LOC_Os02g07060 // LOC_Os05g34170 // LOC_Os02g06340 // LOC_Os06g07280
GO:0005524	F	ATP binding	51	550	3085	24075	1	1	// LOC_Os01g42294 // LOC_Os01g54020 // LOC_Os06g51350 // LOC_Os02g41470 // LOC_Os12g36194 // LOC_Os01g31610 // LOC_Os01g16650 // LOC_Os06g18000 // LOC_Os01g41730 // LOC_Os04g59624 // LOC_Os02g56380 // LOC_Os05g33030 // LOC_Os01g58530 // LOC_Os03g51230 // LOC_Os05g26820 // LOC_Os01g36390 // LOC_Os03g51610 // LOC_Os02g53750 // LOC_Os02g47020 // LOC_Os07g29820 // LOC_Os11g45280 // LOC_Os04g48760 // …
GO:0004674	F	protein serine/threonine kinase activity	20	550	1478	24075	1	1	// LOC_Os04g48760 // LOC_Os01g42294 // LOC_Os06g18000 // LOC_Os12g01700 // LOC_Os02g56380 // LOC_Os01g09580 // LOC_Os01g54480 // LOC_Os03g12390 // LOC_Os05g26820 // LOC_Os08g40170 // LOC_Os07g49240 // LOC_Os07g43900 // LOC_Os11g01620 // LOC_Os02g53750 // LOC_Os03g18630 // LOC_Os03g03570 // LOC_Os09g18230 // LOC_Os01g41730 // LOC_Os01g48390 // LOC_Os11g45280
GO:0070011	F	peptidase activity, acting on L-amino acid peptides	18	550	1470	24075	1	1	// LOC_Os03g52070 // LOC_Os06g06770 // LOC_Os02g48900 // LOC_Os08g43320 // LOC_Os06g40818 // LOC_Os01g58280 // LOC_Os03g27480 // LOC_Os01g53720 // LOC_Os06g02780 // LOC_Os04g38640 // LOC_Os06g43930 // LOC_Os05g44130 // LOC_Os10g43050 // LOC_Os12g07780 // LOC_Os04g03810 // LOC_Os05g06660 // LOC_Os03g40830 // LOC_Os03g29810
GO:0004672	F	protein kinase activity	21	550	1575	24075	1	1	// LOC_Os04g48760 // LOC_Os01g42294 // LOC_Os06g18000 // LOC_Os01g67720 // LOC_Os12g01700 // LOC_Os02g56380 // LOC_Os01g09580 // LOC_Os01g54480 // LOC_Os03g12390 // LOC_Os05g26820 // LOC_Os08g40170 // LOC_Os07g49240 // LOC_Os07g43900 // LOC_Os11g01620 // LOC_Os02g53750 // LOC_Os03g18630 // LOC_Os03g03570 // LOC_Os09g18230 // LOC_Os01g41730 // LOC_Os01g48390 // LOC_Os11g45280
GO:0032559	F	adenyl ribonucleotide binding	51	550	3087	24075	1	1	// LOC_Os01g42294 // LOC_Os01g54020 // LOC_Os06g51350 // LOC_Os02g41470 // LOC_Os12g36194 // LOC_Os01g31610 // LOC_Os01g16650 // LOC_Os06g18000 // LOC_Os01g41730 // LOC_Os04g59624 // LOC_Os02g56380 // LOC_Os05g33030 // LOC_Os01g58530 // LOC_Os03g51230 // LOC_Os05g26820 // LOC_Os01g36390 // LOC_Os03g51610 // LOC_Os02g53750 // LOC_Os02g47020 // LOC_Os07g29820 // LOC_Os11g45280 // LOC_Os04g48760 // …
GO:0008324	F	cation transmembrane transporter activity	6	550	280	24075	0.62	1	// LOC_Os01g45990 // LOC_Os05g45740 // LOC_Os03g12530 // LOC_Os01g08350 // LOC_Os07g32880 // LOC_Os12g34108
GO:0017111	F	nucleoside-triphosphatase activity	16	550	726	24075	0.59	1	// LOC_Os03g39020 // LOC_Os11g14220 // LOC_Os05g33030 // LOC_Os02g46680 // LOC_Os03g51600 // LOC_Os01g53720 // LOC_Os03g51230 // LOC_Os01g36390 // LOC_Os02g07060 // LOC_Os05g34170 // LOC_Os02g06340 // LOC_Os07g32880 // LOC_Os05g39850 // LOC_Os01g08350 // LOC_Os04g59624 // LOC_Os01g59150
GO:0016879	F	ligase activity, forming carbon-nitrogen bonds	7	550	226	24075	0.27	1	// LOC_Os03g13010 // LOC_Os06g15420 // LOC_Os12g16200 // LOC_Os04g58800 // LOC_Os11g06900 // LOC_Os01g16650 // LOC_Os03g63490
GO:0022891	F	substrate-specific transmembrane transporter activity	17	550	517	24075	0.093	1	// LOC_Os12g32940 // LOC_Os01g48680 // LOC_Os03g10510 // LOC_Os01g53720 // LOC_Os01g45990 // LOC_Os01g71720 // LOC_Os02g36414 // LOC_Os05g45740 // LOC_Os03g09940 // LOC_Os03g24860 // LOC_Os03g12530 // LOC_Os12g39080 // LOC_Os10g31040 // LOC_Os03g09930 // LOC_Os01g08350 // LOC_Os07g32880 // LOC_Os12g34108
GO:0003700	F	transcription factor activity	17	550	651	24075	0.33	1	// LOC_Os05g03860 // LOC_Os03g03164 // LOC_Os05g51150 // LOC_Os08g36920 // LOC_Os01g11350 // LOC_Os12g41060 // LOC_Os10g42490 // LOC_Os09g16510 // LOC_Os08g29660 // LOC_Os02g03960 // LOC_Os06g01934 // LOC_Os09g35020 // LOC_Os09g35030 // LOC_Os08g32085 // LOC_Os10g39130 // LOC_Os12g40920 // LOC_Os02g49700
GO:0003824	F	catalytic activity	277	550	12724	24075	0.88	1	// LOC_Os01g42294 // LOC_Os05g26820 // LOC_Os03g29810 // LOC_Os10g17260 // LOC_Os10g01044 // LOC_Os01g13190 // LOC_Os04g37820 // LOC_Os03g14170 // LOC_Os05g41640 // LOC_Os01g02080 // LOC_Os03g38540 // LOC_Os04g58200 // LOC_Os01g41730 // LOC_Os04g39610 // LOC_Os12g19470 // LOC_Os03g63490 // LOC_Os05g22614 // LOC_Os05g33030 // LOC_Os02g51080 // LOC_Os02g14170 // LOC_Os12g19381 // LOC_Os03g40830 // …
GO:0048037	F	cofactor binding	17	550	543	24075	0.13	1	// LOC_Os05g31290 // LOC_Os09g36860 // LOC_Os03g03720 // LOC_Os06g35630 // LOC_Os01g25820 // LOC_Os09g31970 // LOC_Os01g13190 // LOC_Os10g25780 // LOC_Os11g31900 // LOC_Os01g61880 // LOC_Os07g40690 // LOC_Os08g41440 // LOC_Os04g33060 // LOC_Os08g02230 // LOC_Os04g38600 // LOC_Os03g07570 // LOC_Os02g58790
GO:0016462	F	pyrophosphatase activity	18	550	743	24075	0.44	1	// LOC_Os03g39020 // LOC_Os11g14220 // LOC_Os05g33030 // LOC_Os02g46680 // LOC_Os03g51600 // LOC_Os01g53720 // LOC_Os03g51230 // LOC_Os01g36390 // LOC_Os02g07060 // LOC_Os05g34170 // LOC_Os02g06340 // LOC_Os07g32880 // LOC_Os01g16940 // LOC_Os02g47600 // LOC_Os05g39850 // LOC_Os01g08350 // LOC_Os04g59624 // LOC_Os01g59150
GO:0005840	C	ribosome	52	550	397	24075	1.9e-22	2e-20	// LOC_Os01g01060 // LOC_Os09g31180 // LOC_Os03g03360 // LOC_Os10g32920 // LOC_Os04g28180 // LOC_Os03g34040 // LOC_Os03g58050 // LOC_Os12g32380 // LOC_Os05g01110 // LOC_Os04g38750 // LOC_Os06g35730 // LOC_Os01g69950 // LOC_Os03g15870 // LOC_Os12g37610 // LOC_Os10g41050 // LOC_Os01g54870 // LOC_Os03g41612 // LOC_Os01g64090 // LOC_Os07g36090 // LOC_Os02g15900 // LOC_Os06g48780 // LOC_Os02g27760 // …
GO:0032991	C	macromolecular complex	91	550	1207	24075	1.4e-22	2e-20	// LOC_Os01g64640 // LOC_Os03g51600 // LOC_Os04g38750 // LOC_Os12g37610 // LOC_Os01g64090 // LOC_Os07g36090 // LOC_Os07g01870 // LOC_Os08g40160 // LOC_Os06g46930 // LOC_Os09g32976 // LOC_Os07g08660 // LOC_Os07g33997 // LOC_Os05g46430 // LOC_Os02g30050 // LOC_Os05g36280 // LOC_Os10g28230 // LOC_Os06g07280 // LOC_Os05g48220 // LOC_Os04g28180 // LOC_Os01g47660 // LOC_Os03g03360 // LOC_Os10g32920 // …
GO:0030529	C	ribonucleoprotein complex	53	550	438	24075	1.9e-21	1.3e-19	// LOC_Os01g01060 // LOC_Os09g31180 // LOC_Os03g03360 // LOC_Os10g32920 // LOC_Os04g28180 // LOC_Os03g34040 // LOC_Os03g58050 // LOC_Os12g32380 // LOC_Os05g01110 // LOC_Os04g38750 // LOC_Os06g35730 // LOC_Os01g69950 // LOC_Os03g15870 // LOC_Os12g37610 // LOC_Os10g41050 // LOC_Os01g54870 // LOC_Os03g41612 // LOC_Os01g64090 // LOC_Os07g36090 // LOC_Os02g15900 // LOC_Os06g48780 // LOC_Os02g27760 // …
GO:0005737	C	cytoplasm	77	550	1263	24075	2.4e-14	1.2e-12	// LOC_Os01g01060 // LOC_Os09g31180 // LOC_Os01g47660 // LOC_Os03g03360 // LOC_Os03g10510 // LOC_Os01g54020 // LOC_Os02g51790 // LOC_Os10g32920 // LOC_Os04g28180 // LOC_Os03g34040 // LOC_Os03g58050 // LOC_Os03g56820 // LOC_Os12g32380 // LOC_Os01g31610 // LOC_Os07g46540 // LOC_Os07g08660 // LOC_Os06g35730 // LOC_Os01g69950 // LOC_Os03g15870 // LOC_Os12g39860 // LOC_Os10g41050 // LOC_Os01g54870 // …
GO:0044444	C	cytoplasmic part	65	550	966	24075	4.8e-14	2e-12	// LOC_Os01g01060 // LOC_Os09g31180 // LOC_Os03g03360 // LOC_Os03g10510 // LOC_Os10g32920 // LOC_Os04g28180 // LOC_Os03g34040 // LOC_Os03g58050 // LOC_Os03g56820 // LOC_Os12g32380 // LOC_Os05g01110 // LOC_Os07g46540 // LOC_Os07g25430 // LOC_Os06g35730 // LOC_Os01g69950 // LOC_Os03g15870 // LOC_Os10g41050 // LOC_Os01g54870 // LOC_Os03g41612 // LOC_Os01g64090 // LOC_Os07g36090 // LOC_Os05g45740 // …
GO:0044464	C	cell part	200	550	5945	24075	1.2e-09	3.7e-08	// LOC_Os01g64640 // LOC_Os01g63870 // LOC_Os09g04890 // LOC_Os12g32940 // LOC_Os04g39700 // LOC_Os03g14170 // LOC_Os03g14669 // LOC_Os04g38750 // LOC_Os11g14220 // LOC_Os12g39860 // LOC_Os01g48680 // LOC_Os01g64090 // LOC_Os09g12600 // LOC_Os07g36090 // LOC_Os03g51600 // LOC_Os11g24450 // LOC_Os05g48270 // LOC_Os08g40160 // LOC_Os07g41580 // LOC_Os04g53230 // LOC_Os06g46930 // LOC_Os06g21590 // …
GO:0005623	C	cell	200	550	5945	24075	1.2e-09	3.7e-08	// LOC_Os01g64640 // LOC_Os01g63870 // LOC_Os09g04890 // LOC_Os12g32940 // LOC_Os04g39700 // LOC_Os03g14170 // LOC_Os03g14669 // LOC_Os04g38750 // LOC_Os11g14220 // LOC_Os12g39860 // LOC_Os01g48680 // LOC_Os01g64090 // LOC_Os09g12600 // LOC_Os07g36090 // LOC_Os03g51600 // LOC_Os11g24450 // LOC_Os05g48270 // LOC_Os08g40160 // LOC_Os07g41580 // LOC_Os04g53230 // LOC_Os06g46930 // LOC_Os06g21590 // …
GO:0009521	C	photosystem	14	550	72	24075	6.8e-09	1.8e-07	// LOC_Os01g43070 // LOC_Os07g04840 // LOC_Os07g25430 // LOC_Os03g56670 // LOC_Os01g31690 // LOC_Os05g24810 // LOC_Os07g36080 // LOC_Os07g05480 // LOC_Os03g22370 // LOC_Os07g47640 // LOC_Os12g08770 // LOC_Os08g40160 // LOC_Os09g30340 // LOC_Os05g48630
GO:0044424	C	intracellular part	132	550	3529	24075	8e-09	1.9e-07	// LOC_Os01g64640 // LOC_Os09g04890 // LOC_Os03g51600 // LOC_Os04g39700 // LOC_Os04g38750 // LOC_Os11g14220 // LOC_Os12g37610 // LOC_Os12g39860 // LOC_Os01g64090 // LOC_Os07g36090 // LOC_Os11g24450 // LOC_Os08g40160 // LOC_Os07g41580 // LOC_Os04g53230 // LOC_Os06g46930 // LOC_Os09g32976 // LOC_Os07g08660 // LOC_Os07g01870 // LOC_Os03g53020 // LOC_Os01g09510 // LOC_Os07g33997 // LOC_Os07g07310 // …
GO:0009579	C	thylakoid	15	550	93	24075	1.8e-08	3.8e-07	// LOC_Os01g43070 // LOC_Os07g04840 // LOC_Os07g25430 // LOC_Os03g56670 // LOC_Os01g31690 // LOC_Os07g05480 // LOC_Os07g36080 // LOC_Os03g55720 // LOC_Os03g22370 // LOC_Os07g47640 // LOC_Os12g08770 // LOC_Os05g24810 // LOC_Os08g40160 // LOC_Os09g30340 // LOC_Os05g48630
GO:0034357	C	photosynthetic membrane	14	550	89	24075	7.3e-08	1.4e-06	// LOC_Os01g43070 // LOC_Os07g04840 // LOC_Os07g25430 // LOC_Os03g56670 // LOC_Os01g31690 // LOC_Os05g24810 // LOC_Os07g36080 // LOC_Os07g05480 // LOC_Os03g22370 // LOC_Os07g47640 // LOC_Os12g08770 // LOC_Os08g40160 // LOC_Os09g30340 // LOC_Os05g48630
GO:0043229	C	intracellular organelle	108	550	2859	24075	1.7e-07	2.8e-06	// LOC_Os01g64640 // LOC_Os09g04890 // LOC_Os03g51600 // LOC_Os04g39700 // LOC_Os04g38750 // LOC_Os11g14220 // LOC_Os01g64090 // LOC_Os07g36090 // LOC_Os11g24450 // LOC_Os08g40160 // LOC_Os07g41580 // LOC_Os06g46930 // LOC_Os07g08660 // LOC_Os03g53020 // LOC_Os07g33997 // LOC_Os07g07310 // LOC_Os05g46430 // LOC_Os05g39850 // LOC_Os05g36280 // LOC_Os10g28230 // LOC_Os06g07280 // LOC_Os05g48220 // …
GO:0043226	C	organelle	108	550	2859	24075	1.7e-07	2.8e-06	// LOC_Os01g64640 // LOC_Os09g04890 // LOC_Os03g51600 // LOC_Os04g39700 // LOC_Os04g38750 // LOC_Os11g14220 // LOC_Os01g64090 // LOC_Os07g36090 // LOC_Os11g24450 // LOC_Os08g40160 // LOC_Os07g41580 // LOC_Os06g46930 // LOC_Os07g08660 // LOC_Os03g53020 // LOC_Os07g33997 // LOC_Os07g07310 // LOC_Os05g46430 // LOC_Os05g39850 // LOC_Os05g36280 // LOC_Os10g28230 // LOC_Os06g07280 // LOC_Os05g48220 // …
GO:0043232	C	intracellular non-membrane-bounded organelle	67	550	1494	24075	2.2e-07	3.1e-06	// LOC_Os01g01060 // LOC_Os01g64640 // LOC_Os03g03360 // LOC_Os03g51600 // LOC_Os10g32920 // LOC_Os04g28180 // LOC_Os03g34040 // LOC_Os03g58050 // LOC_Os12g32380 // LOC_Os05g01110 // LOC_Os04g38750 // LOC_Os06g35730 // LOC_Os05g34170 // LOC_Os01g69950 // LOC_Os03g15870 // LOC_Os12g25120 // LOC_Os11g14220 // LOC_Os10g41050 // LOC_Os01g54870 // LOC_Os03g41612 // LOC_Os01g64090 // LOC_Os01g59150 // …
GO:0043228	C	non-membrane-bounded organelle	67	550	1494	24075	2.2e-07	3.1e-06	// LOC_Os01g01060 // LOC_Os01g64640 // LOC_Os03g03360 // LOC_Os03g51600 // LOC_Os10g32920 // LOC_Os04g28180 // LOC_Os03g34040 // LOC_Os03g58050 // LOC_Os12g32380 // LOC_Os05g01110 // LOC_Os04g38750 // LOC_Os06g35730 // LOC_Os05g34170 // LOC_Os01g69950 // LOC_Os03g15870 // LOC_Os12g25120 // LOC_Os11g14220 // LOC_Os10g41050 // LOC_Os01g54870 // LOC_Os03g41612 // LOC_Os01g64090 // LOC_Os01g59150 // …
GO:0005622	C	intracellular	138	550	4116	24075	1.9e-06	2.4e-05	// LOC_Os01g64640 // LOC_Os09g04890 // LOC_Os03g51600 // LOC_Os04g39700 // LOC_Os03g14669 // LOC_Os04g38750 // LOC_Os11g14220 // LOC_Os12g39860 // LOC_Os01g64090 // LOC_Os07g36090 // LOC_Os11g24450 // LOC_Os08g40160 // LOC_Os07g41580 // LOC_Os04g53230 // LOC_Os06g46930 // LOC_Os09g32976 // LOC_Os07g08660 // LOC_Os07g01870 // LOC_Os03g53020 // LOC_Os01g09510 // LOC_Os07g33997 // LOC_Os07g07310 // …
GO:0016020	C	membrane	80	550	2115	24075	8.8e-06	0.0001	// LOC_Os06g12310 // LOC_Os12g08770 // LOC_Os03g10510 // LOC_Os01g25820 // LOC_Os12g32940 // LOC_Os08g30020 // LOC_Os02g58620 // LOC_Os03g04570 // LOC_Os02g36414 // LOC_Os03g22370 // LOC_Os03g14170 // LOC_Os03g24860 // LOC_Os03g12530 // LOC_Os07g46540 // LOC_Os07g25430 // LOC_Os01g53060 // LOC_Os06g08090 // LOC_Os08g43320 // LOC_Os01g71720 // LOC_Os01g08350 // LOC_Os11g13890 // LOC_Os01g43070 // …
GO:0005874	C	microtubule	6	550	17	24075	8.8e-06	0.0001	// LOC_Os11g14220 // LOC_Os01g59150 // LOC_Os03g51600 // LOC_Os02g07060 // LOC_Os05g34170 // LOC_Os06g07280
GO:0009522	C	photosystem I	6	550	18	24075	1.2e-05	0.00013	// LOC_Os07g25430 // LOC_Os07g05480 // LOC_Os03g56670 // LOC_Os12g08770 // LOC_Os09g30340 // LOC_Os05g48630
GO:0009523	C	photosystem II	8	550	46	24075	2.5e-05	0.00026	// LOC_Os01g43070 // LOC_Os07g04840 // LOC_Os01g31690 // LOC_Os07g36080 // LOC_Os05g24810 // LOC_Os03g22370 // LOC_Os07g47640 // LOC_Os08g40160
GO:0019898	C	extrinsic to membrane	6	550	22	24075	3e-05	0.00029	// LOC_Os01g43070 // LOC_Os07g04840 // LOC_Os01g31690 // LOC_Os07g36080 // LOC_Os05g24810 // LOC_Os08g40160
GO:0000786	C	nucleosome	9	550	63	24075	3.2e-05	0.00029	// LOC_Os08g38300 // LOC_Os01g64640 // LOC_Os05g36280 // LOC_Os09g26340 // LOC_Os08g33100 // LOC_Os10g28230 // LOC_Os03g06670 // LOC_Os12g25120 // LOC_Os03g17100
GO:0032993	C	protein-DNA complex	9	550	63	24075	3.2e-05	0.00029	// LOC_Os08g38300 // LOC_Os01g64640 // LOC_Os05g36280 // LOC_Os09g26340 // LOC_Os08g33100 // LOC_Os10g28230 // LOC_Os03g06670 // LOC_Os12g25120 // LOC_Os03g17100
GO:0044436	C	thylakoid part	8	550	50	24075	4.2e-05	0.00037	// LOC_Os01g43070 // LOC_Os07g04840 // LOC_Os01g31690 // LOC_Os03g55720 // LOC_Os07g36080 // LOC_Os05g24810 // LOC_Os12g08770 // LOC_Os08g40160
GO:0009654	C	oxygen evolving complex	6	550	26	24075	6.7e-05	0.00056	// LOC_Os01g43070 // LOC_Os07g04840 // LOC_Os01g31690 // LOC_Os07g36080 // LOC_Os05g24810 // LOC_Os08g40160
GO:0044425	C	membrane part	43	550	1007	24075	0.00011	0.00085	// LOC_Os06g12310 // LOC_Os12g08770 // LOC_Os08g43320 // LOC_Os01g25820 // LOC_Os12g32940 // LOC_Os08g30020 // LOC_Os02g36414 // LOC_Os03g22370 // LOC_Os03g24860 // LOC_Os01g61880 // LOC_Os07g25430 // LOC_Os01g53060 // LOC_Os01g08350 // LOC_Os01g43070 // LOC_Os03g56670 // LOC_Os05g48270 // LOC_Os09g12600 // LOC_Os05g45740 // LOC_Os05g46550 // LOC_Os07g32880 // LOC_Os08g40160 // LOC_Os12g34108 // …
GO:0015630	C	microtubule cytoskeleton	6	550	30	24075	0.00013	0.001	// LOC_Os11g14220 // LOC_Os01g59150 // LOC_Os03g51600 // LOC_Os02g07060 // LOC_Os05g34170 // LOC_Os06g07280
GO:0044430	C	cytoskeletal part	6	550	46	24075	0.001	0.0077	// LOC_Os11g14220 // LOC_Os01g59150 // LOC_Os03g51600 // LOC_Os02g07060 // LOC_Os05g34170 // LOC_Os06g07280
GO:0043234	C	protein complex	29	550	706	24075	0.0024	0.017	// LOC_Os03g13010 // LOC_Os07g25430 // LOC_Os03g51600 // LOC_Os05g24810 // LOC_Os03g22370 // LOC_Os02g07060 // LOC_Os07g46540 // LOC_Os12g08770 // LOC_Os11g14220 // LOC_Os01g08350 // LOC_Os01g43070 // LOC_Os03g56670 // LOC_Os01g59150 // LOC_Os01g31690 // LOC_Os05g45740 // LOC_Os05g34170 // LOC_Os05g46550 // LOC_Os05g48630 // LOC_Os08g40160 // LOC_Os12g34108 // LOC_Os07g05480 // LOC_Os07g47640 // …
GO:0033279	C	ribosomal subunit	7	550	82	24075	0.0038	0.026	// LOC_Os01g01060 // LOC_Os07g08660 // LOC_Os03g14530 // LOC_Os03g54860 // LOC_Os03g34040 // LOC_Os02g24612 // LOC_Os07g01870
GO:0005856	C	cytoskeleton	6	550	71	24075	0.0075	0.051	// LOC_Os11g14220 // LOC_Os01g59150 // LOC_Os03g51600 // LOC_Os02g07060 // LOC_Os05g34170 // LOC_Os06g07280
GO:0015935	C	small ribosomal subunit	5	550	51	24075	0.0082	0.053	// LOC_Os01g01060 // LOC_Os07g08660 // LOC_Os03g34040 // LOC_Os03g14530 // LOC_Os02g24612
GO:0005618	C	cell wall	5	550	82	24075	0.045	0.29	// LOC_Os10g42670 // LOC_Os04g51520 // LOC_Os01g21034 // LOC_Os04g35770 // LOC_Os08g13920
GO:0030312	C	external encapsulating structure	5	550	107	24075	0.11	0.65	// LOC_Os10g42670 // LOC_Os04g51520 // LOC_Os01g21034 // LOC_Os04g35770 // LOC_Os08g13920
GO:0031224	C	intrinsic to membrane	23	550	775	24075	0.13	0.77	// LOC_Os06g12310 // LOC_Os08g43320 // LOC_Os01g25820 // LOC_Os12g32940 // LOC_Os08g30020 // LOC_Os02g36414 // LOC_Os03g24860 // LOC_Os01g61880 // LOC_Os01g53060 // LOC_Os05g48270 // LOC_Os09g12600 // LOC_Os10g31040 // LOC_Os01g64930 // LOC_Os01g65880 // LOC_Os02g46680 // LOC_Os03g09940 // LOC_Os05g15160 // LOC_Os03g09060 // LOC_Os08g42350 // LOC_Os09g31970 // LOC_Os08g01940 // LOC_Os03g09930 // …
GO:0016021	C	integral to membrane	22	550	752	24075	0.15	0.86	// LOC_Os06g12310 // LOC_Os08g43320 // LOC_Os01g25820 // LOC_Os12g32940 // LOC_Os08g30020 // LOC_Os02g36414 // LOC_Os03g24860 // LOC_Os01g61880 // LOC_Os01g53060 // LOC_Os05g48270 // LOC_Os09g12600 // LOC_Os10g31040 // LOC_Os01g64930 // LOC_Os01g65880 // LOC_Os02g46680 // LOC_Os03g09940 // LOC_Os05g15160 // LOC_Os03g09060 // LOC_Os08g42350 // LOC_Os09g31970 // LOC_Os08g01940 // LOC_Os03g09930
GO:0005576	C	extracellular region	7	550	251	24075	0.35	1	// LOC_Os10g42670 // LOC_Os04g51520 // LOC_Os08g35760 // LOC_Os05g39990 // LOC_Os10g40710 // LOC_Os10g40700 // LOC_Os08g13920
GO:0044422	C	organelle part	35	550	1521	24075	0.51	1	// LOC_Os01g01060 // LOC_Os01g64640 // LOC_Os12g08770 // LOC_Os03g10510 // LOC_Os03g51600 // LOC_Os03g34040 // LOC_Os02g07060 // LOC_Os11g14220 // LOC_Os12g25120 // LOC_Os01g43070 // LOC_Os01g59150 // LOC_Os01g31690 // LOC_Os05g45740 // LOC_Os05g34170 // LOC_Os11g24450 // LOC_Os03g06670 // LOC_Os08g40160 // LOC_Os07g08660 // LOC_Os03g14530 // LOC_Os05g24810 // LOC_Os09g26340 // LOC_Os08g33100 // …
GO:0043231	C	intracellular membrane-bounded organelle	42	550	2296	24075	0.95	1	// LOC_Os07g25430 // LOC_Os03g10510 // LOC_Os09g04890 // LOC_Os02g51320 // LOC_Os03g56820 // LOC_Os07g46540 // LOC_Os04g38750 // LOC_Os08g32085 // LOC_Os08g42470 // LOC_Os12g25120 // LOC_Os03g03164 // LOC_Os05g45740 // LOC_Os11g24450 // LOC_Os04g58810 // LOC_Os11g32100 // LOC_Os03g06670 // LOC_Os11g34940 // LOC_Os07g41580 // LOC_Os12g40900 // LOC_Os09g37910 // LOC_Os03g04310 // LOC_Os09g26340 // …
GO:0000785	C	chromatin	9	550	973	24075	1	1	// LOC_Os08g38300 // LOC_Os01g64640 // LOC_Os05g36280 // LOC_Os09g26340 // LOC_Os08g33100 // LOC_Os10g28230 // LOC_Os03g06670 // LOC_Os12g25120 // LOC_Os03g17100
GO:0043227	C	membrane-bounded organelle	43	550	2319	24075	0.94	1	// LOC_Os12g08770 // LOC_Os03g10510 // LOC_Os09g04890 // LOC_Os02g51320 // LOC_Os03g56820 // LOC_Os07g46540 // LOC_Os07g25430 // LOC_Os08g32085 // LOC_Os10g42490 // LOC_Os08g42470 // LOC_Os12g25120 // LOC_Os03g03164 // LOC_Os05g45740 // LOC_Os11g24450 // LOC_Os04g58810 // LOC_Os11g32100 // LOC_Os03g06670 // LOC_Os11g34940 // LOC_Os07g41580 // LOC_Os12g40900 // LOC_Os09g37910 // LOC_Os03g04310 // …
GO:0044427	C	chromosomal part	9	550	989	24075	1	1	// LOC_Os08g38300 // LOC_Os01g64640 // LOC_Os05g36280 // LOC_Os09g26340 // LOC_Os08g33100 // LOC_Os10g28230 // LOC_Os03g06670 // LOC_Os12g25120 // LOC_Os03g17100
GO:0031090	C	organelle membrane	6	550	228	24075	0.42	1	// LOC_Os05g29860 // LOC_Os12g08770 // LOC_Os03g10510 // LOC_Os05g45740 // LOC_Os11g24450 // LOC_Os02g03720
GO:0005739	C	mitochondrion	5	550	162	24075	0.32	1	// LOC_Os05g29860 // LOC_Os03g10510 // LOC_Os05g45740 // LOC_Os07g07310 // LOC_Os11g24450
GO:0005634	C	nucleus	30	550	1884	24075	0.99	1	// LOC_Os09g04890 // LOC_Os02g51320 // LOC_Os07g46540 // LOC_Os08g32085 // LOC_Os08g42470 // LOC_Os12g25120 // LOC_Os03g03164 // LOC_Os04g58810 // LOC_Os11g32100 // LOC_Os03g06670 // LOC_Os07g41580 // LOC_Os12g40900 // LOC_Os09g37910 // LOC_Os03g04310 // LOC_Os09g26340 // LOC_Os08g33100 // LOC_Os03g11540 // LOC_Os05g14590 // LOC_Os10g42490 // LOC_Os01g11350 // LOC_Os05g39850 // LOC_Os10g39130 // …
GO:0005694	C	chromosome	9	550	1018	24075	1	1	// LOC_Os08g38300 // LOC_Os01g64640 // LOC_Os05g36280 // LOC_Os09g26340 // LOC_Os08g33100 // LOC_Os10g28230 // LOC_Os03g06670 // LOC_Os12g25120 // LOC_Os03g17100
GO:0044446	C	intracellular organelle part	35	550	1521	24075	0.51	1	// LOC_Os01g01060 // LOC_Os01g64640 // LOC_Os12g08770 // LOC_Os03g10510 // LOC_Os03g51600 // LOC_Os03g34040 // LOC_Os02g07060 // LOC_Os11g14220 // LOC_Os12g25120 // LOC_Os01g43070 // LOC_Os01g59150 // LOC_Os01g31690 // LOC_Os05g45740 // LOC_Os05g34170 // LOC_Os11g24450 // LOC_Os03g06670 // LOC_Os08g40160 // LOC_Os07g08660 // LOC_Os03g14530 // LOC_Os05g24810 // LOC_Os09g26340 // LOC_Os08g33100 // …

## Sheet: NB unique up
Table S5. Complete lists of gene ontology (GO）terms for genes translationally up- and down-regulated under salt stress in 'Nipponbare' (NB) or 'Sea Rice 86' (SR86).
Notes: GO terms for translationally up- and down-regulated genes in NB and SR86 are listed on seperate sheets: "Common up ", "Common down", "NB unique up", "NB unique down", "SR86 unique up", "SR86 unique down" , "NB up SR86 down" and "NB down SR86 up".
Common up: genes that are traslationally up-regulated in both NB and SR86; Common down: genes that are translationally down-regulated in both NB and SR86; NB unique up: genes that are translationally up-regulated in NB only; "NB unique down": genes that are translationally down-regulated in NB only; "SR86 unique up": genes that are translationally up-regulated in SR86 only; "SR86 unique down": ge…
The terms of "P", "F" and "C" represent "Biological Process", "Molecular Function" and "Cellular Component", respectively.
GO accession number	Term type	Term	Query item	Query total	Background item	Background total	P-value	FDR	Entries
GO:0043412	P	macromolecule modification	78	539	1979	24075	1.3e-06	0.0003	// LOC_Os06g29340 // LOC_Os11g30410 // LOC_Os10g02720 // LOC_Os12g30570 // LOC_Os04g54180 // LOC_Os11g36180 // LOC_Os02g10100 // LOC_Os01g19130 // LOC_Os02g19530 // LOC_Os06g51130 // LOC_Os10g36710 // LOC_Os07g09670 // LOC_Os11g25860 // LOC_Os01g05870 // LOC_Os04g38480 // LOC_Os01g24470 // LOC_Os06g46570 // LOC_Os10g06030 // LOC_Os03g37120 // LOC_Os04g23620 // LOC_Os08g38560 // LOC_Os05g43374 // …
GO:0043687	P	post-translational protein modification	74	539	1815	24075	7.5e-07	0.0003	// LOC_Os06g29340 // LOC_Os11g36180 // LOC_Os10g02720 // LOC_Os12g30570 // LOC_Os04g54180 // LOC_Os02g10100 // LOC_Os01g19130 // LOC_Os02g19530 // LOC_Os06g51130 // LOC_Os10g36710 // LOC_Os11g25860 // LOC_Os01g05870 // LOC_Os04g38480 // LOC_Os01g24470 // LOC_Os10g06030 // LOC_Os03g37120 // LOC_Os04g23620 // LOC_Os08g38560 // LOC_Os05g17604 // LOC_Os08g24770 // LOC_Os01g12720 // LOC_Os11g02300 // …
GO:0006464	P	protein modification process	77	539	1929	24075	9.5e-07	0.0003	// LOC_Os06g29340 // LOC_Os11g30410 // LOC_Os10g02720 // LOC_Os12g30570 // LOC_Os04g54180 // LOC_Os11g36180 // LOC_Os02g10100 // LOC_Os01g19130 // LOC_Os02g19530 // LOC_Os06g51130 // LOC_Os10g36710 // LOC_Os07g09670 // LOC_Os11g25860 // LOC_Os01g05870 // LOC_Os04g38480 // LOC_Os01g24470 // LOC_Os06g46570 // LOC_Os10g06030 // LOC_Os03g37120 // LOC_Os04g23620 // LOC_Os08g38560 // LOC_Os05g17604 // …
GO:0006796	P	phosphate metabolic process	69	539	1795	24075	1.3e-05	0.0018	// LOC_Os06g29340 // LOC_Os03g48160 // LOC_Os11g36180 // LOC_Os10g02720 // LOC_Os12g30570 // LOC_Os04g54180 // LOC_Os02g10100 // LOC_Os01g19130 // LOC_Os02g19530 // LOC_Os10g36710 // LOC_Os11g25860 // LOC_Os01g05870 // LOC_Os04g38480 // LOC_Os01g24470 // LOC_Os01g58740 // LOC_Os10g06030 // LOC_Os03g37120 // LOC_Os04g23620 // LOC_Os08g38560 // LOC_Os05g17604 // LOC_Os08g24770 // LOC_Os01g12720 // …
GO:0006793	P	phosphorus metabolic process	69	539	1795	24075	1.3e-05	0.0018	// LOC_Os06g29340 // LOC_Os03g48160 // LOC_Os11g36180 // LOC_Os10g02720 // LOC_Os12g30570 // LOC_Os04g54180 // LOC_Os02g10100 // LOC_Os01g19130 // LOC_Os02g19530 // LOC_Os10g36710 // LOC_Os11g25860 // LOC_Os01g05870 // LOC_Os04g38480 // LOC_Os01g24470 // LOC_Os01g58740 // LOC_Os10g06030 // LOC_Os03g37120 // LOC_Os04g23620 // LOC_Os08g38560 // LOC_Os05g17604 // LOC_Os08g24770 // LOC_Os01g12720 // …
GO:0006468	P	protein amino acid phosphorylation	61	539	1570	24075	3.1e-05	0.0037	// LOC_Os11g36180 // LOC_Os10g02720 // LOC_Os12g30570 // LOC_Os04g54180 // LOC_Os02g10100 // LOC_Os02g19530 // LOC_Os10g36710 // LOC_Os11g25860 // LOC_Os01g05870 // LOC_Os04g38480 // LOC_Os10g06030 // LOC_Os03g37120 // LOC_Os04g23620 // LOC_Os08g38560 // LOC_Os05g17604 // LOC_Os08g24770 // LOC_Os01g12720 // LOC_Os11g02300 // LOC_Os11g02305 // LOC_Os04g52590 // LOC_Os08g40270 // LOC_Os05g51740 // …
GO:0016310	P	phosphorylation	62	539	1695	24075	0.00014	0.014	// LOC_Os06g29340 // LOC_Os11g36180 // LOC_Os10g02720 // LOC_Os12g30570 // LOC_Os04g54180 // LOC_Os02g10100 // LOC_Os02g19530 // LOC_Os10g36710 // LOC_Os11g25860 // LOC_Os01g05870 // LOC_Os04g38480 // LOC_Os10g06030 // LOC_Os03g37120 // LOC_Os04g23620 // LOC_Os08g38560 // LOC_Os05g17604 // LOC_Os08g24770 // LOC_Os01g12720 // LOC_Os11g02300 // LOC_Os11g02305 // LOC_Os04g52590 // LOC_Os08g40270 // …
GO:0044267	P	cellular protein metabolic process	93	539	2877	24075	0.00023	0.02	// LOC_Os11g30410 // LOC_Os11g34690 // LOC_Os02g10100 // LOC_Os02g19530 // LOC_Os03g37120 // LOC_Os01g03170 // LOC_Os08g40270 // LOC_Os10g18260 // LOC_Os12g41270 // LOC_Os07g04220 // LOC_Os05g50970 // LOC_Os12g41830 // LOC_Os06g38670 // LOC_Os06g51130 // LOC_Os07g14820 // LOC_Os05g45220 // LOC_Os01g33800 // LOC_Os07g49220 // LOC_Os11g36180 // LOC_Os10g02720 // LOC_Os10g36710 // LOC_Os01g19160 // …
GO:0055085	P	transmembrane transport	30	539	701	24075	0.00082	0.06	// LOC_Os01g14520 // LOC_Os04g45950 // LOC_Os03g09110 // LOC_Os10g20470 // LOC_Os04g58220 // LOC_Os09g30446 // LOC_Os07g33310 // LOC_Os04g44570 // LOC_Os11g42790 // LOC_Os05g26840 // LOC_Os09g24924 // LOC_Os04g40570 // LOC_Os08g02450 // LOC_Os11g02950 // LOC_Os08g43250 // LOC_Os06g29994 // LOC_Os06g48800 // LOC_Os11g28610 // LOC_Os04g32060 // LOC_Os09g37300 // LOC_Os03g25869 // LOC_Os10g13940 // …
GO:0055114	P	oxidation reduction	49	539	1351	24075	0.00085	0.06	// LOC_Os04g29030 // LOC_Os10g41689 // LOC_Os05g04410 // LOC_Os03g48300 // LOC_Os02g39490 // LOC_Os08g29510 // LOC_Os08g01490 // LOC_Os01g16450 // LOC_Os10g28000 // LOC_Os03g39690 // LOC_Os04g30420 // LOC_Os01g12760 // LOC_Os04g16874 // LOC_Os10g09160 // LOC_Os03g58890 // LOC_Os01g58100 // LOC_Os06g22340 // LOC_Os11g04740 // LOC_Os01g03630 // LOC_Os07g11890 // LOC_Os03g18030 // LOC_Os03g25300 // …
GO:0010605	P	negative regulation of macromolecule metabolic process	6	539	53	24075	0.0018	0.11	// LOC_Os12g07520 // LOC_Os08g03900 // LOC_Os04g32960 // LOC_Os03g48250 // LOC_Os02g40400 // LOC_Os01g06740
GO:0010608	P	posttranscriptional regulation of gene expression	6	539	55	24075	0.0021	0.11	// LOC_Os12g07520 // LOC_Os08g03900 // LOC_Os04g32960 // LOC_Os03g48250 // LOC_Os02g40400 // LOC_Os01g06740
GO:0048519	P	negative regulation of biological process	6	539	55	24075	0.0021	0.11	// LOC_Os12g07520 // LOC_Os08g03900 // LOC_Os04g32960 // LOC_Os03g48250 // LOC_Os02g40400 // LOC_Os01g06740
GO:0009892	P	negative regulation of metabolic process	6	539	54	24075	0.002	0.11	// LOC_Os12g07520 // LOC_Os08g03900 // LOC_Os04g32960 // LOC_Os03g48250 // LOC_Os02g40400 // LOC_Os01g06740
GO:0051248	P	negative regulation of protein metabolic process	5	539	40	24075	0.0029	0.12	// LOC_Os01g06740 // LOC_Os08g03900 // LOC_Os02g40400 // LOC_Os03g48250 // LOC_Os12g07520
GO:0032269	P	negative regulation of cellular protein metabolic process	5	539	40	24075	0.0029	0.12	// LOC_Os01g06740 // LOC_Os08g03900 // LOC_Os02g40400 // LOC_Os03g48250 // LOC_Os12g07520
GO:0017148	P	negative regulation of translation	5	539	40	24075	0.0029	0.12	// LOC_Os01g06740 // LOC_Os08g03900 // LOC_Os02g40400 // LOC_Os03g48250 // LOC_Os12g07520
GO:0010468	P	regulation of gene expression	52	539	1577	24075	0.0042	0.16	// LOC_Os01g50720 // LOC_Os02g08500 // LOC_Os04g32960 // LOC_Os04g41570 // LOC_Os02g09650 // LOC_Os11g07700 // LOC_Os03g61650 // LOC_Os06g06750 // LOC_Os05g49280 // LOC_Os03g42200 // LOC_Os03g38210 // LOC_Os01g70880 // LOC_Os01g03720 // LOC_Os01g12700 // LOC_Os02g54520 // LOC_Os02g15760 // LOC_Os06g09370 // LOC_Os06g14700 // LOC_Os04g48070 // LOC_Os06g03670 // LOC_Os03g51690 // LOC_Os06g04850 // …
GO:0009889	P	regulation of biosynthetic process	51	539	1564	24075	0.0056	0.18	// LOC_Os01g50720 // LOC_Os02g08500 // LOC_Os04g41570 // LOC_Os02g09650 // LOC_Os11g07700 // LOC_Os03g61650 // LOC_Os06g06750 // LOC_Os05g49280 // LOC_Os03g42200 // LOC_Os03g38210 // LOC_Os01g70880 // LOC_Os01g03720 // LOC_Os01g12700 // LOC_Os02g54520 // LOC_Os02g15760 // LOC_Os06g09370 // LOC_Os06g14700 // LOC_Os04g48070 // LOC_Os06g03670 // LOC_Os03g51690 // LOC_Os06g04850 // LOC_Os08g43210 // …
GO:0010556	P	regulation of macromolecule biosynthetic process	51	539	1564	24075	0.0056	0.18	// LOC_Os01g50720 // LOC_Os02g08500 // LOC_Os04g41570 // LOC_Os02g09650 // LOC_Os11g07700 // LOC_Os03g61650 // LOC_Os06g06750 // LOC_Os05g49280 // LOC_Os03g42200 // LOC_Os03g38210 // LOC_Os01g70880 // LOC_Os01g03720 // LOC_Os01g12700 // LOC_Os02g54520 // LOC_Os02g15760 // LOC_Os06g09370 // LOC_Os06g14700 // LOC_Os04g48070 // LOC_Os06g03670 // LOC_Os03g51690 // LOC_Os06g04850 // LOC_Os08g43210 // …
GO:0031326	P	regulation of cellular biosynthetic process	51	539	1564	24075	0.0056	0.18	// LOC_Os01g50720 // LOC_Os02g08500 // LOC_Os04g41570 // LOC_Os02g09650 // LOC_Os11g07700 // LOC_Os03g61650 // LOC_Os06g06750 // LOC_Os05g49280 // LOC_Os03g42200 // LOC_Os03g38210 // LOC_Os01g70880 // LOC_Os01g03720 // LOC_Os01g12700 // LOC_Os02g54520 // LOC_Os02g15760 // LOC_Os06g09370 // LOC_Os06g14700 // LOC_Os04g48070 // LOC_Os06g03670 // LOC_Os03g51690 // LOC_Os06g04850 // LOC_Os08g43210 // …
GO:0005975	P	carbohydrate metabolic process	31	539	833	24075	0.0052	0.18	// LOC_Os08g14700 // LOC_Os02g57770 // LOC_Os07g36690 // LOC_Os07g47120 // LOC_Os06g50140 // LOC_Os01g34920 // LOC_Os01g58740 // LOC_Os06g46570 // LOC_Os03g12840 // LOC_Os09g36810 // LOC_Os05g12150 // LOC_Os10g20260 // LOC_Os01g03710 // LOC_Os04g27980 // LOC_Os07g41280 // LOC_Os01g12070 // LOC_Os03g57880 // LOC_Os03g59330 // LOC_Os01g12030 // LOC_Os04g56920 // LOC_Os11g14410 // LOC_Os08g36900 // …
GO:0009890	P	negative regulation of biosynthetic process	5	539	50	24075	0.007	0.18	// LOC_Os01g06740 // LOC_Os08g03900 // LOC_Os02g40400 // LOC_Os03g48250 // LOC_Os12g07520
GO:0006417	P	regulation of translation	5	539	49	24075	0.0065	0.18	// LOC_Os01g06740 // LOC_Os08g03900 // LOC_Os02g40400 // LOC_Os03g48250 // LOC_Os12g07520
GO:0010558	P	negative regulation of macromolecule biosynthetic process	5	539	50	24075	0.007	0.18	// LOC_Os01g06740 // LOC_Os08g03900 // LOC_Os02g40400 // LOC_Os03g48250 // LOC_Os12g07520
GO:0032268	P	regulation of cellular protein metabolic process	5	539	50	24075	0.007	0.18	// LOC_Os01g06740 // LOC_Os08g03900 // LOC_Os02g40400 // LOC_Os03g48250 // LOC_Os12g07520
GO:0031327	P	negative regulation of cellular biosynthetic process	5	539	50	24075	0.007	0.18	// LOC_Os01g06740 // LOC_Os08g03900 // LOC_Os02g40400 // LOC_Os03g48250 // LOC_Os12g07520
GO:0031324	P	negative regulation of cellular metabolic process	5	539	51	24075	0.0075	0.19	// LOC_Os01g06740 // LOC_Os08g03900 // LOC_Os02g40400 // LOC_Os03g48250 // LOC_Os12g07520
GO:0031323	P	regulation of cellular metabolic process	51	539	1593	24075	0.0078	0.19	// LOC_Os01g50720 // LOC_Os02g08500 // LOC_Os04g41570 // LOC_Os02g09650 // LOC_Os11g07700 // LOC_Os03g61650 // LOC_Os06g06750 // LOC_Os05g49280 // LOC_Os03g42200 // LOC_Os03g38210 // LOC_Os01g70880 // LOC_Os01g03720 // LOC_Os01g12700 // LOC_Os02g54520 // LOC_Os02g15760 // LOC_Os06g09370 // LOC_Os06g14700 // LOC_Os04g48070 // LOC_Os06g03670 // LOC_Os03g51690 // LOC_Os06g04850 // LOC_Os08g43210 // …
GO:0048523	P	negative regulation of cellular process	5	539	52	24075	0.0081	0.19	// LOC_Os01g06740 // LOC_Os08g03900 // LOC_Os02g40400 // LOC_Os03g48250 // LOC_Os12g07520
GO:0060255	P	regulation of macromolecule metabolic process	52	539	1640	24075	0.0086	0.2	// LOC_Os01g50720 // LOC_Os02g08500 // LOC_Os04g32960 // LOC_Os04g41570 // LOC_Os02g09650 // LOC_Os11g07700 // LOC_Os03g61650 // LOC_Os06g06750 // LOC_Os05g49280 // LOC_Os03g42200 // LOC_Os03g38210 // LOC_Os01g70880 // LOC_Os01g03720 // LOC_Os01g12700 // LOC_Os02g54520 // LOC_Os02g15760 // LOC_Os06g09370 // LOC_Os06g14700 // LOC_Os04g48070 // LOC_Os06g03670 // LOC_Os03g51690 // LOC_Os06g04850 // …
GO:0006470	P	protein amino acid dephosphorylation	6	539	78	24075	0.01	0.23	// LOC_Os05g50970 // LOC_Os09g15670 // LOC_Os01g19130 // LOC_Os03g55320 // LOC_Os01g40094 // LOC_Os01g24470
GO:0080090	P	regulation of primary metabolic process	51	539	1626	24075	0.011	0.23	// LOC_Os01g50720 // LOC_Os02g08500 // LOC_Os04g41570 // LOC_Os02g09650 // LOC_Os11g07700 // LOC_Os03g61650 // LOC_Os06g06750 // LOC_Os05g49280 // LOC_Os03g42200 // LOC_Os03g38210 // LOC_Os01g70880 // LOC_Os01g03720 // LOC_Os01g12700 // LOC_Os02g54520 // LOC_Os02g15760 // LOC_Os06g09370 // LOC_Os06g14700 // LOC_Os04g48070 // LOC_Os06g03670 // LOC_Os03g51690 // LOC_Os06g04850 // LOC_Os08g43210 // …
GO:0019222	P	regulation of metabolic process	52	539	1664	24075	0.011	0.23	// LOC_Os01g50720 // LOC_Os02g08500 // LOC_Os04g32960 // LOC_Os04g41570 // LOC_Os02g09650 // LOC_Os11g07700 // LOC_Os03g61650 // LOC_Os06g06750 // LOC_Os05g49280 // LOC_Os03g42200 // LOC_Os03g38210 // LOC_Os01g70880 // LOC_Os01g03720 // LOC_Os01g12700 // LOC_Os02g54520 // LOC_Os02g15760 // LOC_Os06g09370 // LOC_Os06g14700 // LOC_Os04g48070 // LOC_Os06g03670 // LOC_Os03g51690 // LOC_Os06g04850 // …
GO:0065007	P	biological regulation	63	539	2125	24075	0.015	0.31	// LOC_Os01g50720 // LOC_Os02g08500 // LOC_Os05g38950 // LOC_Os03g29760 // LOC_Os02g44590 // LOC_Os04g32960 // LOC_Os04g41570 // LOC_Os02g09650 // LOC_Os03g17540 // LOC_Os11g07700 // LOC_Os10g28000 // LOC_Os03g61650 // LOC_Os06g06750 // LOC_Os05g49280 // LOC_Os03g42200 // LOC_Os09g30446 // LOC_Os03g38210 // LOC_Os01g70880 // LOC_Os01g03720 // LOC_Os01g12700 // LOC_Os02g54520 // LOC_Os02g15760 // …
GO:0016311	P	dephosphorylation	6	539	86	24075	0.016	0.31	// LOC_Os05g50970 // LOC_Os09g15670 // LOC_Os01g19130 // LOC_Os03g55320 // LOC_Os01g40094 // LOC_Os01g24470
GO:0019538	P	protein metabolic process	117	539	4333	24075	0.017	0.32	// LOC_Os11g30410 // LOC_Os11g34690 // LOC_Os02g10100 // LOC_Os02g19530 // LOC_Os03g43280 // LOC_Os03g37120 // LOC_Os01g03170 // LOC_Os08g40270 // LOC_Os10g18260 // LOC_Os03g57660 // LOC_Os05g50580 // LOC_Os05g50810 // LOC_Os05g50970 // LOC_Os04g49500 // LOC_Os12g41830 // LOC_Os04g45960 // LOC_Os04g40600 // LOC_Os06g38670 // LOC_Os06g51130 // LOC_Os07g14820 // LOC_Os05g45220 // LOC_Os01g33800 // …
GO:0006810	P	transport	50	539	1638	24075	0.019	0.32	// LOC_Os03g37840 // LOC_Os03g48590 // LOC_Os02g45100 // LOC_Os10g30430 // LOC_Os06g48630 // LOC_Os01g14520 // LOC_Os11g28610 // LOC_Os04g45950 // LOC_Os03g09110 // LOC_Os10g28240 // LOC_Os10g20470 // LOC_Os04g58220 // LOC_Os04g49260 // LOC_Os09g30446 // LOC_Os06g21900 // LOC_Os01g73300 // LOC_Os01g15010 // LOC_Os07g33310 // LOC_Os04g44570 // LOC_Os06g42030 // LOC_Os11g42790 // LOC_Os08g35470 // …
GO:0051234	P	establishment of localization	50	539	1638	24075	0.019	0.32	// LOC_Os03g37840 // LOC_Os03g48590 // LOC_Os02g45100 // LOC_Os10g30430 // LOC_Os06g48630 // LOC_Os01g14520 // LOC_Os11g28610 // LOC_Os04g45950 // LOC_Os03g09110 // LOC_Os10g28240 // LOC_Os10g20470 // LOC_Os04g58220 // LOC_Os04g49260 // LOC_Os09g30446 // LOC_Os06g21900 // LOC_Os01g73300 // LOC_Os01g15010 // LOC_Os07g33310 // LOC_Os04g44570 // LOC_Os06g42030 // LOC_Os11g42790 // LOC_Os08g35470 // …
GO:0007154	P	cell communication	9	539	170	24075	0.017	0.32	// LOC_Os09g37790 // LOC_Os05g50660 // LOC_Os05g38950 // LOC_Os04g07200 // LOC_Os03g17540 // LOC_Os01g10700 // LOC_Os04g54180 // LOC_Os12g03640 // LOC_Os09g37800
GO:0006855	P	multidrug transport	5	539	65	24075	0.019	0.32	// LOC_Os08g43250 // LOC_Os10g20470 // LOC_Os10g13940 // LOC_Os07g33310 // LOC_Os06g29994
GO:0050794	P	regulation of cellular process	58	539	1955	24075	0.019	0.33	// LOC_Os01g50720 // LOC_Os02g08500 // LOC_Os05g38950 // LOC_Os03g29760 // LOC_Os04g41570 // LOC_Os02g09650 // LOC_Os03g17540 // LOC_Os11g07700 // LOC_Os10g28000 // LOC_Os03g61650 // LOC_Os06g06750 // LOC_Os05g49280 // LOC_Os03g42200 // LOC_Os03g38210 // LOC_Os01g70880 // LOC_Os01g03720 // LOC_Os01g12700 // LOC_Os02g54520 // LOC_Os02g15760 // LOC_Os06g09370 // LOC_Os06g14700 // LOC_Os04g48070 // …
GO:0051179	P	localization	50	539	1651	24075	0.021	0.35	// LOC_Os03g37840 // LOC_Os03g48590 // LOC_Os02g45100 // LOC_Os10g30430 // LOC_Os06g48630 // LOC_Os01g14520 // LOC_Os11g28610 // LOC_Os04g45950 // LOC_Os03g09110 // LOC_Os10g28240 // LOC_Os10g20470 // LOC_Os04g58220 // LOC_Os04g49260 // LOC_Os09g30446 // LOC_Os06g21900 // LOC_Os01g73300 // LOC_Os01g15010 // LOC_Os07g33310 // LOC_Os04g44570 // LOC_Os06g42030 // LOC_Os11g42790 // LOC_Os08g35470 // …
GO:0042493	P	response to drug	5	539	68	24075	0.022	0.35	// LOC_Os08g43250 // LOC_Os10g20470 // LOC_Os10g13940 // LOC_Os07g33310 // LOC_Os06g29994
GO:0015893	P	drug transport	5	539	68	24075	0.022	0.35	// LOC_Os08g43250 // LOC_Os10g20470 // LOC_Os10g13940 // LOC_Os07g33310 // LOC_Os06g29994
GO:0016265	P	death	20	539	544	24075	0.025	0.36	// LOC_Os11g45620 // LOC_Os07g08890 // LOC_Os03g36920 // LOC_Os10g07400 // LOC_Os02g10350 // LOC_Os03g38250 // LOC_Os10g22510 // LOC_Os11g29090 // LOC_Os01g21240 // LOC_Os01g41890 // LOC_Os10g04110 // LOC_Os01g72390 // LOC_Os02g17304 // LOC_Os01g57310 // LOC_Os09g14410 // LOC_Os03g37720 // LOC_Os08g28600 // LOC_Os04g52890 // LOC_Os08g42700 // LOC_Os08g19694
GO:0045449	P	regulation of transcription	46	539	1513	24075	0.025	0.36	// LOC_Os01g50720 // LOC_Os02g08500 // LOC_Os04g41570 // LOC_Os02g09650 // LOC_Os11g07700 // LOC_Os03g61650 // LOC_Os06g06750 // LOC_Os05g49280 // LOC_Os03g42200 // LOC_Os03g38210 // LOC_Os01g70880 // LOC_Os01g03720 // LOC_Os01g12700 // LOC_Os02g54520 // LOC_Os02g15760 // LOC_Os06g09370 // LOC_Os06g14700 // LOC_Os04g48070 // LOC_Os06g03670 // LOC_Os03g51690 // LOC_Os06g04850 // LOC_Os08g43210 // …
GO:0008219	P	cell death	20	539	544	24075	0.025	0.36	// LOC_Os11g45620 // LOC_Os07g08890 // LOC_Os03g36920 // LOC_Os10g07400 // LOC_Os02g10350 // LOC_Os03g38250 // LOC_Os10g22510 // LOC_Os11g29090 // LOC_Os01g21240 // LOC_Os01g41890 // LOC_Os10g04110 // LOC_Os01g72390 // LOC_Os02g17304 // LOC_Os01g57310 // LOC_Os09g14410 // LOC_Os03g37720 // LOC_Os08g28600 // LOC_Os04g52890 // LOC_Os08g42700 // LOC_Os08g19694
GO:0050789	P	regulation of biological process	59	539	2027	24075	0.026	0.37	// LOC_Os01g50720 // LOC_Os02g08500 // LOC_Os05g38950 // LOC_Os03g29760 // LOC_Os04g32960 // LOC_Os04g41570 // LOC_Os02g09650 // LOC_Os03g17540 // LOC_Os11g07700 // LOC_Os10g28000 // LOC_Os03g61650 // LOC_Os06g06750 // LOC_Os05g49280 // LOC_Os03g42200 // LOC_Os03g38210 // LOC_Os01g70880 // LOC_Os01g03720 // LOC_Os01g12700 // LOC_Os02g54520 // LOC_Os02g15760 // LOC_Os06g09370 // LOC_Os06g14700 // …
GO:0019219	P	regulation of nucleobase, nucleoside, nucleotide and nucleic acid metabolic process	46	539	1520	24075	0.026	0.37	// LOC_Os01g50720 // LOC_Os02g08500 // LOC_Os04g41570 // LOC_Os02g09650 // LOC_Os11g07700 // LOC_Os03g61650 // LOC_Os06g06750 // LOC_Os05g49280 // LOC_Os03g42200 // LOC_Os03g38210 // LOC_Os01g70880 // LOC_Os01g03720 // LOC_Os01g12700 // LOC_Os02g54520 // LOC_Os02g15760 // LOC_Os06g09370 // LOC_Os06g14700 // LOC_Os04g48070 // LOC_Os06g03670 // LOC_Os03g51690 // LOC_Os06g04850 // LOC_Os08g43210 // …
GO:0051171	P	regulation of nitrogen compound metabolic process	46	539	1520	24075	0.026	0.37	// LOC_Os01g50720 // LOC_Os02g08500 // LOC_Os04g41570 // LOC_Os02g09650 // LOC_Os11g07700 // LOC_Os03g61650 // LOC_Os06g06750 // LOC_Os05g49280 // LOC_Os03g42200 // LOC_Os03g38210 // LOC_Os01g70880 // LOC_Os01g03720 // LOC_Os01g12700 // LOC_Os02g54520 // LOC_Os02g15760 // LOC_Os06g09370 // LOC_Os06g14700 // LOC_Os04g48070 // LOC_Os06g03670 // LOC_Os03g51690 // LOC_Os06g04850 // LOC_Os08g43210 // …
GO:0006952	P	defense response	17	539	452	24075	0.03	0.41	// LOC_Os11g45620 // LOC_Os07g08890 // LOC_Os03g36920 // LOC_Os10g07400 // LOC_Os03g38250 // LOC_Os08g28600 // LOC_Os11g29090 // LOC_Os01g21240 // LOC_Os01g41890 // LOC_Os10g04110 // LOC_Os01g72390 // LOC_Os02g17304 // LOC_Os01g57310 // LOC_Os09g14410 // LOC_Os03g37720 // LOC_Os08g42700 // LOC_Os08g19694
GO:0012501	P	programmed cell death	19	539	532	24075	0.036	0.47	// LOC_Os11g45620 // LOC_Os07g08890 // LOC_Os03g36920 // LOC_Os10g07400 // LOC_Os03g38250 // LOC_Os10g22510 // LOC_Os11g29090 // LOC_Os01g21240 // LOC_Os01g41890 // LOC_Os10g04110 // LOC_Os01g72390 // LOC_Os02g17304 // LOC_Os01g57310 // LOC_Os09g14410 // LOC_Os03g37720 // LOC_Os08g28600 // LOC_Os04g52890 // LOC_Os08g42700 // LOC_Os08g19694
GO:0006915	P	apoptosis	19	539	532	24075	0.036	0.47	// LOC_Os11g45620 // LOC_Os07g08890 // LOC_Os03g36920 // LOC_Os10g07400 // LOC_Os03g38250 // LOC_Os10g22510 // LOC_Os11g29090 // LOC_Os01g21240 // LOC_Os01g41890 // LOC_Os10g04110 // LOC_Os01g72390 // LOC_Os02g17304 // LOC_Os01g57310 // LOC_Os09g14410 // LOC_Os03g37720 // LOC_Os08g28600 // LOC_Os04g52890 // LOC_Os08g42700 // LOC_Os08g19694
GO:0050896	P	response to stimulus	32	539	1026	24075	0.042	0.54	// LOC_Os03g37720 // LOC_Os03g36920 // LOC_Os10g07400 // LOC_Os08g28600 // LOC_Os01g41890 // LOC_Os01g16450 // LOC_Os10g04110 // LOC_Os05g04410 // LOC_Os03g38250 // LOC_Os10g20470 // LOC_Os01g21240 // LOC_Os07g33310 // LOC_Os03g25300 // LOC_Os01g72390 // LOC_Os11g45620 // LOC_Os04g39780 // LOC_Os04g59260 // LOC_Os11g29090 // LOC_Os08g43250 // LOC_Os06g29994 // LOC_Os08g42700 // LOC_Os09g14410 // …
GO:0009875	P	pollen-pistil interaction	6	539	114	24075	0.049	0.57	// LOC_Os04g07200 // LOC_Os01g10700 // LOC_Os09g37800 // LOC_Os04g54180 // LOC_Os12g03640 // LOC_Os09g37790
GO:0006350	P	transcription	47	539	1629	24075	0.049	0.57	// LOC_Os01g50720 // LOC_Os02g08500 // LOC_Os04g41570 // LOC_Os02g09650 // LOC_Os11g07700 // LOC_Os03g61650 // LOC_Os06g06750 // LOC_Os05g49280 // LOC_Os03g42200 // LOC_Os03g38210 // LOC_Os01g70880 // LOC_Os01g03720 // LOC_Os01g12700 // LOC_Os02g54520 // LOC_Os02g15760 // LOC_Os06g09370 // LOC_Os06g14700 // LOC_Os04g48070 // LOC_Os06g03670 // LOC_Os03g51690 // LOC_Os06g04850 // LOC_Os08g43210 // …
GO:0008037	P	cell recognition	6	539	114	24075	0.049	0.57	// LOC_Os04g07200 // LOC_Os01g10700 // LOC_Os09g37800 // LOC_Os04g54180 // LOC_Os12g03640 // LOC_Os09g37790
GO:0048544	P	recognition of pollen	6	539	114	24075	0.049	0.57	// LOC_Os04g07200 // LOC_Os01g10700 // LOC_Os09g37800 // LOC_Os04g54180 // LOC_Os12g03640 // LOC_Os09g37790
GO:0022414	P	reproductive process	6	539	114	24075	0.049	0.57	// LOC_Os04g07200 // LOC_Os01g10700 // LOC_Os09g37800 // LOC_Os04g54180 // LOC_Os12g03640 // LOC_Os09g37790
GO:0009856	P	pollination	6	539	114	24075	0.049	0.57	// LOC_Os04g07200 // LOC_Os01g10700 // LOC_Os09g37800 // LOC_Os04g54180 // LOC_Os12g03640 // LOC_Os09g37790
GO:0006812	P	cation transport	13	539	348	24075	0.056	0.64	// LOC_Os03g37840 // LOC_Os04g49260 // LOC_Os09g30446 // LOC_Os03g37830 // LOC_Os09g37300 // LOC_Os08g02450 // LOC_Os10g30430 // LOC_Os01g27170 // LOC_Os06g42030 // LOC_Os06g48800 // LOC_Os10g28240 // LOC_Os11g42790 // LOC_Os11g01820
GO:0030001	P	metal ion transport	9	539	214	24075	0.058	0.65	// LOC_Os03g37840 // LOC_Os04g49260 // LOC_Os09g30446 // LOC_Os03g37830 // LOC_Os10g30430 // LOC_Os01g27170 // LOC_Os06g42030 // LOC_Os10g28240 // LOC_Os11g42790
GO:0051704	P	multi-organism process	6	539	120	24075	0.059	0.65	// LOC_Os04g07200 // LOC_Os01g10700 // LOC_Os09g37800 // LOC_Os04g54180 // LOC_Os12g03640 // LOC_Os09g37790
GO:0032501	P	multicellular organismal process	7	539	154	24075	0.064	0.7	// LOC_Os01g03170 // LOC_Os04g07200 // LOC_Os01g10700 // LOC_Os09g37800 // LOC_Os04g54180 // LOC_Os12g03640 // LOC_Os09g37790
GO:0009056	P	catabolic process	15	539	433	24075	0.07	0.75	// LOC_Os01g62500 // LOC_Os02g14770 // LOC_Os09g21210 // LOC_Os04g01690 // LOC_Os11g34690 // LOC_Os01g18400 // LOC_Os09g24250 // LOC_Os01g44330 // LOC_Os01g03170 // LOC_Os07g47120 // LOC_Os07g41280 // LOC_Os04g41680 // LOC_Os01g58740 // LOC_Os03g20880 // LOC_Os08g41530
GO:0016567	P	protein ubiquitination	5	539	98	24075	0.076	0.8	// LOC_Os06g51130 // LOC_Os02g50460 // LOC_Os04g49500 // LOC_Os01g03170 // LOC_Os09g21120
GO:0070647	P	protein modification by small protein conjugation or removal	5	539	99	24075	0.079	0.81	// LOC_Os06g51130 // LOC_Os02g50460 // LOC_Os04g49500 // LOC_Os01g03170 // LOC_Os09g21120
GO:0032446	P	protein modification by small protein conjugation	5	539	99	24075	0.079	0.81	// LOC_Os06g51130 // LOC_Os02g50460 // LOC_Os04g49500 // LOC_Os01g03170 // LOC_Os09g21120
GO:0016052	P	carbohydrate catabolic process	6	539	131	24075	0.081	0.82	// LOC_Os01g18400 // LOC_Os07g47120 // LOC_Os07g41280 // LOC_Os04g41680 // LOC_Os03g20880 // LOC_Os01g58740
GO:0006811	P	ion transport	14	539	408	24075	0.083	0.82	// LOC_Os03g37840 // LOC_Os04g49260 // LOC_Os09g30446 // LOC_Os03g37830 // LOC_Os09g37300 // LOC_Os08g02450 // LOC_Os10g30430 // LOC_Os01g27170 // LOC_Os04g10690 // LOC_Os06g42030 // LOC_Os06g48800 // LOC_Os10g28240 // LOC_Os11g42790 // LOC_Os11g01820
GO:0042221	P	response to chemical stimulus	11	539	301	24075	0.083	0.82	// LOC_Os10g20470 // LOC_Os10g13940 // LOC_Os05g04410 // LOC_Os03g25300 // LOC_Os04g59260 // LOC_Os07g33310 // LOC_Os08g43250 // LOC_Os01g16450 // LOC_Os06g29994 // LOC_Os01g13520 // LOC_Os04g39780
GO:0000003	P	reproduction	6	539	133	24075	0.086	0.83	// LOC_Os04g07200 // LOC_Os01g10700 // LOC_Os09g37800 // LOC_Os04g54180 // LOC_Os12g03640 // LOC_Os09g37790
GO:0051246	P	regulation of protein metabolic process	5	539	106	24075	0.097	0.93	// LOC_Os01g06740 // LOC_Os08g03900 // LOC_Os02g40400 // LOC_Os03g48250 // LOC_Os12g07520
GO:0008104	P	protein localization	5	539	307	24075	0.82	1	// LOC_Os05g02060 // LOC_Os02g45100 // LOC_Os03g47300 // LOC_Os01g15010 // LOC_Os03g48590
GO:0044281	P	small molecule metabolic process	17	539	1034	24075	0.93	1	// LOC_Os01g51410 // LOC_Os01g44330 // LOC_Os03g12840 // LOC_Os04g01690 // LOC_Os03g60976 // LOC_Os02g17320 // LOC_Os02g55400 // LOC_Os10g36210 // LOC_Os12g41830 // LOC_Os12g38630 // LOC_Os07g41280 // LOC_Os12g03530 // LOC_Os09g30210 // LOC_Os10g32570 // LOC_Os10g28240 // LOC_Os03g20880 // LOC_Os01g58740
GO:0044282	P	small molecule catabolic process	5	539	146	24075	0.24	1	// LOC_Os07g41280 // LOC_Os01g44330 // LOC_Os03g20880 // LOC_Os04g01690 // LOC_Os01g58740
GO:0033036	P	macromolecule localization	5	539	411	24075	0.95	1	// LOC_Os05g02060 // LOC_Os02g45100 // LOC_Os03g47300 // LOC_Os01g15010 // LOC_Os03g48590
GO:0045184	P	establishment of protein localization	5	539	294	24075	0.79	1	// LOC_Os05g02060 // LOC_Os02g45100 // LOC_Os03g47300 // LOC_Os01g15010 // LOC_Os03g48590
GO:0030163	P	protein catabolic process	5	539	184	24075	0.4	1	// LOC_Os01g62500 // LOC_Os11g34690 // LOC_Os09g24250 // LOC_Os01g03170 // LOC_Os08g41530
GO:0043436	P	oxoacid metabolic process	7	539	473	24075	0.9	1	// LOC_Os01g51410 // LOC_Os04g01690 // LOC_Os03g60976 // LOC_Os12g38630 // LOC_Os09g30210 // LOC_Os10g32570 // LOC_Os10g36210
GO:0006807	P	nitrogen compound metabolic process	73	539	7073	24075	1	1	// LOC_Os01g50720 // LOC_Os02g08500 // LOC_Os12g07720 // LOC_Os03g60976 // LOC_Os03g43420 // LOC_Os07g12710 // LOC_Os03g29760 // LOC_Os02g55400 // LOC_Os04g41570 // LOC_Os02g09650 // LOC_Os11g07700 // LOC_Os01g03720 // LOC_Os09g30210 // LOC_Os03g63740 // LOC_Os06g06750 // LOC_Os08g36480 // LOC_Os04g41680 // LOC_Os05g49280 // LOC_Os05g13300 // LOC_Os10g28240 // LOC_Os07g01260 // LOC_Os03g38210 // …
GO:0044265	P	cellular macromolecule catabolic process	7	539	254	24075	0.35	1	// LOC_Os11g34690 // LOC_Os09g24250 // LOC_Os01g03170 // LOC_Os07g41280 // LOC_Os08g41530 // LOC_Os03g20880 // LOC_Os01g58740
GO:0044262	P	cellular carbohydrate metabolic process	11	539	385	24075	0.25	1	// LOC_Os06g46570 // LOC_Os03g12840 // LOC_Os02g57770 // LOC_Os03g26910 // LOC_Os07g36690 // LOC_Os07g09670 // LOC_Os07g41280 // LOC_Os12g03530 // LOC_Os10g20260 // LOC_Os03g20880 // LOC_Os01g58740
GO:0044260	P	cellular macromolecule metabolic process	155	539	9350	24075	1	1	// LOC_Os01g50720 // LOC_Os11g30410 // LOC_Os11g34690 // LOC_Os02g10100 // LOC_Os02g19530 // LOC_Os03g61650 // LOC_Os06g06750 // LOC_Os03g37120 // LOC_Os01g70880 // LOC_Os02g54520 // LOC_Os02g15760 // LOC_Os03g20880 // LOC_Os03g51690 // LOC_Os08g40270 // LOC_Os07g47330 // LOC_Os10g18260 // LOC_Os04g38480 // LOC_Os12g41270 // LOC_Os07g04220 // LOC_Os05g50970 // LOC_Os12g41830 // LOC_Os05g11380 // …
GO:0016043	P	cellular component organization	5	539	1240	24075	1	1	// LOC_Os04g43290 // LOC_Os04g51440 // LOC_Os05g48030 // LOC_Os06g48630 // LOC_Os04g01070
GO:0065008	P	regulation of biological quality	5	539	176	24075	0.36	1	// LOC_Os04g43290 // LOC_Os09g30446 // LOC_Os07g06600 // LOC_Os11g42790 // LOC_Os10g28000
GO:0006629	P	lipid metabolic process	9	539	528	24075	0.83	1	// LOC_Os08g45150 // LOC_Os03g29170 // LOC_Os09g33820 // LOC_Os04g59310 // LOC_Os01g11790 // LOC_Os08g32630 // LOC_Os01g46260 // LOC_Os01g52180 // LOC_Os01g11570
GO:0009308	P	amine metabolic process	9	539	380	24075	0.48	1	// LOC_Os01g51410 // LOC_Os04g01690 // LOC_Os03g60976 // LOC_Os01g18400 // LOC_Os12g38630 // LOC_Os09g30210 // LOC_Os04g41680 // LOC_Os10g32570 // LOC_Os10g36210
GO:0006950	P	response to stress	25	539	873	24075	0.13	1	// LOC_Os03g37720 // LOC_Os03g36920 // LOC_Os10g07400 // LOC_Os08g28600 // LOC_Os01g16450 // LOC_Os10g04110 // LOC_Os05g04410 // LOC_Os03g38250 // LOC_Os01g21240 // LOC_Os01g41890 // LOC_Os03g25300 // LOC_Os01g72390 // LOC_Os11g45620 // LOC_Os04g39780 // LOC_Os04g59260 // LOC_Os11g29090 // LOC_Os08g42700 // LOC_Os09g14410 // LOC_Os08g19694 // LOC_Os07g08890 // LOC_Os07g12710 // LOC_Os02g53430 // …
GO:0008152	P	metabolic process	306	539	14398	24075	0.93	1	// LOC_Os01g50720 // LOC_Os08g14700 // LOC_Os10g41689 // LOC_Os01g70360 // LOC_Os12g40880 // LOC_Os03g17590 // LOC_Os11g34690 // LOC_Os02g39490 // LOC_Os01g41834 // LOC_Os11g30410 // LOC_Os02g10100 // LOC_Os02g19530 // LOC_Os07g47120 // LOC_Os10g28000 // LOC_Os01g02310 // LOC_Os01g46260 // LOC_Os02g36140 // LOC_Os10g28240 // LOC_Os06g06750 // LOC_Os02g43290 // LOC_Os05g15530 // LOC_Os03g43280 // …
GO:0016070	P	RNA metabolic process	27	539	1088	24075	0.32	1	// LOC_Os02g08500 // LOC_Os02g09650 // LOC_Os09g30210 // LOC_Os06g06750 // LOC_Os07g01260 // LOC_Os01g70880 // LOC_Os03g63740 // LOC_Os03g51690 // LOC_Os04g48070 // LOC_Os07g47330 // LOC_Os06g04850 // LOC_Os08g43210 // LOC_Os05g11380 // LOC_Os01g59780 // LOC_Os08g34360 // LOC_Os03g29760 // LOC_Os10g36210 // LOC_Os06g03670 // LOC_Os10g18150 // LOC_Os05g43374 // LOC_Os02g32140 // LOC_Os02g43940 // …
GO:0006355	P	regulation of transcription, DNA-dependent	20	539	737	24075	0.23	1	// LOC_Os01g59780 // LOC_Os05g49280 // LOC_Os02g08500 // LOC_Os08g43210 // LOC_Os08g34360 // LOC_Os01g70880 // LOC_Os04g48070 // LOC_Os06g04850 // LOC_Os02g32140 // LOC_Os03g29760 // LOC_Os02g43940 // LOC_Os05g11380 // LOC_Os08g36790 // LOC_Os07g47330 // LOC_Os01g13520 // LOC_Os03g51690 // LOC_Os06g03670 // LOC_Os02g09650 // LOC_Os06g06750 // LOC_Os02g34270
GO:0006351	P	transcription, DNA-dependent	20	539	786	24075	0.32	1	// LOC_Os01g59780 // LOC_Os05g49280 // LOC_Os02g08500 // LOC_Os08g43210 // LOC_Os08g34360 // LOC_Os01g70880 // LOC_Os04g48070 // LOC_Os06g04850 // LOC_Os02g32140 // LOC_Os03g29760 // LOC_Os02g43940 // LOC_Os05g11380 // LOC_Os08g36790 // LOC_Os07g47330 // LOC_Os01g13520 // LOC_Os03g51690 // LOC_Os06g03670 // LOC_Os02g09650 // LOC_Os06g06750 // LOC_Os02g34270
GO:0006519	P	cellular amino acid and derivative metabolic process	8	539	391	24075	0.65	1	// LOC_Os01g51410 // LOC_Os04g01690 // LOC_Os03g60976 // LOC_Os01g44330 // LOC_Os12g38630 // LOC_Os09g30210 // LOC_Os10g32570 // LOC_Os10g36210
GO:0032774	P	RNA biosynthetic process	20	539	788	24075	0.32	1	// LOC_Os01g59780 // LOC_Os05g49280 // LOC_Os02g08500 // LOC_Os08g43210 // LOC_Os08g34360 // LOC_Os01g70880 // LOC_Os04g48070 // LOC_Os06g04850 // LOC_Os02g32140 // LOC_Os03g29760 // LOC_Os02g43940 // LOC_Os05g11380 // LOC_Os08g36790 // LOC_Os07g47330 // LOC_Os01g13520 // LOC_Os03g51690 // LOC_Os06g03670 // LOC_Os02g09650 // LOC_Os06g06750 // LOC_Os02g34270
GO:0044248	P	cellular catabolic process	10	539	337	24075	0.23	1	// LOC_Os02g14770 // LOC_Os04g01690 // LOC_Os11g34690 // LOC_Os09g24250 // LOC_Os01g44330 // LOC_Os01g03170 // LOC_Os07g41280 // LOC_Os08g41530 // LOC_Os03g20880 // LOC_Os01g58740
GO:0044249	P	cellular biosynthetic process	72	539	5890	24075	1	1	// LOC_Os01g50720 // LOC_Os02g08500 // LOC_Os12g07720 // LOC_Os03g60976 // LOC_Os03g43420 // LOC_Os07g36690 // LOC_Os02g55400 // LOC_Os01g06740 // LOC_Os04g41570 // LOC_Os02g09650 // LOC_Os11g07700 // LOC_Os08g32630 // LOC_Os09g30210 // LOC_Os10g28240 // LOC_Os06g06750 // LOC_Os06g46570 // LOC_Os05g49280 // LOC_Os03g42200 // LOC_Os03g38210 // LOC_Os01g70880 // LOC_Os01g03720 // LOC_Os01g12700 // …
GO:0034641	P	cellular nitrogen compound metabolic process	9	539	435	24075	0.64	1	// LOC_Os01g51410 // LOC_Os04g01690 // LOC_Os03g60976 // LOC_Os12g32230 // LOC_Os12g38630 // LOC_Os07g41280 // LOC_Os09g30210 // LOC_Os10g32570 // LOC_Os10g36210
GO:0023052	P	signaling	13	539	447	24075	0.21	1	// LOC_Os09g37790 // LOC_Os02g08500 // LOC_Os01g15010 // LOC_Os05g50660 // LOC_Os04g59310 // LOC_Os05g38950 // LOC_Os04g07200 // LOC_Os03g17540 // LOC_Os05g11790 // LOC_Os09g37800 // LOC_Os04g54180 // LOC_Os12g03640 // LOC_Os01g10700
GO:0034645	P	cellular macromolecule biosynthetic process	63	539	5248	24075	1	1	// LOC_Os01g50720 // LOC_Os02g08500 // LOC_Os12g07720 // LOC_Os03g43420 // LOC_Os07g36690 // LOC_Os01g06740 // LOC_Os04g41570 // LOC_Os02g09650 // LOC_Os11g07700 // LOC_Os09g30210 // LOC_Os03g61650 // LOC_Os06g06750 // LOC_Os06g46570 // LOC_Os05g49280 // LOC_Os03g42200 // LOC_Os03g38210 // LOC_Os01g70880 // LOC_Os01g03720 // LOC_Os01g12700 // LOC_Os02g54520 // LOC_Os02g15760 // LOC_Os10g36210 // …
GO:0006139	P	nucleobase, nucleoside, nucleotide and nucleic acid metabolic process	65	539	6695	24075	1	1	// LOC_Os01g50720 // LOC_Os02g08500 // LOC_Os12g07720 // LOC_Os03g43420 // LOC_Os03g29760 // LOC_Os02g55400 // LOC_Os04g41570 // LOC_Os02g09650 // LOC_Os11g07700 // LOC_Os01g03720 // LOC_Os09g30210 // LOC_Os03g63740 // LOC_Os06g06750 // LOC_Os05g49280 // LOC_Os05g13300 // LOC_Os10g28240 // LOC_Os07g01260 // LOC_Os03g38210 // LOC_Os05g43374 // LOC_Os08g36790 // LOC_Os01g12700 // LOC_Os02g54520 // …
GO:0009057	P	macromolecule catabolic process	11	539	322	24075	0.12	1	// LOC_Os01g62500 // LOC_Os11g34690 // LOC_Os01g18400 // LOC_Os09g24250 // LOC_Os01g03170 // LOC_Os07g47120 // LOC_Os07g41280 // LOC_Os04g41680 // LOC_Os08g41530 // LOC_Os03g20880 // LOC_Os01g58740
GO:0006508	P	proteolysis	26	539	1579	24075	0.96	1	// LOC_Os01g62500 // LOC_Os11g34690 // LOC_Os01g03170 // LOC_Os01g42320 // LOC_Os01g71070 // LOC_Os01g71140 // LOC_Os06g28160 // LOC_Os03g43280 // LOC_Os05g34520 // LOC_Os01g33520 // LOC_Os07g13010 // LOC_Os03g57660 // LOC_Os09g27910 // LOC_Os05g50580 // LOC_Os04g09720 // LOC_Os01g73910 // LOC_Os04g03850 // LOC_Os02g44590 // LOC_Os09g24250 // LOC_Os04g45960 // LOC_Os05g50570 // LOC_Os09g25910 // …
GO:0015672	P	monovalent inorganic cation transport	6	539	155	24075	0.14	1	// LOC_Os03g37840 // LOC_Os09g30446 // LOC_Os03g37830 // LOC_Os01g27170 // LOC_Os06g42030 // LOC_Os11g42790
GO:0009987	P	cellular process	248	539	12839	24075	1	1	// LOC_Os01g50720 // LOC_Os11g30410 // LOC_Os10g41689 // LOC_Os03g37720 // LOC_Os03g36920 // LOC_Os11g34690 // LOC_Os02g10100 // LOC_Os01g41890 // LOC_Os02g19530 // LOC_Os03g17540 // LOC_Os10g28000 // LOC_Os03g29760 // LOC_Os10g28240 // LOC_Os06g06750 // LOC_Os06g51130 // LOC_Os03g37120 // LOC_Os03g12840 // LOC_Os01g70880 // LOC_Os01g73300 // LOC_Os02g54520 // LOC_Os02g15760 // LOC_Os03g20880 // …
GO:0044106	P	cellular amine metabolic process	7	539	333	24075	0.62	1	// LOC_Os01g51410 // LOC_Os04g01690 // LOC_Os03g60976 // LOC_Os12g38630 // LOC_Os09g30210 // LOC_Os10g32570 // LOC_Os10g36210
GO:0023046	P	signaling process	5	539	279	24075	0.75	1	// LOC_Os01g15010 // LOC_Os03g17540 // LOC_Os05g11790 // LOC_Os05g38950 // LOC_Os02g08500
GO:0006979	P	response to oxidative stress	5	539	174	24075	0.36	1	// LOC_Os01g16450 // LOC_Os04g59260 // LOC_Os03g25300 // LOC_Os05g04410 // LOC_Os04g39780
GO:0006082	P	organic acid metabolic process	7	539	474	24075	0.9	1	// LOC_Os01g51410 // LOC_Os04g01690 // LOC_Os03g60976 // LOC_Os12g38630 // LOC_Os09g30210 // LOC_Os10g32570 // LOC_Os10g36210
GO:0051252	P	regulation of RNA metabolic process	20	539	740	24075	0.23	1	// LOC_Os01g59780 // LOC_Os05g49280 // LOC_Os02g08500 // LOC_Os08g43210 // LOC_Os08g34360 // LOC_Os01g70880 // LOC_Os04g48070 // LOC_Os06g04850 // LOC_Os02g32140 // LOC_Os03g29760 // LOC_Os02g43940 // LOC_Os05g11380 // LOC_Os08g36790 // LOC_Os07g47330 // LOC_Os01g13520 // LOC_Os03g51690 // LOC_Os06g03670 // LOC_Os02g09650 // LOC_Os06g06750 // LOC_Os02g34270
GO:0043170	P	macromolecule metabolic process	184	539	10433	24075	1	1	// LOC_Os01g50720 // LOC_Os11g30410 // LOC_Os11g34690 // LOC_Os02g10100 // LOC_Os02g19530 // LOC_Os07g47120 // LOC_Os03g61650 // LOC_Os06g06750 // LOC_Os03g43280 // LOC_Os03g37120 // LOC_Os01g70880 // LOC_Os02g54520 // LOC_Os02g15760 // LOC_Os03g20880 // LOC_Os03g51690 // LOC_Os08g40270 // LOC_Os07g47330 // LOC_Os10g18260 // LOC_Os03g57660 // LOC_Os04g38480 // LOC_Os05g50580 // LOC_Os07g04220 // …
GO:0019752	P	carboxylic acid metabolic process	7	539	473	24075	0.9	1	// LOC_Os01g51410 // LOC_Os04g01690 // LOC_Os03g60976 // LOC_Os12g38630 // LOC_Os09g30210 // LOC_Os10g32570 // LOC_Os10g36210
GO:0015031	P	protein transport	5	539	294	24075	0.79	1	// LOC_Os05g02060 // LOC_Os02g45100 // LOC_Os03g47300 // LOC_Os01g15010 // LOC_Os03g48590
GO:0006091	P	generation of precursor metabolites and energy	5	539	243	24075	0.64	1	// LOC_Os04g16874 // LOC_Os10g41689 // LOC_Os04g16872 // LOC_Os02g14770 // LOC_Os03g20880
GO:0006520	P	cellular amino acid metabolic process	7	539	303	24075	0.52	1	// LOC_Os01g51410 // LOC_Os04g01690 // LOC_Os03g60976 // LOC_Os12g38630 // LOC_Os09g30210 // LOC_Os10g32570 // LOC_Os10g36210
GO:0071554	P	cell wall organization or biogenesis	6	539	148	24075	0.12	1	// LOC_Os09g21210 // LOC_Os01g18400 // LOC_Os11g45730 // LOC_Os04g41680 // LOC_Os02g52590 // LOC_Os03g31480
GO:0010467	P	gene expression	61	539	2424	24075	0.19	1	// LOC_Os01g50720 // LOC_Os02g08500 // LOC_Os04g58190 // LOC_Os03g29760 // LOC_Os01g06740 // LOC_Os04g32960 // LOC_Os04g41570 // LOC_Os02g09650 // LOC_Os11g07700 // LOC_Os09g30210 // LOC_Os03g63740 // LOC_Os06g06750 // LOC_Os06g14670 // LOC_Os03g42200 // LOC_Os07g01260 // LOC_Os03g38210 // LOC_Os01g70880 // LOC_Os01g03720 // LOC_Os01g12700 // LOC_Os02g54520 // LOC_Os02g15760 // LOC_Os10g36210 // …
GO:0023060	P	signal transmission	5	539	279	24075	0.75	1	// LOC_Os01g15010 // LOC_Os03g17540 // LOC_Os05g11790 // LOC_Os05g38950 // LOC_Os02g08500
GO:0009058	P	biosynthetic process	81	539	6085	24075	1	1	// LOC_Os03g61650 // LOC_Os01g50720 // LOC_Os09g38320 // LOC_Os12g07720 // LOC_Os03g60976 // LOC_Os03g43420 // LOC_Os02g54520 // LOC_Os01g41834 // LOC_Os02g55400 // LOC_Os01g06740 // LOC_Os04g41570 // LOC_Os02g09650 // LOC_Os02g08500 // LOC_Os11g07700 // LOC_Os08g32630 // LOC_Os09g30210 // LOC_Os10g28240 // LOC_Os06g06750 // LOC_Os06g46570 // LOC_Os05g49280 // LOC_Os08g07480 // LOC_Os03g42200 // …
GO:0009059	P	macromolecule biosynthetic process	63	539	5252	24075	1	1	// LOC_Os01g50720 // LOC_Os02g08500 // LOC_Os12g07720 // LOC_Os03g43420 // LOC_Os07g36690 // LOC_Os01g06740 // LOC_Os04g41570 // LOC_Os02g09650 // LOC_Os11g07700 // LOC_Os09g30210 // LOC_Os03g61650 // LOC_Os06g06750 // LOC_Os06g46570 // LOC_Os05g49280 // LOC_Os03g42200 // LOC_Os03g38210 // LOC_Os01g70880 // LOC_Os01g03720 // LOC_Os01g12700 // LOC_Os02g54520 // LOC_Os02g15760 // LOC_Os10g36210 // …
GO:0006996	P	organelle organization	5	539	1129	24075	1	1	// LOC_Os04g43290 // LOC_Os04g51440 // LOC_Os05g48030 // LOC_Os06g48630 // LOC_Os04g01070
GO:0044238	P	primary metabolic process	221	539	11969	24075	1	1	// LOC_Os01g50720 // LOC_Os08g14700 // LOC_Os11g34690 // LOC_Os11g30410 // LOC_Os02g10100 // LOC_Os02g19530 // LOC_Os07g47120 // LOC_Os01g46260 // LOC_Os10g28240 // LOC_Os06g06750 // LOC_Os03g43280 // LOC_Os03g37120 // LOC_Os03g12840 // LOC_Os01g70880 // LOC_Os02g54520 // LOC_Os02g15760 // LOC_Os03g20880 // LOC_Os03g51690 // LOC_Os08g40270 // LOC_Os07g47330 // LOC_Os10g18260 // LOC_Os03g57660 // …
GO:0042180	P	cellular ketone metabolic process	7	539	480	24075	0.91	1	// LOC_Os01g51410 // LOC_Os04g01690 // LOC_Os03g60976 // LOC_Os12g38630 // LOC_Os09g30210 // LOC_Os10g32570 // LOC_Os10g36210
GO:0005976	P	polysaccharide metabolic process	6	539	143	24075	0.11	1	// LOC_Os02g57770 // LOC_Os10g20260 // LOC_Os07g36690 // LOC_Os01g18400 // LOC_Os07g47120 // LOC_Os04g41680
GO:0044237	P	cellular metabolic process	179	539	10696	24075	1	1	// LOC_Os01g50720 // LOC_Os11g30410 // LOC_Os10g41689 // LOC_Os11g34690 // LOC_Os02g10100 // LOC_Os02g19530 // LOC_Os10g28240 // LOC_Os06g06750 // LOC_Os03g37120 // LOC_Os03g12840 // LOC_Os01g70880 // LOC_Os02g54520 // LOC_Os02g15760 // LOC_Os03g20880 // LOC_Os03g51690 // LOC_Os08g40270 // LOC_Os07g47330 // LOC_Os10g18260 // LOC_Os04g38480 // LOC_Os12g41270 // LOC_Os07g04220 // LOC_Os05g50970 // …
GO:0006066	P	alcohol metabolic process	5	539	202	24075	0.48	1	// LOC_Os03g12840 // LOC_Os07g41280 // LOC_Os12g03530 // LOC_Os03g20880 // LOC_Os01g58740
GO:0044085	P	cellular component biogenesis	5	539	239	24075	0.62	1	// LOC_Os04g43290 // LOC_Os06g48630 // LOC_Os11g01420 // LOC_Os02g52590 // LOC_Os11g19250
GO:0006259	P	DNA metabolic process	5	539	4515	24075	1	1	// LOC_Os03g43420 // LOC_Os05g50290 // LOC_Os07g12710 // LOC_Os12g07720 // LOC_Os02g53430
GO:0006412	P	translation	10	539	595	24075	0.86	1	// LOC_Os12g07520 // LOC_Os08g03900 // LOC_Os01g06740 // LOC_Os03g48250 // LOC_Os05g45220 // LOC_Os02g40400 // LOC_Os09g30210 // LOC_Os10g32570 // LOC_Os10g36210 // LOC_Os07g49220
GO:0017076	F	purine nucleotide binding	124	539	3456	24075	8.2e-08	1.4e-05	// LOC_Os01g62500 // LOC_Os03g37720 // LOC_Os12g40880 // LOC_Os02g10100 // LOC_Os02g19530 // LOC_Os10g28000 // LOC_Os10g28240 // LOC_Os03g36920 // LOC_Os03g37120 // LOC_Os03g12840 // LOC_Os08g40270 // LOC_Os10g18260 // LOC_Os11g45620 // LOC_Os03g01830 // LOC_Os01g40170 // LOC_Os05g50810 // LOC_Os03g48160 // LOC_Os08g36480 // LOC_Os11g29090 // LOC_Os08g42700 // LOC_Os07g09420 // LOC_Os04g13220 // …
GO:0032555	F	purine ribonucleotide binding	119	539	3292	24075	1.1e-07	1.4e-05	// LOC_Os01g62500 // LOC_Os03g37720 // LOC_Os12g40880 // LOC_Os02g10100 // LOC_Os02g19530 // LOC_Os10g28240 // LOC_Os03g36920 // LOC_Os03g37120 // LOC_Os03g12840 // LOC_Os08g40270 // LOC_Os10g18260 // LOC_Os11g45620 // LOC_Os03g01830 // LOC_Os01g40170 // LOC_Os05g50810 // LOC_Os03g48160 // LOC_Os11g29090 // LOC_Os08g42700 // LOC_Os07g09420 // LOC_Os04g13220 // LOC_Os07g14820 // LOC_Os11g36180 // …
GO:0032553	F	ribonucleotide binding	119	539	3292	24075	1.1e-07	1.4e-05	// LOC_Os01g62500 // LOC_Os03g37720 // LOC_Os12g40880 // LOC_Os02g10100 // LOC_Os02g19530 // LOC_Os10g28240 // LOC_Os03g36920 // LOC_Os03g37120 // LOC_Os03g12840 // LOC_Os08g40270 // LOC_Os10g18260 // LOC_Os11g45620 // LOC_Os03g01830 // LOC_Os01g40170 // LOC_Os05g50810 // LOC_Os03g48160 // LOC_Os11g29090 // LOC_Os08g42700 // LOC_Os07g09420 // LOC_Os04g13220 // LOC_Os07g14820 // LOC_Os11g36180 // …
GO:0000166	F	nucleotide binding	134	539	3874	24075	1.6e-07	1.4e-05	// LOC_Os01g62500 // LOC_Os11g02300 // LOC_Os03g37720 // LOC_Os12g40880 // LOC_Os02g10100 // LOC_Os02g19530 // LOC_Os10g28000 // LOC_Os10g28240 // LOC_Os03g36920 // LOC_Os03g37120 // LOC_Os03g12840 // LOC_Os08g40270 // LOC_Os10g18260 // LOC_Os11g45620 // LOC_Os03g01830 // LOC_Os01g40170 // LOC_Os05g50810 // LOC_Os03g48160 // LOC_Os03g58720 // LOC_Os08g36480 // LOC_Os11g29090 // LOC_Os07g27110 // …
GO:0030554	F	adenyl nucleotide binding	117	539	3247	24075	1.7e-07	1.4e-05	// LOC_Os01g62500 // LOC_Os03g37720 // LOC_Os12g40880 // LOC_Os02g10100 // LOC_Os02g19530 // LOC_Os10g28000 // LOC_Os10g28240 // LOC_Os03g36920 // LOC_Os03g37120 // LOC_Os03g12840 // LOC_Os08g40270 // LOC_Os10g18260 // LOC_Os11g45620 // LOC_Os03g01830 // LOC_Os12g41270 // LOC_Os05g50810 // LOC_Os03g48160 // LOC_Os08g36480 // LOC_Os11g29090 // LOC_Os08g42700 // LOC_Os07g09420 // LOC_Os04g13220 // …
GO:0001883	F	purine nucleoside binding	117	539	3247	24075	1.7e-07	1.4e-05	// LOC_Os01g62500 // LOC_Os03g37720 // LOC_Os12g40880 // LOC_Os02g10100 // LOC_Os02g19530 // LOC_Os10g28000 // LOC_Os10g28240 // LOC_Os03g36920 // LOC_Os03g37120 // LOC_Os03g12840 // LOC_Os08g40270 // LOC_Os10g18260 // LOC_Os11g45620 // LOC_Os03g01830 // LOC_Os12g41270 // LOC_Os05g50810 // LOC_Os03g48160 // LOC_Os08g36480 // LOC_Os11g29090 // LOC_Os08g42700 // LOC_Os07g09420 // LOC_Os04g13220 // …
GO:0001882	F	nucleoside binding	118	539	3257	24075	1.1e-07	1.4e-05	// LOC_Os01g62500 // LOC_Os03g37720 // LOC_Os12g40880 // LOC_Os02g10100 // LOC_Os02g19530 // LOC_Os10g28000 // LOC_Os10g28240 // LOC_Os03g36920 // LOC_Os03g37120 // LOC_Os03g12840 // LOC_Os08g40270 // LOC_Os10g18260 // LOC_Os11g45620 // LOC_Os03g01830 // LOC_Os12g41270 // LOC_Os05g50810 // LOC_Os03g48160 // LOC_Os08g36480 // LOC_Os11g29090 // LOC_Os08g42700 // LOC_Os07g09420 // LOC_Os04g13220 // …
GO:0005524	F	ATP binding	112	539	3085	24075	2.4e-07	1.6e-05	// LOC_Os01g62500 // LOC_Os03g37720 // LOC_Os12g40880 // LOC_Os02g10100 // LOC_Os02g19530 // LOC_Os10g28240 // LOC_Os03g36920 // LOC_Os03g37120 // LOC_Os03g12840 // LOC_Os08g40270 // LOC_Os10g18260 // LOC_Os11g45620 // LOC_Os03g01830 // LOC_Os12g41270 // LOC_Os05g50810 // LOC_Os03g48160 // LOC_Os11g29090 // LOC_Os08g42700 // LOC_Os07g09420 // LOC_Os04g13220 // LOC_Os07g14820 // LOC_Os11g36180 // …
GO:0032559	F	adenyl ribonucleotide binding	112	539	3087	24075	2.5e-07	1.6e-05	// LOC_Os01g62500 // LOC_Os03g37720 // LOC_Os12g40880 // LOC_Os02g10100 // LOC_Os02g19530 // LOC_Os10g28240 // LOC_Os03g36920 // LOC_Os03g37120 // LOC_Os03g12840 // LOC_Os08g40270 // LOC_Os10g18260 // LOC_Os11g45620 // LOC_Os03g01830 // LOC_Os12g41270 // LOC_Os05g50810 // LOC_Os03g48160 // LOC_Os11g29090 // LOC_Os08g42700 // LOC_Os07g09420 // LOC_Os04g13220 // LOC_Os07g14820 // LOC_Os11g36180 // …
GO:0016798	F	hydrolase activity, acting on glycosyl bonds	28	539	480	24075	8.8e-06	0.0005	// LOC_Os08g14700 // LOC_Os02g57770 // LOC_Os07g47120 // LOC_Os06g50140 // LOC_Os01g34920 // LOC_Os11g14410 // LOC_Os09g36810 // LOC_Os05g12150 // LOC_Os04g27980 // LOC_Os01g12070 // LOC_Os03g57880 // LOC_Os03g59330 // LOC_Os01g12030 // LOC_Os04g56920 // LOC_Os08g36900 // LOC_Os09g21210 // LOC_Os12g07520 // LOC_Os03g48250 // LOC_Os12g03530 // LOC_Os02g40400 // LOC_Os08g03900 // LOC_Os01g06740 // …
GO:0016301	F	kinase activity	67	539	1750	24075	1.9e-05	0.00096	// LOC_Os06g29340 // LOC_Os11g36180 // LOC_Os10g02720 // LOC_Os12g40880 // LOC_Os12g30570 // LOC_Os04g54180 // LOC_Os02g10100 // LOC_Os02g19530 // LOC_Os10g36710 // LOC_Os10g10030 // LOC_Os11g25860 // LOC_Os01g05870 // LOC_Os04g38480 // LOC_Os10g06030 // LOC_Os03g37120 // LOC_Os04g23620 // LOC_Os08g38560 // LOC_Os05g17604 // LOC_Os08g24770 // LOC_Os01g12720 // LOC_Os11g02300 // LOC_Os11g02305 // …
GO:0004674	F	protein serine/threonine kinase activity	59	539	1478	24075	2e-05	0.00096	// LOC_Os11g36180 // LOC_Os10g02720 // LOC_Os12g30570 // LOC_Os04g54180 // LOC_Os02g10100 // LOC_Os02g19530 // LOC_Os10g36710 // LOC_Os11g25860 // LOC_Os01g05870 // LOC_Os04g38480 // LOC_Os03g37120 // LOC_Os04g23620 // LOC_Os08g38560 // LOC_Os05g17604 // LOC_Os08g24770 // LOC_Os01g12720 // LOC_Os11g02300 // LOC_Os11g02305 // LOC_Os04g52590 // LOC_Os08g40270 // LOC_Os05g51740 // LOC_Os11g47110 // …
GO:0016773	F	phosphotransferase activity, alcohol group as acceptor	66	539	1726	24075	2.3e-05	0.001	// LOC_Os11g36180 // LOC_Os10g02720 // LOC_Os12g40880 // LOC_Os12g30570 // LOC_Os04g54180 // LOC_Os02g10100 // LOC_Os02g19530 // LOC_Os10g36710 // LOC_Os10g10030 // LOC_Os11g25860 // LOC_Os01g05870 // LOC_Os04g38480 // LOC_Os10g06030 // LOC_Os03g37120 // LOC_Os04g23620 // LOC_Os08g38560 // LOC_Os05g17604 // LOC_Os08g24770 // LOC_Os01g12720 // LOC_Os11g02300 // LOC_Os11g02305 // LOC_Os04g52590 // …
GO:0004672	F	protein kinase activity	61	539	1575	24075	3.4e-05	0.0014	// LOC_Os11g36180 // LOC_Os10g02720 // LOC_Os12g30570 // LOC_Os04g54180 // LOC_Os02g10100 // LOC_Os02g19530 // LOC_Os10g36710 // LOC_Os11g25860 // LOC_Os01g05870 // LOC_Os04g38480 // LOC_Os10g06030 // LOC_Os03g37120 // LOC_Os04g23620 // LOC_Os08g38560 // LOC_Os05g17604 // LOC_Os08g24770 // LOC_Os01g12720 // LOC_Os11g02300 // LOC_Os11g02305 // LOC_Os04g52590 // LOC_Os08g40270 // LOC_Os05g51740 // …
GO:0015297	F	antiporter activity	10	539	101	24075	0.00017	0.0063	// LOC_Os10g20470 // LOC_Os10g13940 // LOC_Os09g30446 // LOC_Os11g42790 // LOC_Os07g33310 // LOC_Os08g02450 // LOC_Os08g43250 // LOC_Os06g29994 // LOC_Os09g37300 // LOC_Os11g01820
GO:0022804	F	active transmembrane transporter activity	19	539	333	24075	0.00031	0.011	// LOC_Os10g20470 // LOC_Os03g25869 // LOC_Os10g13940 // LOC_Os11g01820 // LOC_Os04g13220 // LOC_Os03g48590 // LOC_Os04g40570 // LOC_Os02g55400 // LOC_Os07g33310 // LOC_Os08g02450 // LOC_Os08g43250 // LOC_Os06g29994 // LOC_Os09g37300 // LOC_Os04g10690 // LOC_Os09g30446 // LOC_Os05g01700 // LOC_Os10g28240 // LOC_Os11g42790 // LOC_Os04g45950
GO:0009055	F	electron carrier activity	28	539	599	24075	0.00033	0.011	// LOC_Os10g41689 // LOC_Os01g72730 // LOC_Os08g01490 // LOC_Os04g27020 // LOC_Os01g73604 // LOC_Os03g39690 // LOC_Os10g09160 // LOC_Os10g10040 // LOC_Os04g34480 // LOC_Os07g11890 // LOC_Os01g12760 // LOC_Os06g22340 // LOC_Os01g43851 // LOC_Os03g25490 // LOC_Os08g05620 // LOC_Os07g06600 // LOC_Os07g35860 // LOC_Os08g36480 // LOC_Os05g35010 // LOC_Os04g03890 // LOC_Os08g33140 // LOC_Os02g36280 // …
GO:0004553	F	hydrolase activity, hydrolyzing O-glycosyl compounds	22	539	424	24075	0.00038	0.012	// LOC_Os08g14700 // LOC_Os02g57770 // LOC_Os07g47120 // LOC_Os06g50140 // LOC_Os01g34920 // LOC_Os11g14410 // LOC_Os09g36810 // LOC_Os05g12150 // LOC_Os04g27980 // LOC_Os01g12070 // LOC_Os03g57880 // LOC_Os03g59330 // LOC_Os01g12030 // LOC_Os04g56920 // LOC_Os08g36900 // LOC_Os09g21210 // LOC_Os12g03530 // LOC_Os01g18400 // LOC_Os01g66710 // LOC_Os09g33690 // LOC_Os04g41680 // LOC_Os07g23880
GO:0015291	F	secondary active transmembrane transporter activity	11	539	136	24075	0.00041	0.012	// LOC_Os10g20470 // LOC_Os10g13940 // LOC_Os09g30446 // LOC_Os11g42790 // LOC_Os07g33310 // LOC_Os08g02450 // LOC_Os08g43250 // LOC_Os06g29994 // LOC_Os04g10690 // LOC_Os09g37300 // LOC_Os11g01820
GO:0030246	F	carbohydrate binding	14	539	219	24075	0.00067	0.019	// LOC_Os09g37790 // LOC_Os09g37800 // LOC_Os01g12030 // LOC_Os09g36810 // LOC_Os05g12150 // LOC_Os04g07200 // LOC_Os07g09670 // LOC_Os01g12070 // LOC_Os01g34920 // LOC_Os04g41680 // LOC_Os04g23620 // LOC_Os04g54180 // LOC_Os12g03640 // LOC_Os01g10700
GO:0017111	F	nucleoside-triphosphatase activity	31	539	726	24075	0.0007	0.019	// LOC_Os02g55260 // LOC_Os01g62500 // LOC_Os12g07720 // LOC_Os02g55400 // LOC_Os01g62040 // LOC_Os10g28240 // LOC_Os01g54910 // LOC_Os02g19450 // LOC_Os12g28460 // LOC_Os06g12160 // LOC_Os03g01830 // LOC_Os01g40150 // LOC_Os11g45620 // LOC_Os01g40170 // LOC_Os03g64290 // LOC_Os09g16458 // LOC_Os10g25565 // LOC_Os01g04840 // LOC_Os11g29090 // LOC_Os05g13300 // LOC_Os01g24010 // LOC_Os09g27340 // …
GO:0015299	F	solute:hydrogen antiporter activity	5	539	31	24075	0.0011	0.025	// LOC_Os09g37300 // LOC_Os11g01820 // LOC_Os11g42790 // LOC_Os08g02450 // LOC_Os09g30446
GO:0015298	F	solute:cation antiporter activity	5	539	31	24075	0.0011	0.025	// LOC_Os09g37300 // LOC_Os11g01820 // LOC_Os11g42790 // LOC_Os08g02450 // LOC_Os09g30446
GO:0016462	F	pyrophosphatase activity	31	539	743	24075	0.001	0.025	// LOC_Os02g55260 // LOC_Os01g62500 // LOC_Os12g07720 // LOC_Os02g55400 // LOC_Os01g62040 // LOC_Os10g28240 // LOC_Os01g54910 // LOC_Os02g19450 // LOC_Os12g28460 // LOC_Os06g12160 // LOC_Os03g01830 // LOC_Os01g40150 // LOC_Os11g45620 // LOC_Os01g40170 // LOC_Os03g64290 // LOC_Os09g16458 // LOC_Os10g25565 // LOC_Os01g04840 // LOC_Os11g29090 // LOC_Os05g13300 // LOC_Os01g24010 // LOC_Os09g27340 // …
GO:0016818	F	hydrolase activity, acting on acid anhydrides, in phosphorus-containing anhydrides	31	539	759	24075	0.0014	0.03	// LOC_Os02g55260 // LOC_Os01g62500 // LOC_Os12g07720 // LOC_Os02g55400 // LOC_Os01g62040 // LOC_Os10g28240 // LOC_Os01g54910 // LOC_Os02g19450 // LOC_Os12g28460 // LOC_Os06g12160 // LOC_Os03g01830 // LOC_Os01g40150 // LOC_Os11g45620 // LOC_Os01g40170 // LOC_Os03g64290 // LOC_Os09g16458 // LOC_Os10g25565 // LOC_Os01g04840 // LOC_Os11g29090 // LOC_Os05g13300 // LOC_Os01g24010 // LOC_Os09g27340 // …
GO:0016799	F	hydrolase activity, hydrolyzing N-glycosyl compounds	6	539	50	24075	0.0014	0.03	// LOC_Os12g07520 // LOC_Os08g03900 // LOC_Os03g48250 // LOC_Os02g53430 // LOC_Os02g40400 // LOC_Os01g06740
GO:0016817	F	hydrolase activity, acting on acid anhydrides	31	539	764	24075	0.0015	0.032	// LOC_Os02g55260 // LOC_Os01g62500 // LOC_Os12g07720 // LOC_Os02g55400 // LOC_Os01g62040 // LOC_Os10g28240 // LOC_Os01g54910 // LOC_Os02g19450 // LOC_Os12g28460 // LOC_Os06g12160 // LOC_Os03g01830 // LOC_Os01g40150 // LOC_Os11g45620 // LOC_Os01g40170 // LOC_Os03g64290 // LOC_Os09g16458 // LOC_Os10g25565 // LOC_Os01g04840 // LOC_Os11g29090 // LOC_Os05g13300 // LOC_Os01g24010 // LOC_Os09g27340 // …
GO:0046906	F	tetrapyrrole binding	26	539	608	24075	0.0018	0.035	// LOC_Os03g39690 // LOC_Os01g16450 // LOC_Os08g01490 // LOC_Os01g72730 // LOC_Os04g27020 // LOC_Os01g73604 // LOC_Os05g04410 // LOC_Os10g09160 // LOC_Os10g10040 // LOC_Os03g25300 // LOC_Os07g11890 // LOC_Os01g12760 // LOC_Os06g22340 // LOC_Os01g43851 // LOC_Os03g25490 // LOC_Os08g05620 // LOC_Os04g59260 // LOC_Os08g36480 // LOC_Os05g35010 // LOC_Os04g03890 // LOC_Os02g36280 // LOC_Os04g16874 // …
GO:0005215	F	transporter activity	36	539	941	24075	0.0018	0.035	// LOC_Os03g37840 // LOC_Os03g48590 // LOC_Os02g55400 // LOC_Os04g45950 // LOC_Os10g28240 // LOC_Os10g20470 // LOC_Os04g58220 // LOC_Os09g30446 // LOC_Os06g21900 // LOC_Os07g33310 // LOC_Os04g44570 // LOC_Os06g42030 // LOC_Os11g42790 // LOC_Os05g26840 // LOC_Os04g39780 // LOC_Os09g24924 // LOC_Os05g02060 // LOC_Os03g37830 // LOC_Os02g45100 // LOC_Os04g40570 // LOC_Os08g02450 // LOC_Os08g43250 // …
GO:0015300	F	solute:solute antiporter activity	5	539	36	24075	0.0019	0.035	// LOC_Os09g37300 // LOC_Os11g01820 // LOC_Os11g42790 // LOC_Os08g02450 // LOC_Os09g30446
GO:0022857	F	transmembrane transporter activity	27	539	643	24075	0.0019	0.035	// LOC_Os03g37840 // LOC_Os03g48590 // LOC_Os02g55400 // LOC_Os04g45950 // LOC_Os10g28240 // LOC_Os10g20470 // LOC_Os04g58220 // LOC_Os09g30446 // LOC_Os07g33310 // LOC_Os06g42030 // LOC_Os11g42790 // LOC_Os09g24924 // LOC_Os03g37830 // LOC_Os04g40570 // LOC_Os08g02450 // LOC_Os08g43250 // LOC_Os06g29994 // LOC_Os06g48800 // LOC_Os11g28610 // LOC_Os09g37300 // LOC_Os03g25869 // LOC_Os10g13940 // …
GO:0005506	F	iron ion binding	29	539	713	24075	0.0021	0.037	// LOC_Os05g04410 // LOC_Os02g10120 // LOC_Os08g01490 // LOC_Os01g72730 // LOC_Os01g16450 // LOC_Os01g73604 // LOC_Os03g39690 // LOC_Os01g12760 // LOC_Os10g09160 // LOC_Os03g58890 // LOC_Os10g10040 // LOC_Os06g22340 // LOC_Os07g11890 // LOC_Os03g18030 // LOC_Os03g25300 // LOC_Os01g43851 // LOC_Os03g25490 // LOC_Os08g05620 // LOC_Os03g42130 // LOC_Os08g36480 // LOC_Os05g35010 // LOC_Os04g03890 // …
GO:0016491	F	oxidoreductase activity	56	539	1672	24075	0.0022	0.037	// LOC_Os04g29030 // LOC_Os03g39690 // LOC_Os01g12760 // LOC_Os03g48300 // LOC_Os02g39490 // LOC_Os08g29510 // LOC_Os08g01490 // LOC_Os01g72730 // LOC_Os05g50090 // LOC_Os01g16450 // LOC_Os10g28000 // LOC_Os08g32630 // LOC_Os04g30420 // LOC_Os05g04410 // LOC_Os10g09160 // LOC_Os03g58890 // LOC_Os10g10040 // LOC_Os01g58100 // LOC_Os06g22340 // LOC_Os11g04740 // LOC_Os01g03630 // LOC_Os07g11890 // …
GO:0030597	F	RNA glycosylase activity	5	539	38	24075	0.0024	0.039	// LOC_Os01g06740 // LOC_Os08g03900 // LOC_Os02g40400 // LOC_Os03g48250 // LOC_Os12g07520
GO:0030598	F	rRNA N-glycosylase activity	5	539	38	24075	0.0024	0.039	// LOC_Os01g06740 // LOC_Os08g03900 // LOC_Os02g40400 // LOC_Os03g48250 // LOC_Os12g07520
GO:0020037	F	heme binding	25	539	600	24075	0.003	0.048	// LOC_Os03g39690 // LOC_Os01g16450 // LOC_Os08g01490 // LOC_Os01g72730 // LOC_Os04g27020 // LOC_Os01g73604 // LOC_Os05g04410 // LOC_Os10g09160 // LOC_Os10g10040 // LOC_Os03g25300 // LOC_Os07g11890 // LOC_Os01g12760 // LOC_Os06g22340 // LOC_Os01g43851 // LOC_Os03g25490 // LOC_Os08g05620 // LOC_Os04g59260 // LOC_Os08g36480 // LOC_Os05g35010 // LOC_Os04g03890 // LOC_Os02g36280 // LOC_Os02g30080 // …
GO:0004497	F	monooxygenase activity	20	539	458	24075	0.0047	0.072	// LOC_Os10g10040 // LOC_Os01g72730 // LOC_Os10g38120 // LOC_Os01g73604 // LOC_Os05g35010 // LOC_Os08g01490 // LOC_Os01g43851 // LOC_Os05g12040 // LOC_Os01g12760 // LOC_Os04g27020 // LOC_Os06g22340 // LOC_Os07g11890 // LOC_Os03g25490 // LOC_Os03g39690 // LOC_Os08g05620 // LOC_Os04g03890 // LOC_Os02g36280 // LOC_Os01g41810 // LOC_Os02g30080 // LOC_Os10g09160
GO:0005529	F	sugar binding	10	539	166	24075	0.0056	0.083	// LOC_Os09g37790 // LOC_Os09g37800 // LOC_Os09g36810 // LOC_Os04g07200 // LOC_Os07g09670 // LOC_Os01g34920 // LOC_Os04g23620 // LOC_Os04g54180 // LOC_Os12g03640 // LOC_Os01g10700
GO:0003824	F	catalytic activity	313	539	12724	24075	0.0091	0.13	// LOC_Os01g62500 // LOC_Os08g14700 // LOC_Os01g70360 // LOC_Os12g40880 // LOC_Os03g17590 // LOC_Os11g34690 // LOC_Os02g39490 // LOC_Os01g41834 // LOC_Os11g30410 // LOC_Os02g10100 // LOC_Os05g50090 // LOC_Os02g19530 // LOC_Os07g47120 // LOC_Os10g28000 // LOC_Os01g46260 // LOC_Os05g05370 // LOC_Os10g28240 // LOC_Os02g43290 // LOC_Os05g15530 // LOC_Os03g43280 // LOC_Os03g58890 // LOC_Os10g10040 // …
GO:0004722	F	protein serine/threonine phosphatase activity	5	539	54	24075	0.0094	0.13	// LOC_Os05g50970 // LOC_Os03g55320 // LOC_Os01g40094 // LOC_Os09g15670 // LOC_Os01g19130
GO:0022892	F	substrate-specific transporter activity	23	539	593	24075	0.0097	0.13	// LOC_Os03g37840 // LOC_Os03g48590 // LOC_Os02g55400 // LOC_Os04g45950 // LOC_Os10g28240 // LOC_Os04g58220 // LOC_Os09g30446 // LOC_Os06g42030 // LOC_Os11g42790 // LOC_Os04g39780 // LOC_Os09g24924 // LOC_Os05g02060 // LOC_Os03g37830 // LOC_Os02g45100 // LOC_Os08g02450 // LOC_Os06g48800 // LOC_Os09g37300 // LOC_Os03g25869 // LOC_Os01g27170 // LOC_Os11g28610 // LOC_Os04g10690 // LOC_Os03g47300 // …
GO:0015238	F	drug transmembrane transporter activity	5	539	68	24075	0.022	0.3	// LOC_Os08g43250 // LOC_Os10g20470 // LOC_Os10g13940 // LOC_Os07g33310 // LOC_Os06g29994
GO:0004721	F	phosphoprotein phosphatase activity	6	539	98	24075	0.027	0.36	// LOC_Os05g50970 // LOC_Os09g15670 // LOC_Os01g19130 // LOC_Os03g55320 // LOC_Os01g40094 // LOC_Os01g24470
GO:0022891	F	substrate-specific transmembrane transporter activity	19	539	517	24075	0.028	0.36	// LOC_Os03g25869 // LOC_Os11g01820 // LOC_Os09g24924 // LOC_Os03g48590 // LOC_Os03g37840 // LOC_Os03g37830 // LOC_Os09g37300 // LOC_Os02g55400 // LOC_Os08g02450 // LOC_Os04g58220 // LOC_Os01g27170 // LOC_Os04g10690 // LOC_Os06g42030 // LOC_Os06g48800 // LOC_Os11g28610 // LOC_Os09g30446 // LOC_Os10g28240 // LOC_Os11g42790 // LOC_Os04g45950
GO:0005509	F	calcium ion binding	13	539	316	24075	0.03	0.38	// LOC_Os10g02720 // LOC_Os04g52190 // LOC_Os08g44660 // LOC_Os04g42430 // LOC_Os02g03020 // LOC_Os03g62430 // LOC_Os10g36710 // LOC_Os11g47110 // LOC_Os01g72530 // LOC_Os08g36900 // LOC_Os10g06030 // LOC_Os02g27880 // LOC_Os05g50810
GO:0008324	F	cation transmembrane transporter activity	11	539	280	24075	0.057	0.7	// LOC_Os03g37840 // LOC_Os09g30446 // LOC_Os03g37830 // LOC_Os09g37300 // LOC_Os08g02450 // LOC_Os01g27170 // LOC_Os06g42030 // LOC_Os06g48800 // LOC_Os10g28240 // LOC_Os11g42790 // LOC_Os11g01820
GO:0015077	F	monovalent inorganic cation transmembrane transporter activity	6	539	126	24075	0.071	0.85	// LOC_Os03g37840 // LOC_Os09g30446 // LOC_Os03g37830 // LOC_Os01g27170 // LOC_Os06g42030 // LOC_Os11g42790
GO:0005507	F	copper ion binding	6	539	130	24075	0.079	0.94	// LOC_Os01g03630 // LOC_Os01g63180 // LOC_Os01g44330 // LOC_Os04g34480 // LOC_Os08g05820 // LOC_Os07g35860
GO:0004842	F	ubiquitin-protein ligase activity	5	539	101	24075	0.084	0.95	// LOC_Os06g51130 // LOC_Os02g50460 // LOC_Os04g49500 // LOC_Os01g03170 // LOC_Os09g21120
GO:0016791	F	phosphatase activity	8	539	197	24075	0.083	0.95	// LOC_Os05g50970 // LOC_Os09g15670 // LOC_Os03g48300 // LOC_Os07g02090 // LOC_Os01g19130 // LOC_Os03g55320 // LOC_Os01g40094 // LOC_Os01g24470
GO:0046872	F	metal ion binding	92	539	5476	24075	1	1	// LOC_Os10g30430 // LOC_Os11g47700 // LOC_Os03g58890 // LOC_Os10g10040 // LOC_Os03g12840 // LOC_Os04g34480 // LOC_Os01g03170 // LOC_Os03g18030 // LOC_Os03g25300 // LOC_Os01g43851 // LOC_Os03g25490 // LOC_Os08g05820 // LOC_Os03g42130 // LOC_Os05g50810 // LOC_Os08g36480 // LOC_Os05g35010 // LOC_Os08g01040 // LOC_Os02g03020 // LOC_Os01g72530 // LOC_Os06g32720 // LOC_Os02g30080 // LOC_Os05g12040 // …
GO:0043169	F	cation binding	99	539	5696	24075	1	1	// LOC_Os08g14700 // LOC_Os10g30430 // LOC_Os07g47120 // LOC_Os11g47700 // LOC_Os03g58890 // LOC_Os10g10040 // LOC_Os03g12840 // LOC_Os04g34480 // LOC_Os01g03170 // LOC_Os04g27980 // LOC_Os03g18030 // LOC_Os03g25300 // LOC_Os01g43851 // LOC_Os03g25490 // LOC_Os08g05820 // LOC_Os03g42130 // LOC_Os05g50810 // LOC_Os08g36480 // LOC_Os05g35010 // LOC_Os08g05620 // LOC_Os02g03020 // LOC_Os01g72530 // …
GO:0008236	F	serine-type peptidase activity	7	539	201	24075	0.17	1	// LOC_Os04g09720 // LOC_Os04g03850 // LOC_Os02g44590 // LOC_Os04g45960 // LOC_Os05g50570 // LOC_Os11g24374 // LOC_Os05g50580
GO:0070001	F	aspartic-type peptidase activity	5	539	607	24075	1	1	// LOC_Os09g27910 // LOC_Os01g71140 // LOC_Os01g42320 // LOC_Os01g71070 // LOC_Os09g25910
GO:0016740	F	transferase activity	106	539	6190	24075	1	1	// LOC_Os12g40880 // LOC_Os01g41834 // LOC_Os02g10100 // LOC_Os02g19530 // LOC_Os01g59100 // LOC_Os03g37120 // LOC_Os03g45740 // LOC_Os03g12840 // LOC_Os08g38740 // LOC_Os08g40270 // LOC_Os10g18260 // LOC_Os12g41270 // LOC_Os05g50810 // LOC_Os03g48160 // LOC_Os06g39390 // LOC_Os07g36690 // LOC_Os12g41830 // LOC_Os07g35310 // LOC_Os03g20880 // LOC_Os10g02880 // LOC_Os07g14820 // LOC_Os03g20120 // …
GO:0016746	F	transferase activity, transferring acyl groups	12	539	367	24075	0.13	1	// LOC_Os06g39390 // LOC_Os03g45740 // LOC_Os04g51990 // LOC_Os09g33820 // LOC_Os01g41834 // LOC_Os12g04080 // LOC_Os04g09590 // LOC_Os09g37180 // LOC_Os04g42830 // LOC_Os08g02030 // LOC_Os07g14080 // LOC_Os05g04930
GO:0016747	F	transferase activity, transferring acyl groups other than amino-acyl groups	12	539	348	24075	0.1	1	// LOC_Os06g39390 // LOC_Os03g45740 // LOC_Os04g51990 // LOC_Os09g33820 // LOC_Os01g41834 // LOC_Os12g04080 // LOC_Os04g09590 // LOC_Os09g37180 // LOC_Os04g42830 // LOC_Os08g02030 // LOC_Os07g14080 // LOC_Os05g04930
GO:0046873	F	metal ion transmembrane transporter activity	5	539	112	24075	0.11	1	// LOC_Os03g37830 // LOC_Os03g37840 // LOC_Os01g27170 // LOC_Os10g28240 // LOC_Os06g42030
GO:0017171	F	serine hydrolase activity	7	539	201	24075	0.17	1	// LOC_Os04g09720 // LOC_Os04g03850 // LOC_Os02g44590 // LOC_Os04g45960 // LOC_Os05g50570 // LOC_Os11g24374 // LOC_Os05g50580
GO:0016209	F	antioxidant activity	5	539	203	24075	0.48	1	// LOC_Os01g16450 // LOC_Os04g59260 // LOC_Os03g25300 // LOC_Os05g04410 // LOC_Os04g39780
GO:0003924	F	GTPase activity	5	539	117	24075	0.13	1	// LOC_Os03g44780 // LOC_Os01g54910 // LOC_Os11g01980 // LOC_Os01g40170 // LOC_Os01g40150
GO:0042578	F	phosphoric ester hydrolase activity	9	539	244	24075	0.11	1	// LOC_Os05g50970 // LOC_Os09g15670 // LOC_Os03g48300 // LOC_Os07g02090 // LOC_Os01g19130 // LOC_Os03g55320 // LOC_Os01g40094 // LOC_Os04g59310 // LOC_Os01g24470
GO:0016684	F	oxidoreductase activity, acting on peroxide as acceptor	5	539	181	24075	0.39	1	// LOC_Os01g16450 // LOC_Os04g59260 // LOC_Os03g25300 // LOC_Os05g04410 // LOC_Os04g39780
GO:0016757	F	transferase activity, transferring glycosyl groups	17	539	595	24075	0.19	1	// LOC_Os06g46570 // LOC_Os10g30560 // LOC_Os04g47720 // LOC_Os10g20260 // LOC_Os03g20120 // LOC_Os07g36690 // LOC_Os04g43700 // LOC_Os07g09670 // LOC_Os08g38740 // LOC_Os02g57770 // LOC_Os01g24940 // LOC_Os10g07970 // LOC_Os03g19330 // LOC_Os05g08480 // LOC_Os01g59100 // LOC_Os02g52590 // LOC_Os04g20420
GO:0016758	F	transferase activity, transferring hexosyl groups	13	539	489	24075	0.31	1	// LOC_Os06g46570 // LOC_Os10g30560 // LOC_Os04g47720 // LOC_Os10g20260 // LOC_Os07g36690 // LOC_Os07g09670 // LOC_Os02g57770 // LOC_Os10g07970 // LOC_Os03g19330 // LOC_Os05g08480 // LOC_Os01g59100 // LOC_Os02g52590 // LOC_Os04g20420
GO:0015405	F	P-P-bond-hydrolysis-driven transmembrane transporter activity	6	539	170	24075	0.19	1	// LOC_Os04g13220 // LOC_Os03g48590 // LOC_Os04g40570 // LOC_Os02g55400 // LOC_Os05g01700 // LOC_Os10g28240
GO:0016881	F	acid-amino acid ligase activity	5	539	170	24075	0.34	1	// LOC_Os06g51130 // LOC_Os02g50460 // LOC_Os04g49500 // LOC_Os01g03170 // LOC_Os09g21120
GO:0005488	F	binding	348	539	16823	24075	1	1	// LOC_Os01g50720 // LOC_Os03g37720 // LOC_Os02g10100 // LOC_Os11g12560 // LOC_Os06g06750 // LOC_Os04g34480 // LOC_Os02g06130 // LOC_Os03g18030 // LOC_Os08g40270 // LOC_Os07g47330 // LOC_Os03g25490 // LOC_Os10g18260 // LOC_Os08g05820 // LOC_Os02g30700 // LOC_Os03g42130 // LOC_Os11g34680 // LOC_Os04g45960 // LOC_Os02g30080 // LOC_Os06g14670 // LOC_Os10g02880 // LOC_Os05g21140 // LOC_Os01g16450 // …
GO:0003676	F	nucleic acid binding	81	539	8251	24075	1	1	// LOC_Os02g55260 // LOC_Os01g50720 // LOC_Os01g57240 // LOC_Os04g40930 // LOC_Os12g07720 // LOC_Os03g43420 // LOC_Os03g04400 // LOC_Os05g03110 // LOC_Os09g31454 // LOC_Os01g56110 // LOC_Os02g08500 // LOC_Os11g07700 // LOC_Os08g37920 // LOC_Os09g30210 // LOC_Os03g61650 // LOC_Os08g23090 // LOC_Os01g24940 // LOC_Os06g47300 // LOC_Os05g49280 // LOC_Os01g17279 // LOC_Os03g42200 // LOC_Os07g01260 // …
GO:0003677	F	DNA binding	54	539	5059	24075	1	1	// LOC_Os01g50720 // LOC_Os01g57240 // LOC_Os12g07720 // LOC_Os03g43420 // LOC_Os03g29760 // LOC_Os09g31454 // LOC_Os02g09650 // LOC_Os02g08500 // LOC_Os11g07700 // LOC_Os08g37920 // LOC_Os06g06750 // LOC_Os06g14670 // LOC_Os05g13300 // LOC_Os03g42200 // LOC_Os03g38210 // LOC_Os01g70880 // LOC_Os01g03720 // LOC_Os04g49450 // LOC_Os04g40930 // LOC_Os02g54520 // LOC_Os02g32140 // LOC_Os03g61650 // …
GO:0042626	F	ATPase activity, coupled to transmembrane movement of substances	5	539	142	24075	0.22	1	// LOC_Os05g01700 // LOC_Os10g28240 // LOC_Os02g55400 // LOC_Os04g40570 // LOC_Os04g13220
GO:0043167	F	ion binding	99	539	5700	24075	1	1	// LOC_Os08g14700 // LOC_Os10g30430 // LOC_Os07g47120 // LOC_Os11g47700 // LOC_Os03g58890 // LOC_Os10g10040 // LOC_Os03g12840 // LOC_Os04g34480 // LOC_Os01g03170 // LOC_Os04g27980 // LOC_Os03g18030 // LOC_Os03g25300 // LOC_Os01g43851 // LOC_Os03g25490 // LOC_Os08g05820 // LOC_Os03g42130 // LOC_Os05g50810 // LOC_Os08g36480 // LOC_Os05g35010 // LOC_Os08g05620 // LOC_Os02g03020 // LOC_Os01g72530 // …
GO:0015399	F	primary active transmembrane transporter activity	6	539	170	24075	0.19	1	// LOC_Os04g13220 // LOC_Os03g48590 // LOC_Os04g40570 // LOC_Os02g55400 // LOC_Os05g01700 // LOC_Os10g28240
GO:0005525	F	GTP binding	7	539	207	24075	0.19	1	// LOC_Os03g44780 // LOC_Os01g54910 // LOC_Os01g15010 // LOC_Os11g01980 // LOC_Os03g51790 // LOC_Os01g40150 // LOC_Os01g40170
GO:0016787	F	hydrolase activity	112	539	4901	24075	0.42	1	// LOC_Os01g62500 // LOC_Os08g14700 // LOC_Os11g34690 // LOC_Os04g32960 // LOC_Os07g47120 // LOC_Os01g46260 // LOC_Os10g28240 // LOC_Os03g43280 // LOC_Os07g13010 // LOC_Os01g12070 // LOC_Os03g57660 // LOC_Os11g45620 // LOC_Os01g40170 // LOC_Os05g50970 // LOC_Os11g29090 // LOC_Os04g45960 // LOC_Os05g33730 // LOC_Os07g09420 // LOC_Os04g13220 // LOC_Os01g11790 // LOC_Os04g41680 // LOC_Os01g73910 // …
GO:0046914	F	transition metal ion binding	71	539	4875	24075	1	1	// LOC_Os04g29030 // LOC_Os01g62500 // LOC_Os05g04410 // LOC_Os02g44120 // LOC_Os03g48300 // LOC_Os01g03710 // LOC_Os01g44330 // LOC_Os08g01490 // LOC_Os06g45040 // LOC_Os05g33830 // LOC_Os01g16450 // LOC_Os02g15350 // LOC_Os01g73604 // LOC_Os03g39690 // LOC_Os04g30420 // LOC_Os01g12760 // LOC_Os08g23090 // LOC_Os06g32720 // LOC_Os10g09160 // LOC_Os11g47700 // LOC_Os03g58890 // LOC_Os10g10040 // …
GO:0043565	F	sequence-specific DNA binding	9	539	453	24075	0.68	1	// LOC_Os05g49280 // LOC_Os01g70880 // LOC_Os01g40260 // LOC_Os05g11380 // LOC_Os08g36790 // LOC_Os03g51690 // LOC_Os06g04850 // LOC_Os06g06750 // LOC_Os04g48070
GO:0016788	F	hydrolase activity, acting on ester bonds	25	539	1949	24075	1	1	// LOC_Os11g34690 // LOC_Os04g59310 // LOC_Os04g32960 // LOC_Os01g19130 // LOC_Os01g46260 // LOC_Os01g52180 // LOC_Os01g24470 // LOC_Os07g02090 // LOC_Os03g63740 // LOC_Os03g55320 // LOC_Os03g48300 // LOC_Os07g41280 // LOC_Os01g40094 // LOC_Os01g11570 // LOC_Os05g50970 // LOC_Os09g15670 // LOC_Os03g58060 // LOC_Os09g24250 // LOC_Os01g17279 // LOC_Os08g45150 // LOC_Os07g43600 // LOC_Os07g12710 // …
GO:0022890	F	inorganic cation transmembrane transporter activity	7	539	180	24075	0.12	1	// LOC_Os03g37840 // LOC_Os09g30446 // LOC_Os03g37830 // LOC_Os01g27170 // LOC_Os06g42030 // LOC_Os10g28240 // LOC_Os11g42790
GO:0016879	F	ligase activity, forming carbon-nitrogen bonds	6	539	226	24075	0.4	1	// LOC_Os02g50460 // LOC_Os04g49500 // LOC_Os06g51130 // LOC_Os09g21120 // LOC_Os01g03170 // LOC_Os12g38630
GO:0016772	F	transferase activity, transferring phosphorus-containing groups	68	539	4781	24075	1	1	// LOC_Os06g29340 // LOC_Os11g36180 // LOC_Os10g02720 // LOC_Os12g40880 // LOC_Os12g30570 // LOC_Os04g54180 // LOC_Os02g10100 // LOC_Os02g19530 // LOC_Os10g36710 // LOC_Os10g10030 // LOC_Os11g25860 // LOC_Os01g05870 // LOC_Os04g38480 // LOC_Os10g06030 // LOC_Os03g37120 // LOC_Os04g23620 // LOC_Os08g38560 // LOC_Os05g17604 // LOC_Os08g24770 // LOC_Os01g12720 // LOC_Os11g02300 // LOC_Os11g02305 // …
GO:0015075	F	ion transmembrane transporter activity	13	539	389	24075	0.11	1	// LOC_Os03g37840 // LOC_Os09g30446 // LOC_Os03g37830 // LOC_Os09g37300 // LOC_Os02g55400 // LOC_Os08g02450 // LOC_Os01g27170 // LOC_Os04g10690 // LOC_Os06g42030 // LOC_Os06g48800 // LOC_Os10g28240 // LOC_Os11g42790 // LOC_Os11g01820
GO:0008270	F	zinc ion binding	34	539	3939	24075	1	1	// LOC_Os04g29030 // LOC_Os01g62500 // LOC_Os01g03710 // LOC_Os06g45040 // LOC_Os05g33830 // LOC_Os02g15350 // LOC_Os08g37920 // LOC_Os08g23090 // LOC_Os11g47700 // LOC_Os03g42200 // LOC_Os06g05200 // LOC_Os01g03170 // LOC_Os08g39390 // LOC_Os03g60570 // LOC_Os03g58060 // LOC_Os09g24250 // LOC_Os08g01040 // LOC_Os01g17279 // LOC_Os01g09130 // LOC_Os12g02220 // LOC_Os03g58960 // LOC_Os01g14840 // …
GO:0008233	F	peptidase activity	22	539	1489	24075	0.99	1	// LOC_Os01g62500 // LOC_Os01g42320 // LOC_Os01g71070 // LOC_Os01g71140 // LOC_Os06g28160 // LOC_Os03g43280 // LOC_Os05g34520 // LOC_Os01g33520 // LOC_Os07g13010 // LOC_Os03g57660 // LOC_Os09g27910 // LOC_Os05g50580 // LOC_Os04g09720 // LOC_Os01g73910 // LOC_Os04g03850 // LOC_Os02g44590 // LOC_Os04g45960 // LOC_Os05g50570 // LOC_Os09g25910 // LOC_Os12g26070 // LOC_Os11g24374 // LOC_Os01g21490
GO:0008234	F	cysteine-type peptidase activity	7	539	554	24075	0.96	1	// LOC_Os03g43280 // LOC_Os05g34520 // LOC_Os01g33520 // LOC_Os07g13010 // LOC_Os12g26070 // LOC_Os06g28160 // LOC_Os01g21490
GO:0019787	F	small conjugating protein ligase activity	5	539	148	24075	0.24	1	// LOC_Os06g51130 // LOC_Os02g50460 // LOC_Os04g49500 // LOC_Os01g03170 // LOC_Os09g21120
GO:0016820	F	hydrolase activity, acting on acid anhydrides, catalyzing transmembrane movement of substances	5	539	147	24075	0.24	1	// LOC_Os05g01700 // LOC_Os10g28240 // LOC_Os02g55400 // LOC_Os04g40570 // LOC_Os04g13220
GO:0016874	F	ligase activity	9	539	305	24075	0.25	1	// LOC_Os02g50460 // LOC_Os04g49500 // LOC_Os06g51130 // LOC_Os09g21120 // LOC_Os01g03170 // LOC_Os12g38630 // LOC_Os09g30210 // LOC_Os10g32570 // LOC_Os10g36210
GO:0016829	F	lyase activity	8	539	309	24075	0.39	1	// LOC_Os06g05260 // LOC_Os04g48850 // LOC_Os02g14770 // LOC_Os04g01690 // LOC_Os03g60976 // LOC_Os07g42250 // LOC_Os02g36140 // LOC_Os03g24640
GO:0032561	F	guanyl ribonucleotide binding	7	539	207	24075	0.19	1	// LOC_Os03g44780 // LOC_Os01g54910 // LOC_Os01g15010 // LOC_Os11g01980 // LOC_Os03g51790 // LOC_Os01g40150 // LOC_Os01g40170
GO:0019842	F	vitamin binding	5	539	180	24075	0.38	1	// LOC_Os01g51410 // LOC_Os03g58890 // LOC_Os04g48850 // LOC_Os01g70360 // LOC_Os04g39780
GO:0004518	F	nuclease activity	5	539	1337	24075	1	1	// LOC_Os03g58060 // LOC_Os07g43600 // LOC_Os01g17279 // LOC_Os07g12710 // LOC_Os03g63740
GO:0004190	F	aspartic-type endopeptidase activity	5	539	607	24075	1	1	// LOC_Os09g27910 // LOC_Os01g71140 // LOC_Os01g42320 // LOC_Os01g71070 // LOC_Os09g25910
GO:0003723	F	RNA binding	9	539	3190	24075	1	1	// LOC_Os07g01260 // LOC_Os05g43374 // LOC_Os10g26430 // LOC_Os07g43600 // LOC_Os03g63740 // LOC_Os05g45220 // LOC_Os04g20774 // LOC_Os09g30210 // LOC_Os07g49220
GO:0005515	F	protein binding	61	539	2460	24075	0.22	1	// LOC_Os11g36180 // LOC_Os10g38450 // LOC_Os03g48590 // LOC_Os08g40490 // LOC_Os01g03170 // LOC_Os02g44590 // LOC_Os02g10100 // LOC_Os10g36710 // LOC_Os10g29360 // LOC_Os02g13640 // LOC_Os10g37670 // LOC_Os11g12560 // LOC_Os03g36920 // LOC_Os11g47700 // LOC_Os08g38560 // LOC_Os06g05200 // LOC_Os02g06130 // LOC_Os10g32990 // LOC_Os05g50660 // LOC_Os06g48630 // LOC_Os07g14600 // LOC_Os01g72390 // …
GO:0043492	F	ATPase activity, coupled to movement of substances	5	539	142	24075	0.22	1	// LOC_Os05g01700 // LOC_Os10g28240 // LOC_Os02g55400 // LOC_Os04g40570 // LOC_Os04g13220
GO:0004175	F	endopeptidase activity	10	539	856	24075	0.99	1	// LOC_Os01g62500 // LOC_Os01g71140 // LOC_Os09g25910 // LOC_Os01g73910 // LOC_Os04g03850 // LOC_Os02g44590 // LOC_Os01g42320 // LOC_Os01g71070 // LOC_Os04g45960 // LOC_Os09g27910
GO:0016887	F	ATPase activity	11	539	355	24075	0.18	1	// LOC_Os02g55260 // LOC_Os09g16458 // LOC_Os05g13300 // LOC_Os04g13220 // LOC_Os12g07720 // LOC_Os04g40570 // LOC_Os02g55400 // LOC_Os01g24010 // LOC_Os03g01830 // LOC_Os05g01700 // LOC_Os10g28240
GO:0050662	F	coenzyme binding	10	539	382	24075	0.36	1	// LOC_Os02g35039 // LOC_Os08g36480 // LOC_Os08g17500 // LOC_Os04g53920 // LOC_Os11g04740 // LOC_Os10g28000 // LOC_Os10g21690 // LOC_Os04g53800 // LOC_Os05g21140 // LOC_Os01g58740
GO:0050660	F	FAD binding	5	539	156	24075	0.28	1	// LOC_Os05g21140 // LOC_Os08g36480 // LOC_Os11g04740 // LOC_Os10g28000 // LOC_Os10g21690
GO:0019001	F	guanyl nucleotide binding	7	539	211	24075	0.2	1	// LOC_Os03g44780 // LOC_Os01g54910 // LOC_Os01g15010 // LOC_Os11g01980 // LOC_Os03g51790 // LOC_Os01g40150 // LOC_Os01g40170
GO:0030528	F	transcription regulator activity	25	539	987	24075	0.3	1	// LOC_Os06g03670 // LOC_Os02g08500 // LOC_Os04g41570 // LOC_Os02g09650 // LOC_Os06g06750 // LOC_Os08g36790 // LOC_Os02g15760 // LOC_Os06g09370 // LOC_Os03g51690 // LOC_Os04g48070 // LOC_Os07g47330 // LOC_Os06g04850 // LOC_Os08g43210 // LOC_Os05g11380 // LOC_Os12g40730 // LOC_Os01g59780 // LOC_Os08g34360 // LOC_Os03g29760 // LOC_Os05g04740 // LOC_Os06g37410 // LOC_Os02g32140 // LOC_Os02g43940 // …
GO:0070011	F	peptidase activity, acting on L-amino acid peptides	21	539	1470	24075	0.99	1	// LOC_Os03g43280 // LOC_Os01g71140 // LOC_Os04g09720 // LOC_Os05g34520 // LOC_Os01g71070 // LOC_Os01g33520 // LOC_Os02g44590 // LOC_Os01g42320 // LOC_Os07g13010 // LOC_Os09g25910 // LOC_Os01g62500 // LOC_Os04g45960 // LOC_Os09g27910 // LOC_Os01g73910 // LOC_Os05g50570 // LOC_Os06g28160 // LOC_Os04g03850 // LOC_Os12g26070 // LOC_Os11g24374 // LOC_Os05g50580 // LOC_Os01g21490
GO:0030234	F	enzyme regulator activity	5	539	255	24075	0.68	1	// LOC_Os01g03360 // LOC_Os03g17540 // LOC_Os05g38950 // LOC_Os01g03330 // LOC_Os11g37110
GO:0003700	F	transcription factor activity	18	539	651	24075	0.22	1	// LOC_Os01g59780 // LOC_Os05g49280 // LOC_Os08g43210 // LOC_Os01g40260 // LOC_Os06g04850 // LOC_Os02g32140 // LOC_Os03g29760 // LOC_Os04g48070 // LOC_Os02g43940 // LOC_Os05g11380 // LOC_Os08g36790 // LOC_Os07g47330 // LOC_Os08g34360 // LOC_Os03g51690 // LOC_Os06g03670 // LOC_Os02g09650 // LOC_Os06g06750 // LOC_Os02g34270
GO:0042623	F	ATPase activity, coupled	9	539	275	24075	0.17	1	// LOC_Os02g55260 // LOC_Os05g13300 // LOC_Os04g13220 // LOC_Os12g07720 // LOC_Os04g40570 // LOC_Os02g55400 // LOC_Os03g01830 // LOC_Os05g01700 // LOC_Os10g28240
GO:0004601	F	peroxidase activity	5	539	181	24075	0.39	1	// LOC_Os01g16450 // LOC_Os04g59260 // LOC_Os03g25300 // LOC_Os05g04410 // LOC_Os04g39780
GO:0048037	F	cofactor binding	14	539	543	24075	0.34	1	// LOC_Os01g51410 // LOC_Os02g35039 // LOC_Os04g48850 // LOC_Os08g36480 // LOC_Os01g70360 // LOC_Os08g17500 // LOC_Os04g53920 // LOC_Os11g04740 // LOC_Os10g28000 // LOC_Os10g21690 // LOC_Os01g58740 // LOC_Os04g53800 // LOC_Os05g21140 // LOC_Os04g39780
GO:0016020	C	membrane	68	539	2115	24075	0.002	0.17	// LOC_Os01g62500 // LOC_Os03g37840 // LOC_Os10g41689 // LOC_Os03g48590 // LOC_Os05g02060 // LOC_Os07g36690 // LOC_Os02g55400 // LOC_Os06g48630 // LOC_Os01g14520 // LOC_Os11g28610 // LOC_Os04g45950 // LOC_Os03g17990 // LOC_Os03g09110 // LOC_Os10g28240 // LOC_Os06g46570 // LOC_Os04g58220 // LOC_Os09g30446 // LOC_Os06g21900 // LOC_Os04g45960 // LOC_Os04g20420 // LOC_Os07g33310 // LOC_Os04g16872 // …
GO:0005576	C	extracellular region	11	539	251	24075	0.03	0.87	// LOC_Os08g09080 // LOC_Os05g12150 // LOC_Os01g03360 // LOC_Os01g44330 // LOC_Os02g57770 // LOC_Os01g12070 // LOC_Os03g31480 // LOC_Os01g03330 // LOC_Os02g19380 // LOC_Os04g22220 // LOC_Os01g12030
GO:0008287	C	protein serine/threonine phosphatase complex	5	539	67	24075	0.021	0.87	// LOC_Os05g50970 // LOC_Os03g55320 // LOC_Os01g40094 // LOC_Os09g15670 // LOC_Os01g19130
GO:0016021	C	integral to membrane	23	539	752	24075	0.088	1	// LOC_Os01g62500 // LOC_Os02g55400 // LOC_Os01g14520 // LOC_Os04g58220 // LOC_Os09g30446 // LOC_Os01g73300 // LOC_Os04g44570 // LOC_Os11g42790 // LOC_Os05g05930 // LOC_Os09g24924 // LOC_Os02g10350 // LOC_Os04g40570 // LOC_Os08g02450 // LOC_Os11g02950 // LOC_Os05g01700 // LOC_Os09g37300 // LOC_Os09g27980 // LOC_Os04g13220 // LOC_Os03g19330 // LOC_Os11g05070 // LOC_Os11g28610 // LOC_Os04g10690 // …
GO:0032991	C	macromolecular complex	24	539	1207	24075	0.75	1	// LOC_Os03g64290 // LOC_Os10g41689 // LOC_Os12g07720 // LOC_Os04g32960 // LOC_Os01g19130 // LOC_Os09g15670 // LOC_Os01g58740 // LOC_Os07g01260 // LOC_Os06g48630 // LOC_Os03g55320 // LOC_Os01g40094 // LOC_Os08g35470 // LOC_Os05g50970 // LOC_Os02g50460 // LOC_Os10g25565 // LOC_Os09g21120 // LOC_Os03g29760 // LOC_Os04g16874 // LOC_Os04g16872 // LOC_Os04g49500 // LOC_Os06g51130 // LOC_Os12g32230 // …
GO:0043234	C	protein complex	21	539	706	24075	0.12	1	// LOC_Os05g50970 // LOC_Os02g50460 // LOC_Os04g49500 // LOC_Os10g41689 // LOC_Os10g25565 // LOC_Os12g07720 // LOC_Os09g21120 // LOC_Os04g16874 // LOC_Os04g16872 // LOC_Os12g32230 // LOC_Os06g48630 // LOC_Os09g15670 // LOC_Os01g19130 // LOC_Os03g55320 // LOC_Os03g64290 // LOC_Os03g29760 // LOC_Os06g51130 // LOC_Os01g40094 // LOC_Os07g49220 // LOC_Os08g35470 // LOC_Os01g58740
GO:0043231	C	intracellular membrane-bounded organelle	26	539	2296	24075	1	1	// LOC_Os01g57240 // LOC_Os02g45100 // LOC_Os04g41570 // LOC_Os08g37920 // LOC_Os03g09110 // LOC_Os06g06750 // LOC_Os07g01260 // LOC_Os01g70880 // LOC_Os01g03170 // LOC_Os02g15760 // LOC_Os06g09370 // LOC_Os03g51690 // LOC_Os04g48070 // LOC_Os06g04850 // LOC_Os03g58060 // LOC_Os03g29170 // LOC_Os05g11380 // LOC_Os12g40730 // LOC_Os11g19250 // LOC_Os03g29760 // LOC_Os05g02060 // LOC_Os05g04740 // …
GO:0043232	C	intracellular non-membrane-bounded organelle	5	539	1494	24075	1	1	// LOC_Os04g43290 // LOC_Os03g64290 // LOC_Os05g45220 // LOC_Os10g25565 // LOC_Os12g07720
GO:0044424	C	intracellular part	48	539	3529	24075	1	1	// LOC_Os01g57240 // LOC_Os12g07720 // LOC_Os02g45100 // LOC_Os04g32960 // LOC_Os04g41570 // LOC_Os10g41689 // LOC_Os10g28000 // LOC_Os09g30210 // LOC_Os03g09110 // LOC_Os06g06750 // LOC_Os01g58740 // LOC_Os07g01260 // LOC_Os06g48630 // LOC_Os01g70880 // LOC_Os01g03170 // LOC_Os02g15760 // LOC_Os06g09370 // LOC_Os03g51690 // LOC_Os04g48070 // LOC_Os06g04850 // LOC_Os08g35470 // LOC_Os03g64290 // …
GO:0044422	C	organelle part	10	539	1521	24075	1	1	// LOC_Os03g64290 // LOC_Os05g02060 // LOC_Os10g41689 // LOC_Os10g25565 // LOC_Os12g07720 // LOC_Os02g45100 // LOC_Os03g29760 // LOC_Os03g09110 // LOC_Os04g16872 // LOC_Os03g47300
GO:0044464	C	cell part	133	539	5945	24075	0.52	1	// LOC_Os10g41689 // LOC_Os04g32960 // LOC_Os03g17540 // LOC_Os10g28000 // LOC_Os10g28240 // LOC_Os06g06750 // LOC_Os03g48590 // LOC_Os03g12840 // LOC_Os06g21900 // LOC_Os01g03170 // LOC_Os02g15760 // LOC_Os03g51690 // LOC_Os05g50970 // LOC_Os02g10350 // LOC_Os08g02450 // LOC_Os08g43250 // LOC_Os04g46490 // LOC_Os06g51130 // LOC_Os01g19130 // LOC_Os01g73300 // LOC_Os05g02060 // LOC_Os04g13220 // …
GO:0043229	C	intracellular organelle	33	539	2859	24075	1	1	// LOC_Os10g41689 // LOC_Os12g07720 // LOC_Os02g45100 // LOC_Os04g41570 // LOC_Os01g57240 // LOC_Os08g37920 // LOC_Os03g09110 // LOC_Os06g06750 // LOC_Os07g01260 // LOC_Os01g70880 // LOC_Os01g03170 // LOC_Os02g15760 // LOC_Os06g09370 // LOC_Os03g51690 // LOC_Os04g48070 // LOC_Os06g04850 // LOC_Os03g64290 // LOC_Os10g25565 // LOC_Os03g58060 // LOC_Os03g29170 // LOC_Os05g11380 // LOC_Os12g40730 // …
GO:0005622	C	intracellular	65	539	4116	24075	1	1	// LOC_Os01g57240 // LOC_Os12g07720 // LOC_Os01g03170 // LOC_Os02g45100 // LOC_Os06g45040 // LOC_Os04g32960 // LOC_Os04g41570 // LOC_Os03g17540 // LOC_Os10g41689 // LOC_Os10g28000 // LOC_Os10g37670 // LOC_Os09g30210 // LOC_Os03g09110 // LOC_Os06g06750 // LOC_Os01g58740 // LOC_Os01g54910 // LOC_Os10g36210 // LOC_Os07g01260 // LOC_Os06g48630 // LOC_Os01g70880 // LOC_Os01g15010 // LOC_Os05g38950 // …
GO:0043227	C	membrane-bounded organelle	26	539	2319	24075	1	1	// LOC_Os01g57240 // LOC_Os02g45100 // LOC_Os04g41570 // LOC_Os08g37920 // LOC_Os03g09110 // LOC_Os06g06750 // LOC_Os07g01260 // LOC_Os01g70880 // LOC_Os01g03170 // LOC_Os02g15760 // LOC_Os06g09370 // LOC_Os03g51690 // LOC_Os04g48070 // LOC_Os06g04850 // LOC_Os03g58060 // LOC_Os03g29170 // LOC_Os05g11380 // LOC_Os12g40730 // LOC_Os11g19250 // LOC_Os03g29760 // LOC_Os05g02060 // LOC_Os05g04740 // …
GO:0044425	C	membrane part	25	539	1007	24075	0.33	1	// LOC_Os01g62500 // LOC_Os02g55400 // LOC_Os01g14520 // LOC_Os04g58220 // LOC_Os09g30446 // LOC_Os01g73300 // LOC_Os06g48630 // LOC_Os04g44570 // LOC_Os11g42790 // LOC_Os05g05930 // LOC_Os09g24924 // LOC_Os02g10350 // LOC_Os04g40570 // LOC_Os08g02450 // LOC_Os11g02950 // LOC_Os11g28610 // LOC_Os04g16874 // LOC_Os09g37300 // LOC_Os09g27980 // LOC_Os04g13220 // LOC_Os03g19330 // LOC_Os11g05070 // …
GO:0044444	C	cytoplasmic part	12	539	966	24075	0.99	1	// LOC_Os05g02060 // LOC_Os03g29170 // LOC_Os10g41689 // LOC_Os04g16872 // LOC_Os02g45100 // LOC_Os06g48630 // LOC_Os03g47300 // LOC_Os05g45220 // LOC_Os03g09110 // LOC_Os07g49220 // LOC_Os08g35470 // LOC_Os01g58740
GO:0031224	C	intrinsic to membrane	23	539	775	24075	0.11	1	// LOC_Os01g62500 // LOC_Os02g55400 // LOC_Os01g14520 // LOC_Os04g58220 // LOC_Os09g30446 // LOC_Os01g73300 // LOC_Os04g44570 // LOC_Os11g42790 // LOC_Os05g05930 // LOC_Os09g24924 // LOC_Os02g10350 // LOC_Os04g40570 // LOC_Os08g02450 // LOC_Os11g02950 // LOC_Os05g01700 // LOC_Os09g37300 // LOC_Os09g27980 // LOC_Os04g13220 // LOC_Os03g19330 // LOC_Os11g05070 // LOC_Os11g28610 // LOC_Os04g10690 // …
GO:0005737	C	cytoplasm	17	539	1263	24075	0.99	1	// LOC_Os05g02060 // LOC_Os03g29170 // LOC_Os10g41689 // LOC_Os06g48630 // LOC_Os04g16872 // LOC_Os02g45100 // LOC_Os10g32570 // LOC_Os10g36210 // LOC_Os08g35470 // LOC_Os05g45220 // LOC_Os10g28000 // LOC_Os09g30210 // LOC_Os03g09110 // LOC_Os07g47500 // LOC_Os07g49220 // LOC_Os03g47300 // LOC_Os01g58740
GO:0005623	C	cell	133	539	5945	24075	0.52	1	// LOC_Os10g41689 // LOC_Os04g32960 // LOC_Os03g17540 // LOC_Os10g28000 // LOC_Os10g28240 // LOC_Os06g06750 // LOC_Os03g48590 // LOC_Os03g12840 // LOC_Os06g21900 // LOC_Os01g03170 // LOC_Os02g15760 // LOC_Os03g51690 // LOC_Os05g50970 // LOC_Os02g10350 // LOC_Os08g02450 // LOC_Os08g43250 // LOC_Os04g46490 // LOC_Os06g51130 // LOC_Os01g19130 // LOC_Os01g73300 // LOC_Os05g02060 // LOC_Os04g13220 // …
GO:0043228	C	non-membrane-bounded organelle	5	539	1494	24075	1	1	// LOC_Os04g43290 // LOC_Os03g64290 // LOC_Os05g45220 // LOC_Os10g25565 // LOC_Os12g07720
GO:0005634	C	nucleus	21	539	1884	24075	1	1	// LOC_Os03g51690 // LOC_Os05g04740 // LOC_Os06g37410 // LOC_Os07g01260 // LOC_Os01g70880 // LOC_Os03g58060 // LOC_Os05g48030 // LOC_Os01g03170 // LOC_Os02g15760 // LOC_Os06g09370 // LOC_Os05g11380 // LOC_Os04g48070 // LOC_Os01g57240 // LOC_Os11g19250 // LOC_Os01g13520 // LOC_Os03g29760 // LOC_Os06g04850 // LOC_Os12g40730 // LOC_Os04g41570 // LOC_Os06g06750 // LOC_Os08g37920
GO:0043226	C	organelle	33	539	2859	24075	1	1	// LOC_Os10g41689 // LOC_Os12g07720 // LOC_Os02g45100 // LOC_Os04g41570 // LOC_Os01g57240 // LOC_Os08g37920 // LOC_Os03g09110 // LOC_Os06g06750 // LOC_Os07g01260 // LOC_Os01g70880 // LOC_Os01g03170 // LOC_Os02g15760 // LOC_Os06g09370 // LOC_Os03g51690 // LOC_Os04g48070 // LOC_Os06g04850 // LOC_Os03g64290 // LOC_Os10g25565 // LOC_Os03g58060 // LOC_Os03g29170 // LOC_Os05g11380 // LOC_Os12g40730 // …
GO:0044446	C	intracellular organelle part	10	539	1521	24075	1	1	// LOC_Os03g64290 // LOC_Os05g02060 // LOC_Os10g41689 // LOC_Os10g25565 // LOC_Os12g07720 // LOC_Os02g45100 // LOC_Os03g29760 // LOC_Os03g09110 // LOC_Os04g16872 // LOC_Os03g47300

## Sheet: NB unique down
Table S5. Complete lists of gene ontology (GO）terms for genes translationally up- and down-regulated under salt stress in 'Nipponbare' (NB) or 'Sea Rice 86' (SR86).
Notes: GO terms for translationally up- and down-regulated genes in NB and SR86 are listed on seperate sheets: "Common up ", "Common down", "NB unique up", "NB unique down", "SR86 unique up", "SR86 unique down" , "NB up SR86 down" and "NB down SR86 up".
Common up: genes that are traslationally up-regulated in both NB and SR86; Common down: genes that are translationally down-regulated in both NB and SR86; NB unique up: genes that are translationally up-regulated in NB only; "NB unique down": genes that are translationally down-regulated in NB only; "SR86 unique up": genes that are translationally up-regulated in SR86 only; "SR86 unique down": ge…
The terms of "P", "F" and "C" represent "Biological Process", "Molecular Function" and "Cellular Component", respectively.
GO accession number	Term type	Term	Query item	Query total	Background item	Background total	P-value	FDR	Entries
GO:0006412	P	translation	109	829	595	24075	3.7e-42	4e-39	// LOC_Os10g32820 // LOC_Os04g42380 // LOC_Os01g48770 // LOC_Os03g21940 // LOC_Os08g15312 // LOC_Os03g04750 // LOC_Os03g04590 // LOC_Os02g38210 // LOC_Os04g32710 // LOC_Os07g36250 // LOC_Os05g19370 // LOC_Os02g47140 // LOC_Os11g05370 // LOC_Os01g15290 // LOC_Os11g24610 // LOC_Os08g33920 // LOC_Os03g63410 // LOC_Os12g03090 // LOC_Os06g02510 // LOC_Os02g18380 // LOC_Os02g18550 // LOC_Os03g38000 // …
GO:0044267	P	cellular protein metabolic process	195	829	2877	24075	9.5e-20	5.2e-17	// LOC_Os09g19560 // LOC_Os03g02190 // LOC_Os10g32820 // LOC_Os04g42380 // LOC_Os01g48770 // LOC_Os01g13760 // LOC_Os09g18594 // LOC_Os07g10720 // LOC_Os03g21940 // LOC_Os08g15312 // LOC_Os05g01270 // LOC_Os03g04750 // LOC_Os03g04590 // LOC_Os02g38210 // LOC_Os04g32710 // LOC_Os07g36250 // LOC_Os08g06040 // LOC_Os02g48210 // LOC_Os05g19370 // LOC_Os02g47140 // LOC_Os11g05370 // LOC_Os01g66980 // …
GO:0010467	P	gene expression	165	829	2424	24075	1e-16	3.7e-14	// LOC_Os10g32820 // LOC_Os04g42380 // LOC_Os01g48770 // LOC_Os07g10720 // LOC_Os03g21940 // LOC_Os08g15312 // LOC_Os10g21234 // LOC_Os02g56140 // LOC_Os04g57720 // LOC_Os03g04750 // LOC_Os03g08440 // LOC_Os01g62660 // LOC_Os03g04590 // LOC_Os02g38210 // LOC_Os04g32710 // LOC_Os07g36250 // LOC_Os03g56140 // LOC_Os04g49230 // LOC_Os05g19370 // LOC_Os02g47140 // LOC_Os11g05370 // LOC_Os01g15290 // …
GO:0019538	P	protein metabolic process	227	829	4333	24075	4.3e-11	1.2e-08	// LOC_Os09g19560 // LOC_Os03g02190 // LOC_Os10g32820 // LOC_Os04g42380 // LOC_Os03g60400 // LOC_Os01g48770 // LOC_Os01g13760 // LOC_Os09g18594 // LOC_Os07g10720 // LOC_Os03g21940 // LOC_Os08g15312 // LOC_Os05g01270 // LOC_Os03g04750 // LOC_Os01g16530 // LOC_Os03g04590 // LOC_Os02g38210 // LOC_Os04g32710 // LOC_Os07g36250 // LOC_Os08g06040 // LOC_Os02g48210 // LOC_Os05g19370 // LOC_Os02g47140 // …
GO:0034621	P	cellular macromolecular complex subunit organization	25	829	142	24075	3.3e-10	7.2e-08	// LOC_Os06g06510 // LOC_Os01g06010 // LOC_Os07g08710 // LOC_Os09g38020 // LOC_Os10g39410 // LOC_Os07g36250 // LOC_Os01g05900 // LOC_Os03g44420 // LOC_Os01g05610 // LOC_Os04g56970 // LOC_Os05g49860 // LOC_Os03g45920 // LOC_Os05g37160 // LOC_Os06g06480 // LOC_Os11g05730 // LOC_Os02g57150 // LOC_Os03g01530 // LOC_Os05g39050 // LOC_Os01g10810 // LOC_Os01g18050 // LOC_Os05g02300 // LOC_Os04g49420 // …
GO:0034622	P	cellular macromolecular complex assembly	23	829	121	24075	4.5e-10	8.2e-08	// LOC_Os06g06510 // LOC_Os01g06010 // LOC_Os07g08710 // LOC_Os09g38020 // LOC_Os10g39410 // LOC_Os01g05900 // LOC_Os03g44420 // LOC_Os01g05610 // LOC_Os04g56970 // LOC_Os05g49860 // LOC_Os03g45920 // LOC_Os05g37160 // LOC_Os06g06480 // LOC_Os11g05730 // LOC_Os02g57150 // LOC_Os03g01530 // LOC_Os05g39050 // LOC_Os01g18050 // LOC_Os05g02300 // LOC_Os04g49420 // LOC_Os03g02780 // LOC_Os03g51200 // …
GO:0034728	P	nucleosome organization	16	829	70	24075	2.2e-08	2.4e-06	// LOC_Os10g39410 // LOC_Os04g49420 // LOC_Os03g02780 // LOC_Os03g51200 // LOC_Os06g06480 // LOC_Os11g05730 // LOC_Os05g02300 // LOC_Os01g05900 // LOC_Os01g05610 // LOC_Os05g49860 // LOC_Os05g39050 // LOC_Os01g31800 // LOC_Os06g06510 // LOC_Os01g06010 // LOC_Os07g08710 // LOC_Os09g38020
GO:0065004	P	protein-DNA complex assembly	16	829	70	24075	2.2e-08	2.4e-06	// LOC_Os10g39410 // LOC_Os04g49420 // LOC_Os03g02780 // LOC_Os03g51200 // LOC_Os06g06480 // LOC_Os11g05730 // LOC_Os05g02300 // LOC_Os01g05900 // LOC_Os01g05610 // LOC_Os05g49860 // LOC_Os05g39050 // LOC_Os01g31800 // LOC_Os06g06510 // LOC_Os01g06010 // LOC_Os07g08710 // LOC_Os09g38020
GO:0031497	P	chromatin assembly	16	829	70	24075	2.2e-08	2.4e-06	// LOC_Os10g39410 // LOC_Os04g49420 // LOC_Os03g02780 // LOC_Os03g51200 // LOC_Os06g06480 // LOC_Os11g05730 // LOC_Os05g02300 // LOC_Os01g05900 // LOC_Os01g05610 // LOC_Os05g49860 // LOC_Os05g39050 // LOC_Os01g31800 // LOC_Os06g06510 // LOC_Os01g06010 // LOC_Os07g08710 // LOC_Os09g38020
GO:0006334	P	nucleosome assembly	16	829	70	24075	2.2e-08	2.4e-06	// LOC_Os10g39410 // LOC_Os04g49420 // LOC_Os03g02780 // LOC_Os03g51200 // LOC_Os06g06480 // LOC_Os11g05730 // LOC_Os05g02300 // LOC_Os01g05900 // LOC_Os01g05610 // LOC_Os05g49860 // LOC_Os05g39050 // LOC_Os01g31800 // LOC_Os06g06510 // LOC_Os01g06010 // LOC_Os07g08710 // LOC_Os09g38020
GO:0071103	P	DNA conformation change	17	829	82	24075	2.8e-08	2.5e-06	// LOC_Os10g39410 // LOC_Os04g49420 // LOC_Os03g02780 // LOC_Os03g51200 // LOC_Os06g06480 // LOC_Os11g05730 // LOC_Os05g02300 // LOC_Os01g05900 // LOC_Os01g05610 // LOC_Os05g49860 // LOC_Os05g39050 // LOC_Os01g31800 // LOC_Os06g06510 // LOC_Os02g47150 // LOC_Os01g06010 // LOC_Os07g08710 // LOC_Os09g38020
GO:0006323	P	DNA packaging	16	829	71	24075	2.6e-08	2.5e-06	// LOC_Os10g39410 // LOC_Os04g49420 // LOC_Os03g02780 // LOC_Os03g51200 // LOC_Os06g06480 // LOC_Os11g05730 // LOC_Os05g02300 // LOC_Os01g05900 // LOC_Os01g05610 // LOC_Os05g49860 // LOC_Os05g39050 // LOC_Os01g31800 // LOC_Os06g06510 // LOC_Os01g06010 // LOC_Os07g08710 // LOC_Os09g38020
GO:0043933	P	macromolecular complex subunit organization	25	829	190	24075	6.2e-08	5.2e-06	// LOC_Os06g06510 // LOC_Os01g06010 // LOC_Os07g08710 // LOC_Os09g38020 // LOC_Os10g39410 // LOC_Os07g36250 // LOC_Os01g05900 // LOC_Os03g44420 // LOC_Os01g05610 // LOC_Os04g56970 // LOC_Os05g49860 // LOC_Os03g45920 // LOC_Os05g37160 // LOC_Os06g06480 // LOC_Os11g05730 // LOC_Os02g57150 // LOC_Os03g01530 // LOC_Os05g39050 // LOC_Os01g10810 // LOC_Os01g18050 // LOC_Os05g02300 // LOC_Os04g49420 // …
GO:0065003	P	macromolecular complex assembly	23	829	169	24075	1.2e-07	9.4e-06	// LOC_Os06g06510 // LOC_Os01g06010 // LOC_Os07g08710 // LOC_Os09g38020 // LOC_Os10g39410 // LOC_Os01g05900 // LOC_Os03g44420 // LOC_Os01g05610 // LOC_Os04g56970 // LOC_Os05g49860 // LOC_Os03g45920 // LOC_Os05g37160 // LOC_Os06g06480 // LOC_Os11g05730 // LOC_Os02g57150 // LOC_Os03g01530 // LOC_Os05g39050 // LOC_Os01g18050 // LOC_Os05g02300 // LOC_Os04g49420 // LOC_Os03g02780 // LOC_Os03g51200 // …
GO:0022607	P	cellular component assembly	23	829	172	24075	1.6e-07	1.2e-05	// LOC_Os06g06510 // LOC_Os01g06010 // LOC_Os07g08710 // LOC_Os09g38020 // LOC_Os10g39410 // LOC_Os01g05900 // LOC_Os03g44420 // LOC_Os01g05610 // LOC_Os04g56970 // LOC_Os05g49860 // LOC_Os03g45920 // LOC_Os05g37160 // LOC_Os06g06480 // LOC_Os11g05730 // LOC_Os02g57150 // LOC_Os03g01530 // LOC_Os05g39050 // LOC_Os01g18050 // LOC_Os05g02300 // LOC_Os04g49420 // LOC_Os03g02780 // LOC_Os03g51200 // …
GO:0044281	P	small molecule metabolic process	66	829	1034	24075	3e-06	0.00019	// LOC_Os09g19560 // LOC_Os12g13320 // LOC_Os10g28060 // LOC_Os06g04510 // LOC_Os12g33610 // LOC_Os03g01222 // LOC_Os01g48850 // LOC_Os06g44460 // LOC_Os07g44630 // LOC_Os01g25880 // LOC_Os09g12290 // LOC_Os07g38390 // LOC_Os01g46070 // LOC_Os09g16920 // LOC_Os08g44530 // LOC_Os03g22950 // LOC_Os05g49880 // LOC_Os06g02210 // LOC_Os08g09210 // LOC_Os03g26530 // LOC_Os03g24460 // LOC_Os04g40874 // …
GO:0006633	P	fatty acid biosynthetic process	14	829	81	24075	3.1e-06	0.00019	// LOC_Os06g39750 // LOC_Os10g28060 // LOC_Os06g14810 // LOC_Os02g56920 // LOC_Os02g42660 // LOC_Os03g63930 // LOC_Os09g25850 // LOC_Os01g04260 // LOC_Os03g18590 // LOC_Os03g22950 // LOC_Os09g16920 // LOC_Os08g12840 // LOC_Os08g23810 // LOC_Os03g26530
GO:0044085	P	cellular component biogenesis	25	829	239	24075	3e-06	0.00019	// LOC_Os06g06510 // LOC_Os01g06010 // LOC_Os08g23710 // LOC_Os09g38020 // LOC_Os10g39410 // LOC_Os07g08710 // LOC_Os01g05900 // LOC_Os03g44420 // LOC_Os08g03640 // LOC_Os01g05610 // LOC_Os04g56970 // LOC_Os05g49860 // LOC_Os03g45920 // LOC_Os05g37160 // LOC_Os06g06480 // LOC_Os11g05730 // LOC_Os02g57150 // LOC_Os03g01530 // LOC_Os05g39050 // LOC_Os01g18050 // LOC_Os05g02300 // LOC_Os04g49420 // …
GO:0016053	P	organic acid biosynthetic process	23	829	222	24075	8.5e-06	0.00046	// LOC_Os12g13320 // LOC_Os10g28060 // LOC_Os06g44460 // LOC_Os09g12290 // LOC_Os08g44530 // LOC_Os03g22950 // LOC_Os03g26530 // LOC_Os06g14810 // LOC_Os02g42660 // LOC_Os06g39750 // LOC_Os03g18590 // LOC_Os01g04260 // LOC_Os09g16920 // LOC_Os09g25850 // LOC_Os02g24020 // LOC_Os03g63930 // LOC_Os02g56920 // LOC_Os12g37960 // LOC_Os03g17120 // LOC_Os06g36880 // LOC_Os01g01120 // LOC_Os08g23810 // …
GO:0046394	P	carboxylic acid biosynthetic process	23	829	222	24075	8.5e-06	0.00046	// LOC_Os12g13320 // LOC_Os10g28060 // LOC_Os06g44460 // LOC_Os09g12290 // LOC_Os08g44530 // LOC_Os03g22950 // LOC_Os03g26530 // LOC_Os06g14810 // LOC_Os02g42660 // LOC_Os06g39750 // LOC_Os03g18590 // LOC_Os01g04260 // LOC_Os09g16920 // LOC_Os09g25850 // LOC_Os02g24020 // LOC_Os03g63930 // LOC_Os02g56920 // LOC_Os12g37960 // LOC_Os03g17120 // LOC_Os06g36880 // LOC_Os01g01120 // LOC_Os08g23810 // …
GO:0043436	P	oxoacid metabolic process	36	829	473	24075	2.1e-05	0.00098	// LOC_Os12g13320 // LOC_Os10g28060 // LOC_Os12g33610 // LOC_Os01g48850 // LOC_Os06g44460 // LOC_Os03g02030 // LOC_Os09g12290 // LOC_Os01g46070 // LOC_Os09g16920 // LOC_Os08g44530 // LOC_Os03g22950 // LOC_Os05g49880 // LOC_Os03g26530 // LOC_Os03g24460 // LOC_Os05g22960 // LOC_Os06g14810 // LOC_Os03g58260 // LOC_Os02g42660 // LOC_Os04g37500 // LOC_Os12g25710 // LOC_Os09g15810 // LOC_Os06g39750 // …
GO:0006631	P	fatty acid metabolic process	14	829	97	24075	1.9e-05	0.00098	// LOC_Os06g39750 // LOC_Os10g28060 // LOC_Os06g14810 // LOC_Os02g56920 // LOC_Os02g42660 // LOC_Os03g63930 // LOC_Os09g25850 // LOC_Os01g04260 // LOC_Os03g18590 // LOC_Os03g22950 // LOC_Os09g16920 // LOC_Os08g12840 // LOC_Os08g23810 // LOC_Os03g26530
GO:0006082	P	organic acid metabolic process	36	829	474	24075	2.1e-05	0.00098	// LOC_Os12g13320 // LOC_Os10g28060 // LOC_Os12g33610 // LOC_Os01g48850 // LOC_Os06g44460 // LOC_Os03g02030 // LOC_Os09g12290 // LOC_Os01g46070 // LOC_Os09g16920 // LOC_Os08g44530 // LOC_Os03g22950 // LOC_Os05g49880 // LOC_Os03g26530 // LOC_Os03g24460 // LOC_Os05g22960 // LOC_Os06g14810 // LOC_Os03g58260 // LOC_Os02g42660 // LOC_Os04g37500 // LOC_Os12g25710 // LOC_Os09g15810 // LOC_Os06g39750 // …
GO:0019752	P	carboxylic acid metabolic process	36	829	473	24075	2.1e-05	0.00098	// LOC_Os12g13320 // LOC_Os10g28060 // LOC_Os12g33610 // LOC_Os01g48850 // LOC_Os06g44460 // LOC_Os03g02030 // LOC_Os09g12290 // LOC_Os01g46070 // LOC_Os09g16920 // LOC_Os08g44530 // LOC_Os03g22950 // LOC_Os05g49880 // LOC_Os03g26530 // LOC_Os03g24460 // LOC_Os05g22960 // LOC_Os06g14810 // LOC_Os03g58260 // LOC_Os02g42660 // LOC_Os04g37500 // LOC_Os12g25710 // LOC_Os09g15810 // LOC_Os06g39750 // …
GO:0042180	P	cellular ketone metabolic process	36	829	480	24075	2.8e-05	0.0012	// LOC_Os12g13320 // LOC_Os10g28060 // LOC_Os12g33610 // LOC_Os01g48850 // LOC_Os06g44460 // LOC_Os03g02030 // LOC_Os09g12290 // LOC_Os01g46070 // LOC_Os09g16920 // LOC_Os08g44530 // LOC_Os03g22950 // LOC_Os05g49880 // LOC_Os03g26530 // LOC_Os03g24460 // LOC_Os05g22960 // LOC_Os06g14810 // LOC_Os03g58260 // LOC_Os02g42660 // LOC_Os04g37500 // LOC_Os12g25710 // LOC_Os09g15810 // LOC_Os06g39750 // …
GO:0032787	P	monocarboxylic acid metabolic process	16	829	130	24075	3e-05	0.0013	// LOC_Os02g42660 // LOC_Os06g39750 // LOC_Os10g28060 // LOC_Os06g14810 // LOC_Os08g23810 // LOC_Os02g56920 // LOC_Os03g02030 // LOC_Os03g63930 // LOC_Os09g25850 // LOC_Os01g04260 // LOC_Os03g18590 // LOC_Os03g22950 // LOC_Os09g16920 // LOC_Os08g12840 // LOC_Os09g15810 // LOC_Os03g26530
GO:0006629	P	lipid metabolic process	38	829	528	24075	3.8e-05	0.0016	// LOC_Os03g49510 // LOC_Os10g28060 // LOC_Os01g44130 // LOC_Os08g05870 // LOC_Os01g11710 // LOC_Os01g22660 // LOC_Os10g08026 // LOC_Os01g50760 // LOC_Os06g24404 // LOC_Os05g03610 // LOC_Os09g34320 // LOC_Os03g22950 // LOC_Os01g46240 // LOC_Os03g26530 // LOC_Os06g14810 // LOC_Os04g42860 // LOC_Os03g64170 // LOC_Os02g42660 // LOC_Os06g39750 // LOC_Os03g47940 // LOC_Os03g26090 // LOC_Os05g06140 // …
GO:0008610	P	lipid biosynthetic process	19	829	180	24075	4e-05	0.0016	// LOC_Os06g39750 // LOC_Os10g28060 // LOC_Os02g02750 // LOC_Os03g26090 // LOC_Os06g14810 // LOC_Os08g23810 // LOC_Os02g56920 // LOC_Os01g50760 // LOC_Os02g42660 // LOC_Os03g63930 // LOC_Os09g25850 // LOC_Os01g04260 // LOC_Os03g18590 // LOC_Os09g34320 // LOC_Os03g04340 // LOC_Os09g16920 // LOC_Os08g12840 // LOC_Os03g22950 // LOC_Os03g26530
GO:0044283	P	small molecule biosynthetic process	27	829	320	24075	4.4e-05	0.0017	// LOC_Os12g13320 // LOC_Os10g28060 // LOC_Os06g44460 // LOC_Os09g12290 // LOC_Os07g38390 // LOC_Os08g44530 // LOC_Os03g22950 // LOC_Os08g09210 // LOC_Os03g26530 // LOC_Os06g14810 // LOC_Os02g42660 // LOC_Os06g39750 // LOC_Os10g32730 // LOC_Os03g18590 // LOC_Os01g04260 // LOC_Os09g16920 // LOC_Os09g25850 // LOC_Os02g21520 // LOC_Os02g24020 // LOC_Os03g63930 // LOC_Os02g56920 // LOC_Os12g37960 // …
GO:0007017	P	microtubule-based process	11	829	79	24075	0.0002	0.0072	// LOC_Os01g18050 // LOC_Os12g42160 // LOC_Os01g14090 // LOC_Os01g42070 // LOC_Os01g33040 // LOC_Os03g01530 // LOC_Os04g56970 // LOC_Os11g42800 // LOC_Os04g47906 // LOC_Os11g35090 // LOC_Os03g45920
GO:0015979	P	photosynthesis	13	829	115	24075	0.00035	0.012	// LOC_Os10g21198 // LOC_Os01g17170 // LOC_Os08g25900 // LOC_Os10g21212 // LOC_Os07g22498 // LOC_Os09g17740 // LOC_Os12g23200 // LOC_Os07g05360 // LOC_Os08g44680 // LOC_Os03g36540 // LOC_Os08g02630 // LOC_Os10g21290 // LOC_Os01g57962
GO:0051258	P	protein polymerization	6	829	24	24075	0.0004	0.014	// LOC_Os05g37160 // LOC_Os03g45920 // LOC_Os03g44420 // LOC_Os03g01530 // LOC_Os04g56970 // LOC_Os01g18050
GO:0007018	P	microtubule-based movement	9	829	63	24075	0.00063	0.021	// LOC_Os01g18050 // LOC_Os12g42160 // LOC_Os01g14090 // LOC_Os01g42070 // LOC_Os01g33040 // LOC_Os03g01530 // LOC_Os11g42800 // LOC_Os11g35090 // LOC_Os03g45920
GO:0044255	P	cellular lipid metabolic process	19	829	229	24075	0.00069	0.022	// LOC_Os03g49510 // LOC_Os10g28060 // LOC_Os02g02750 // LOC_Os03g26090 // LOC_Os06g14810 // LOC_Os02g56920 // LOC_Os06g39750 // LOC_Os01g50760 // LOC_Os02g42660 // LOC_Os03g63930 // LOC_Os09g25850 // LOC_Os01g04260 // LOC_Os03g18590 // LOC_Os03g22950 // LOC_Os09g16920 // LOC_Os03g26530 // LOC_Os08g23810 // LOC_Os11g13810 // LOC_Os08g12840
GO:0055114	P	oxidation reduction	69	829	1351	24075	0.0011	0.034	// LOC_Os04g52280 // LOC_Os01g17170 // LOC_Os06g02019 // LOC_Os10g41780 // LOC_Os01g46070 // LOC_Os03g59220 // LOC_Os01g43750 // LOC_Os06g44460 // LOC_Os09g32640 // LOC_Os10g29470 // LOC_Os01g22230 // LOC_Os01g52214 // LOC_Os03g27430 // LOC_Os03g53690 // LOC_Os05g49880 // LOC_Os12g34524 // LOC_Os12g07820 // LOC_Os10g21212 // LOC_Os06g19590 // LOC_Os11g10520 // LOC_Os11g01530 // LOC_Os07g42440 // …
GO:0043623	P	cellular protein complex assembly	7	829	46	24075	0.0018	0.053	// LOC_Os05g37160 // LOC_Os03g45920 // LOC_Os03g44420 // LOC_Os02g57150 // LOC_Os03g01530 // LOC_Os04g56970 // LOC_Os01g18050
GO:0005975	P	carbohydrate metabolic process	46	829	833	24075	0.0018	0.053	// LOC_Os07g07340 // LOC_Os02g33110 // LOC_Os03g34230 // LOC_Os06g04510 // LOC_Os01g59819 // LOC_Os10g07290 // LOC_Os07g38790 // LOC_Os04g53950 // LOC_Os01g54560 // LOC_Os05g46520 // LOC_Os07g36700 // LOC_Os02g48360 // LOC_Os04g40874 // LOC_Os01g46070 // LOC_Os09g15820 // LOC_Os01g47080 // LOC_Os05g49880 // LOC_Os07g41360 // LOC_Os08g39870 // LOC_Os04g17650 // LOC_Os02g03750 // LOC_Os04g40950 // …
GO:0006457	P	protein folding	16	829	202	24075	0.0027	0.078	// LOC_Os04g49940 // LOC_Os05g05470 // LOC_Os04g35180 // LOC_Os07g14270 // LOC_Os04g32950 // LOC_Os01g13760 // LOC_Os06g09679 // LOC_Os06g50300 // LOC_Os01g66980 // LOC_Os03g61670 // LOC_Os09g34000 // LOC_Os06g36700 // LOC_Os10g34670 // LOC_Os10g41710 // LOC_Os02g52270 // LOC_Os05g01270
GO:0006414	P	translational elongation	6	829	39	24075	0.0036	0.1	// LOC_Os02g38210 // LOC_Os08g03640 // LOC_Os06g37440 // LOC_Os03g63410 // LOC_Os12g02380 // LOC_Os02g32760
GO:0033014	P	tetrapyrrole biosynthetic process	5	829	28	24075	0.0044	0.12	// LOC_Os01g17170 // LOC_Os03g20700 // LOC_Os08g41990 // LOC_Os02g07230 // LOC_Os03g36540
GO:0019725	P	cellular homeostasis	12	829	140	24075	0.005	0.13	// LOC_Os01g68480 // LOC_Os11g01530 // LOC_Os08g29110 // LOC_Os12g35330 // LOC_Os01g34620 // LOC_Os05g05730 // LOC_Os05g11990 // LOC_Os01g09830 // LOC_Os09g27830 // LOC_Os07g48510 // LOC_Os04g57930 // LOC_Os12g01530
GO:0044262	P	cellular carbohydrate metabolic process	24	829	385	24075	0.0056	0.14	// LOC_Os03g34230 // LOC_Os06g04510 // LOC_Os12g05550 // LOC_Os04g53950 // LOC_Os01g54560 // LOC_Os07g36700 // LOC_Os01g46070 // LOC_Os01g47080 // LOC_Os05g49880 // LOC_Os07g41360 // LOC_Os04g17650 // LOC_Os04g40950 // LOC_Os04g24430 // LOC_Os07g48750 // LOC_Os08g02370 // LOC_Os09g35970 // LOC_Os11g33240 // LOC_Os07g42490 // LOC_Os10g02770 // LOC_Os03g40670 // LOC_Os04g40874 // LOC_Os02g58480 // …
GO:0033013	P	tetrapyrrole metabolic process	5	829	31	24075	0.0065	0.16	// LOC_Os01g17170 // LOC_Os03g20700 // LOC_Os08g41990 // LOC_Os02g07230 // LOC_Os03g36540
GO:0034641	P	cellular nitrogen compound metabolic process	26	829	435	24075	0.0066	0.17	// LOC_Os12g13320 // LOC_Os01g17170 // LOC_Os01g48850 // LOC_Os06g44460 // LOC_Os09g12290 // LOC_Os12g33610 // LOC_Os08g44530 // LOC_Os10g37180 // LOC_Os08g09210 // LOC_Os03g24460 // LOC_Os05g22960 // LOC_Os03g58260 // LOC_Os03g20700 // LOC_Os04g37500 // LOC_Os12g25710 // LOC_Os09g35970 // LOC_Os02g07230 // LOC_Os10g32730 // LOC_Os03g36540 // LOC_Os02g51830 // LOC_Os08g41990 // LOC_Os02g24020 // …
GO:0042592	P	homeostatic process	12	829	147	24075	0.0071	0.17	// LOC_Os01g68480 // LOC_Os11g01530 // LOC_Os08g29110 // LOC_Os12g35330 // LOC_Os01g34620 // LOC_Os05g05730 // LOC_Os05g11990 // LOC_Os01g09830 // LOC_Os09g27830 // LOC_Os07g48510 // LOC_Os04g57930 // LOC_Os12g01530
GO:0044271	P	cellular nitrogen compound biosynthetic process	16	829	231	24075	0.0089	0.21	// LOC_Os12g13320 // LOC_Os01g17170 // LOC_Os02g07230 // LOC_Os02g24020 // LOC_Os08g41990 // LOC_Os10g32730 // LOC_Os12g37960 // LOC_Os06g44460 // LOC_Os03g36540 // LOC_Os03g20700 // LOC_Os09g12290 // LOC_Os03g17120 // LOC_Os06g36880 // LOC_Os08g44530 // LOC_Os01g01120 // LOC_Os08g09210
GO:0065008	P	regulation of biological quality	13	829	176	24075	0.011	0.25	// LOC_Os01g68480 // LOC_Os11g01530 // LOC_Os08g29110 // LOC_Os06g39704 // LOC_Os12g35330 // LOC_Os01g34620 // LOC_Os05g05730 // LOC_Os05g11990 // LOC_Os01g09830 // LOC_Os09g27830 // LOC_Os07g48510 // LOC_Os04g57930 // LOC_Os12g01530
GO:0044282	P	small molecule catabolic process	11	829	146	24075	0.016	0.37	// LOC_Os06g04510 // LOC_Os12g33610 // LOC_Os02g48360 // LOC_Os01g63190 // LOC_Os01g48850 // LOC_Os01g47080 // LOC_Os01g46070 // LOC_Os10g37180 // LOC_Os05g49880 // LOC_Os09g35970 // LOC_Os01g61160
GO:0006006	P	glucose metabolic process	9	829	109	24075	0.017	0.38	// LOC_Os06g04510 // LOC_Os04g40874 // LOC_Os02g48360 // LOC_Os04g40950 // LOC_Os03g29950 // LOC_Os01g46070 // LOC_Os01g47080 // LOC_Os05g49880 // LOC_Os09g35970
GO:0005996	P	monosaccharide metabolic process	11	829	150	24075	0.019	0.42	// LOC_Os03g34230 // LOC_Os06g04510 // LOC_Os04g40874 // LOC_Os02g48360 // LOC_Os04g40950 // LOC_Os03g29950 // LOC_Os01g46070 // LOC_Os01g47080 // LOC_Os05g49880 // LOC_Os07g48750 // LOC_Os09g35970
GO:0045454	P	cell redox homeostasis	10	829	132	24075	0.021	0.44	// LOC_Os01g68480 // LOC_Os08g29110 // LOC_Os12g35330 // LOC_Os01g34620 // LOC_Os05g05730 // LOC_Os05g11990 // LOC_Os01g09830 // LOC_Os09g27830 // LOC_Os07g48510 // LOC_Os04g57930
GO:0019318	P	hexose metabolic process	10	829	133	24075	0.022	0.44	// LOC_Os03g34230 // LOC_Os06g04510 // LOC_Os04g40874 // LOC_Os02g48360 // LOC_Os04g40950 // LOC_Os03g29950 // LOC_Os01g46070 // LOC_Os01g47080 // LOC_Os05g49880 // LOC_Os09g35970
GO:0006519	P	cellular amino acid and derivative metabolic process	22	829	391	24075	0.021	0.44	// LOC_Os12g13320 // LOC_Os01g48850 // LOC_Os06g44460 // LOC_Os09g12290 // LOC_Os07g38390 // LOC_Os12g33610 // LOC_Os08g44530 // LOC_Os03g24460 // LOC_Os05g22960 // LOC_Os03g58260 // LOC_Os04g37500 // LOC_Os12g25710 // LOC_Os01g61160 // LOC_Os10g37180 // LOC_Os02g51830 // LOC_Os02g21520 // LOC_Os02g24020 // LOC_Os01g63190 // LOC_Os12g37960 // LOC_Os03g17120 // LOC_Os06g36880 // LOC_Os01g01120
GO:0005984	P	disaccharide metabolic process	5	829	44	24075	0.023	0.45	// LOC_Os01g54560 // LOC_Os07g42490 // LOC_Os02g58480 // LOC_Os04g17650 // LOC_Os04g24430
GO:0016137	P	glycoside metabolic process	5	829	44	24075	0.023	0.45	// LOC_Os01g54560 // LOC_Os07g42490 // LOC_Os02g58480 // LOC_Os04g17650 // LOC_Os04g24430
GO:0006520	P	cellular amino acid metabolic process	18	829	303	24075	0.023	0.45	// LOC_Os12g13320 // LOC_Os03g24460 // LOC_Os10g37180 // LOC_Os05g22960 // LOC_Os02g24020 // LOC_Os12g37960 // LOC_Os03g58260 // LOC_Os06g36880 // LOC_Os06g44460 // LOC_Os12g25710 // LOC_Os09g12290 // LOC_Os03g17120 // LOC_Os02g51830 // LOC_Os04g37500 // LOC_Os08g44530 // LOC_Os01g01120 // LOC_Os01g48850 // LOC_Os12g33610
GO:0006091	P	generation of precursor metabolites and energy	15	829	243	24075	0.027	0.51	// LOC_Os03g59220 // LOC_Os06g04510 // LOC_Os11g33240 // LOC_Os10g21212 // LOC_Os07g22498 // LOC_Os10g21230 // LOC_Os09g17740 // LOC_Os02g48360 // LOC_Os04g33630 // LOC_Os01g46070 // LOC_Os10g38274 // LOC_Os04g16740 // LOC_Os01g47080 // LOC_Os05g49880 // LOC_Os07g25004
GO:0006066	P	alcohol metabolic process	13	829	202	24075	0.028	0.54	// LOC_Os03g34230 // LOC_Os06g04510 // LOC_Os04g40874 // LOC_Os02g48360 // LOC_Os04g40950 // LOC_Os09g19930 // LOC_Os03g29950 // LOC_Os01g46070 // LOC_Os01g47080 // LOC_Os05g49880 // LOC_Os07g48750 // LOC_Os03g40670 // LOC_Os09g35970
GO:0009311	P	oligosaccharide metabolic process	5	829	47	24075	0.029	0.54	// LOC_Os01g54560 // LOC_Os07g42490 // LOC_Os02g58480 // LOC_Os04g17650 // LOC_Os04g24430
GO:0055085	P	transmembrane transport	34	829	701	24075	0.034	0.63	// LOC_Os04g35180 // LOC_Os06g10810 // LOC_Os08g20570 // LOC_Os06g03540 // LOC_Os03g02670 // LOC_Os08g32500 // LOC_Os02g48720 // LOC_Os03g10230 // LOC_Os07g38400 // LOC_Os04g23180 // LOC_Os11g43960 // LOC_Os10g21230 // LOC_Os04g52310 // LOC_Os01g17214 // LOC_Os01g38680 // LOC_Os04g16740 // LOC_Os10g35050 // LOC_Os01g11414 // LOC_Os06g49310 // LOC_Os10g36924 // LOC_Os07g26690 // LOC_Os05g45950 // …
GO:0006979	P	response to oxidative stress	11	829	174	24075	0.046	0.82	// LOC_Os02g02400 // LOC_Os01g36240 // LOC_Os02g14160 // LOC_Os06g46799 // LOC_Os01g22230 // LOC_Os11g18170 // LOC_Os03g27430 // LOC_Os03g02920 // LOC_Os12g34524 // LOC_Os12g07820 // LOC_Os01g73200
GO:0008652	P	cellular amino acid biosynthetic process	9	829	133	24075	0.048	0.84	// LOC_Os12g13320 // LOC_Os02g24020 // LOC_Os12g37960 // LOC_Os06g44460 // LOC_Os09g12290 // LOC_Os03g17120 // LOC_Os06g36880 // LOC_Os08g44530 // LOC_Os01g01120
GO:0044106	P	cellular amine metabolic process	18	829	333	24075	0.047	0.84	// LOC_Os12g13320 // LOC_Os03g24460 // LOC_Os10g37180 // LOC_Os05g22960 // LOC_Os02g24020 // LOC_Os12g37960 // LOC_Os03g58260 // LOC_Os06g36880 // LOC_Os06g44460 // LOC_Os12g25710 // LOC_Os09g12290 // LOC_Os03g17120 // LOC_Os02g51830 // LOC_Os04g37500 // LOC_Os08g44530 // LOC_Os01g01120 // LOC_Os01g48850 // LOC_Os12g33610
GO:0051188	P	cofactor biosynthetic process	7	829	94	24075	0.052	0.86	// LOC_Os01g17170 // LOC_Os06g47940 // LOC_Os03g36540 // LOC_Os03g02030 // LOC_Os03g20700 // LOC_Os01g25880 // LOC_Os09g15810
GO:0070271	P	protein complex biogenesis	7	829	94	24075	0.052	0.86	// LOC_Os05g37160 // LOC_Os03g45920 // LOC_Os03g44420 // LOC_Os02g57150 // LOC_Os03g01530 // LOC_Os04g56970 // LOC_Os01g18050
GO:0006461	P	protein complex assembly	7	829	94	24075	0.052	0.86	// LOC_Os05g37160 // LOC_Os03g45920 // LOC_Os03g44420 // LOC_Os02g57150 // LOC_Os03g01530 // LOC_Os04g56970 // LOC_Os01g18050
GO:0008152	P	metabolic process	519	829	14398	24075	0.056	0.92	// LOC_Os03g59080 // LOC_Os03g02190 // LOC_Os08g25900 // LOC_Os04g42380 // LOC_Os10g08026 // LOC_Os07g36700 // LOC_Os09g37600 // LOC_Os01g52214 // LOC_Os07g38390 // LOC_Os03g27430 // LOC_Os05g22960 // LOC_Os02g48210 // LOC_Os06g14810 // LOC_Os10g41710 // LOC_Os02g22260 // LOC_Os02g34990 // LOC_Os01g15290 // LOC_Os08g39860 // LOC_Os02g35660 // LOC_Os03g61720 // LOC_Os04g16740 // LOC_Os01g55950 // …
GO:0008104	P	protein localization	9	829	307	24075	0.73	1	// LOC_Os11g05552 // LOC_Os01g66980 // LOC_Os05g44070 // LOC_Os03g13730 // LOC_Os09g34000 // LOC_Os02g29400 // LOC_Os04g33220 // LOC_Os02g02840 // LOC_Os04g35180
GO:0080090	P	regulation of primary metabolic process	52	829	1626	24075	0.73	1	// LOC_Os01g09100 // LOC_Os01g70110 // LOC_Os02g56130 // LOC_Os11g13840 // LOC_Os04g57720 // LOC_Os12g07980 // LOC_Os09g11460 // LOC_Os06g08290 // LOC_Os04g56990 // LOC_Os02g49160 // LOC_Os10g40810 // LOC_Os03g56140 // LOC_Os04g49230 // LOC_Os04g51560 // LOC_Os03g53150 // LOC_Os12g02400 // LOC_Os11g08940 // LOC_Os02g35660 // LOC_Os03g45194 // LOC_Os01g08160 // LOC_Os06g41060 // LOC_Os01g01970 // …
GO:0019222	P	regulation of metabolic process	58	829	1664	24075	0.48	1	// LOC_Os03g58400 // LOC_Os06g39704 // LOC_Os01g09100 // LOC_Os01g70110 // LOC_Os02g56130 // LOC_Os11g13840 // LOC_Os04g57720 // LOC_Os12g39850 // LOC_Os12g07980 // LOC_Os09g11460 // LOC_Os06g08290 // LOC_Os04g56990 // LOC_Os08g08110 // LOC_Os10g40810 // LOC_Os03g56140 // LOC_Os04g49230 // LOC_Os04g51560 // LOC_Os03g53150 // LOC_Os12g02400 // LOC_Os11g08940 // LOC_Os02g35660 // LOC_Os03g45194 // …
GO:0009165	P	nucleotide biosynthetic process	6	829	179	24075	0.58	1	// LOC_Os03g01222 // LOC_Os10g21230 // LOC_Os10g41410 // LOC_Os07g44630 // LOC_Os10g38274 // LOC_Os04g16740
GO:0051716	P	cellular response to stimulus	6	829	132	24075	0.31	1	// LOC_Os06g43610 // LOC_Os04g35420 // LOC_Os11g04935 // LOC_Os05g46270 // LOC_Os05g31230 // LOC_Os02g54710
GO:0000003	P	reproduction	8	829	133	24075	0.099	1	// LOC_Os04g01320 // LOC_Os04g34250 // LOC_Os07g36780 // LOC_Os10g40730 // LOC_Os01g57560 // LOC_Os12g03650 // LOC_Os03g12150 // LOC_Os05g07300
GO:0070727	P	cellular macromolecule localization	5	829	207	24075	0.84	1	// LOC_Os03g13730 // LOC_Os05g44070 // LOC_Os04g35180 // LOC_Os11g05552 // LOC_Os02g29400
GO:0022900	P	electron transport chain	5	829	60	24075	0.065	1	// LOC_Os07g22498 // LOC_Os03g59220 // LOC_Os07g25004 // LOC_Os04g33630 // LOC_Os10g21212
GO:0006260	P	DNA replication	5	829	2898	24075	1	1	// LOC_Os11g29380 // LOC_Os02g56130 // LOC_Os02g55410 // LOC_Os12g37400 // LOC_Os04g35420
GO:0065007	P	biological regulation	79	829	2125	24075	0.26	1	// LOC_Os03g08490 // LOC_Os12g35330 // LOC_Os01g68480 // LOC_Os02g49160 // LOC_Os03g58400 // LOC_Os02g41800 // LOC_Os06g39704 // LOC_Os01g09100 // LOC_Os01g70110 // LOC_Os02g56130 // LOC_Os11g13840 // LOC_Os04g57720 // LOC_Os12g39850 // LOC_Os12g07980 // LOC_Os09g11460 // LOC_Os12g01530 // LOC_Os06g08290 // LOC_Os04g56990 // LOC_Os08g08110 // LOC_Os10g40810 // LOC_Os03g56140 // LOC_Os04g49230 // …
GO:0046483	P	heterocycle metabolic process	16	829	312	24075	0.083	1	// LOC_Os01g17170 // LOC_Os03g02030 // LOC_Os02g07230 // LOC_Os03g01222 // LOC_Os08g41990 // LOC_Os10g21230 // LOC_Os03g58260 // LOC_Os03g36540 // LOC_Os07g44630 // LOC_Os03g20700 // LOC_Os10g38274 // LOC_Os04g16740 // LOC_Os10g41410 // LOC_Os09g15810 // LOC_Os01g48850 // LOC_Os08g09210
GO:0006281	P	DNA repair	6	829	121	24075	0.25	1	// LOC_Os06g43610 // LOC_Os04g35420 // LOC_Os11g04935 // LOC_Os05g46270 // LOC_Os05g31230 // LOC_Os02g54710
GO:0060255	P	regulation of macromolecule metabolic process	54	829	1640	24075	0.65	1	// LOC_Os03g58400 // LOC_Os06g39704 // LOC_Os01g09100 // LOC_Os01g70110 // LOC_Os02g56130 // LOC_Os11g13840 // LOC_Os04g57720 // LOC_Os12g07980 // LOC_Os09g11460 // LOC_Os06g08290 // LOC_Os04g56990 // LOC_Os02g49160 // LOC_Os10g40810 // LOC_Os03g56140 // LOC_Os04g49230 // LOC_Os04g51560 // LOC_Os03g53150 // LOC_Os12g02400 // LOC_Os11g08940 // LOC_Os02g35660 // LOC_Os03g45194 // LOC_Os01g08160 // …
GO:0045184	P	establishment of protein localization	9	829	294	24075	0.68	1	// LOC_Os11g05552 // LOC_Os01g66980 // LOC_Os05g44070 // LOC_Os03g13730 // LOC_Os09g34000 // LOC_Os02g29400 // LOC_Os04g33220 // LOC_Os02g02840 // LOC_Os04g35180
GO:0051704	P	multi-organism process	7	829	120	24075	0.13	1	// LOC_Os04g01320 // LOC_Os04g34250 // LOC_Os07g36780 // LOC_Os01g57560 // LOC_Os12g03650 // LOC_Os03g12150 // LOC_Os05g07300
GO:0006575	P	cellular amino acid derivative metabolic process	5	829	92	24075	0.22	1	// LOC_Os01g63190 // LOC_Os02g21520 // LOC_Os03g58260 // LOC_Os07g38390 // LOC_Os01g61160
GO:0016052	P	carbohydrate catabolic process	7	829	131	24075	0.18	1	// LOC_Os06g04510 // LOC_Os09g39570 // LOC_Os02g48360 // LOC_Os01g46070 // LOC_Os01g47080 // LOC_Os05g49880 // LOC_Os09g35970
GO:0006163	P	purine nucleotide metabolic process	5	829	154	24075	0.61	1	// LOC_Os04g16740 // LOC_Os10g21230 // LOC_Os10g41410 // LOC_Os03g01222 // LOC_Os10g38274
GO:0009875	P	pollen-pistil interaction	7	829	114	24075	0.11	1	// LOC_Os04g01320 // LOC_Os04g34250 // LOC_Os07g36780 // LOC_Os01g57560 // LOC_Os12g03650 // LOC_Os03g12150 // LOC_Os05g07300
GO:0033554	P	cellular response to stress	6	829	126	24075	0.28	1	// LOC_Os06g43610 // LOC_Os04g35420 // LOC_Os11g04935 // LOC_Os05g46270 // LOC_Os05g31230 // LOC_Os02g54710
GO:0006164	P	purine nucleotide biosynthetic process	5	829	150	24075	0.59	1	// LOC_Os04g16740 // LOC_Os10g21230 // LOC_Os10g41410 // LOC_Os03g01222 // LOC_Os10g38274
GO:0018130	P	heterocycle biosynthetic process	5	829	79	24075	0.15	1	// LOC_Os01g17170 // LOC_Os03g20700 // LOC_Os08g41990 // LOC_Os02g07230 // LOC_Os03g36540
GO:0007165	P	signal transduction	6	829	240	24075	0.83	1	// LOC_Os06g45080 // LOC_Os11g19800 // LOC_Os05g44070 // LOC_Os05g03610 // LOC_Os02g02840 // LOC_Os02g39030
GO:0019320	P	hexose catabolic process	6	829	88	24075	0.094	1	// LOC_Os01g47080 // LOC_Os02g48360 // LOC_Os01g46070 // LOC_Os06g04510 // LOC_Os05g49880 // LOC_Os09g35970
GO:0034645	P	cellular macromolecule biosynthetic process	170	829	5248	24075	0.82	1	// LOC_Os10g32820 // LOC_Os04g42380 // LOC_Os01g48770 // LOC_Os07g10720 // LOC_Os03g21940 // LOC_Os08g15312 // LOC_Os07g36700 // LOC_Os10g21234 // LOC_Os02g56130 // LOC_Os04g57720 // LOC_Os03g04750 // LOC_Os03g08440 // LOC_Os01g62660 // LOC_Os03g04590 // LOC_Os02g38210 // LOC_Os04g32710 // LOC_Os07g36250 // LOC_Os03g56140 // LOC_Os04g49230 // LOC_Os05g19370 // LOC_Os02g47140 // LOC_Os11g05370 // …
GO:0006807	P	nitrogen compound metabolic process	107	829	7073	24075	1	1	// LOC_Os01g48850 // LOC_Os10g38274 // LOC_Os07g44630 // LOC_Os02g56130 // LOC_Os04g57720 // LOC_Os01g25880 // LOC_Os01g62660 // LOC_Os06g08290 // LOC_Os03g24460 // LOC_Os03g56140 // LOC_Os05g22960 // LOC_Os04g49230 // LOC_Os11g29380 // LOC_Os02g35660 // LOC_Os04g37500 // LOC_Os04g16740 // LOC_Os02g07230 // LOC_Os03g02970 // LOC_Os12g37400 // LOC_Os08g38990 // LOC_Os05g06940 // LOC_Os01g10810 // …
GO:0050789	P	regulation of biological process	74	829	2027	24075	0.32	1	// LOC_Os03g08490 // LOC_Os12g35330 // LOC_Os01g68480 // LOC_Os03g58400 // LOC_Os06g39704 // LOC_Os01g09100 // LOC_Os01g70110 // LOC_Os02g56130 // LOC_Os11g13840 // LOC_Os04g57720 // LOC_Os12g39850 // LOC_Os12g07980 // LOC_Os09g11460 // LOC_Os06g08290 // LOC_Os04g56990 // LOC_Os08g08110 // LOC_Os10g40810 // LOC_Os03g56140 // LOC_Os04g49230 // LOC_Os04g57930 // LOC_Os04g51560 // LOC_Os03g45194 // …
GO:0044265	P	cellular macromolecule catabolic process	8	829	254	24075	0.65	1	// LOC_Os06g04510 // LOC_Os02g48360 // LOC_Os01g46070 // LOC_Os01g03740 // LOC_Os01g47080 // LOC_Os05g49880 // LOC_Os07g06610 // LOC_Os09g35970
GO:0044260	P	cellular macromolecule metabolic process	272	829	9350	24075	1	1	// LOC_Os09g19560 // LOC_Os03g02190 // LOC_Os10g32820 // LOC_Os04g42380 // LOC_Os01g48770 // LOC_Os01g13760 // LOC_Os09g18594 // LOC_Os07g10720 // LOC_Os03g21940 // LOC_Os08g15312 // LOC_Os07g36700 // LOC_Os10g21234 // LOC_Os02g56130 // LOC_Os04g57720 // LOC_Os01g46070 // LOC_Os03g04750 // LOC_Os01g47080 // LOC_Os12g02400 // LOC_Os01g62660 // LOC_Os03g04590 // LOC_Os02g38210 // LOC_Os04g32710 // …
GO:0006886	P	intracellular protein transport	5	829	202	24075	0.82	1	// LOC_Os03g13730 // LOC_Os05g44070 // LOC_Os04g35180 // LOC_Os11g05552 // LOC_Os02g29400
GO:0016043	P	cellular component organization	30	829	1240	24075	0.98	1	// LOC_Os04g35180 // LOC_Os01g06010 // LOC_Os06g06510 // LOC_Os03g03990 // LOC_Os07g08710 // LOC_Os09g38020 // LOC_Os10g39410 // LOC_Os07g36250 // LOC_Os07g41360 // LOC_Os01g05900 // LOC_Os03g44420 // LOC_Os01g05610 // LOC_Os04g56970 // LOC_Os04g47906 // LOC_Os05g49860 // LOC_Os03g45920 // LOC_Os05g37160 // LOC_Os06g06480 // LOC_Os11g05730 // LOC_Os01g67740 // LOC_Os02g57150 // LOC_Os03g01530 // …
GO:0006812	P	cation transport	14	829	348	24075	0.32	1	// LOC_Os11g01530 // LOC_Os04g23180 // LOC_Os04g32030 // LOC_Os10g21230 // LOC_Os04g32850 // LOC_Os10g38274 // LOC_Os04g52310 // LOC_Os12g23280 // LOC_Os05g02240 // LOC_Os04g16740 // LOC_Os12g05040 // LOC_Os10g14870 // LOC_Os03g22490 // LOC_Os12g01530
GO:0065009	P	regulation of molecular function	8	829	121	24075	0.067	1	// LOC_Os08g08110 // LOC_Os02g54650 // LOC_Os01g57350 // LOC_Os02g17000 // LOC_Os03g55350 // LOC_Os06g45080 // LOC_Os04g48416 // LOC_Os02g39030
GO:0009150	P	purine ribonucleotide metabolic process	5	829	147	24075	0.57	1	// LOC_Os04g16740 // LOC_Os10g21230 // LOC_Os10g41410 // LOC_Os03g01222 // LOC_Os10g38274
GO:0006119	P	oxidative phosphorylation	5	829	88	24075	0.2	1	// LOC_Os04g16740 // LOC_Os10g21230 // LOC_Os07g25004 // LOC_Os10g38274 // LOC_Os03g59220
GO:0016265	P	death	6	829	544	24075	1	1	// LOC_Os12g10330 // LOC_Os03g14900 // LOC_Os09g34150 // LOC_Os08g12740 // LOC_Os04g46300 // LOC_Os11g29030
GO:0034613	P	cellular protein localization	5	829	207	24075	0.84	1	// LOC_Os03g13730 // LOC_Os05g44070 // LOC_Os04g35180 // LOC_Os11g05552 // LOC_Os02g29400
GO:0009308	P	amine metabolic process	19	829	380	24075	0.076	1	// LOC_Os12g13320 // LOC_Os03g24460 // LOC_Os10g37180 // LOC_Os05g22960 // LOC_Os02g24020 // LOC_Os12g37960 // LOC_Os03g58260 // LOC_Os06g36880 // LOC_Os06g44460 // LOC_Os12g25710 // LOC_Os09g12290 // LOC_Os03g17120 // LOC_Os02g51830 // LOC_Os04g37500 // LOC_Os08g44530 // LOC_Os01g01120 // LOC_Os04g39120 // LOC_Os01g48850 // LOC_Os12g33610
GO:0009309	P	amine biosynthetic process	9	829	153	24075	0.092	1	// LOC_Os12g13320 // LOC_Os02g24020 // LOC_Os12g37960 // LOC_Os06g44460 // LOC_Os09g12290 // LOC_Os03g17120 // LOC_Os06g36880 // LOC_Os08g44530 // LOC_Os01g01120
GO:0006811	P	ion transport	16	829	408	24075	0.34	1	// LOC_Os05g45950 // LOC_Os11g01530 // LOC_Os04g23180 // LOC_Os04g32030 // LOC_Os10g21230 // LOC_Os08g20570 // LOC_Os10g38274 // LOC_Os04g52310 // LOC_Os12g23280 // LOC_Os05g02240 // LOC_Os04g16740 // LOC_Os12g05040 // LOC_Os10g14870 // LOC_Os03g22490 // LOC_Os04g32850 // LOC_Os12g01530
GO:0050790	P	regulation of catalytic activity	8	829	120	24075	0.064	1	// LOC_Os08g08110 // LOC_Os02g54650 // LOC_Os01g57350 // LOC_Os02g17000 // LOC_Os03g55350 // LOC_Os06g45080 // LOC_Os04g48416 // LOC_Os02g39030
GO:0009889	P	regulation of biosynthetic process	50	829	1564	24075	0.72	1	// LOC_Os01g09100 // LOC_Os01g70110 // LOC_Os02g56130 // LOC_Os11g13840 // LOC_Os04g57720 // LOC_Os12g07980 // LOC_Os09g11460 // LOC_Os06g08290 // LOC_Os04g56990 // LOC_Os02g49160 // LOC_Os10g40810 // LOC_Os03g56140 // LOC_Os04g49230 // LOC_Os04g51560 // LOC_Os03g53150 // LOC_Os12g02400 // LOC_Os11g08940 // LOC_Os02g35660 // LOC_Os03g45194 // LOC_Os01g08160 // LOC_Os06g41060 // LOC_Os01g01970 // …
GO:0009152	P	purine ribonucleotide biosynthetic process	5	829	145	24075	0.56	1	// LOC_Os04g16740 // LOC_Os10g21230 // LOC_Os10g41410 // LOC_Os03g01222 // LOC_Os10g38274
GO:0050794	P	regulation of cellular process	69	829	1955	24075	0.44	1	// LOC_Os12g35330 // LOC_Os01g68480 // LOC_Os01g09100 // LOC_Os01g70110 // LOC_Os02g56130 // LOC_Os11g13840 // LOC_Os04g57720 // LOC_Os12g39850 // LOC_Os12g07980 // LOC_Os09g11460 // LOC_Os06g08290 // LOC_Os04g56990 // LOC_Os08g08110 // LOC_Os10g40810 // LOC_Os03g56140 // LOC_Os04g49230 // LOC_Os04g57930 // LOC_Os04g51560 // LOC_Os03g45194 // LOC_Os03g53150 // LOC_Os01g34620 // LOC_Os12g02400 // …
GO:0006952	P	defense response	7	829	452	24075	0.99	1	// LOC_Os12g10330 // LOC_Os03g14900 // LOC_Os09g34150 // LOC_Os08g12740 // LOC_Os04g46300 // LOC_Os12g36850 // LOC_Os08g28670
GO:0009260	P	ribonucleotide biosynthetic process	5	829	149	24075	0.59	1	// LOC_Os04g16740 // LOC_Os10g21230 // LOC_Os10g41410 // LOC_Os03g01222 // LOC_Os10g38274
GO:0043412	P	macromolecule modification	70	829	1979	24075	0.43	1	// LOC_Os09g19560 // LOC_Os12g29580 // LOC_Os11g17080 // LOC_Os03g02190 // LOC_Os06g04370 // LOC_Os02g57080 // LOC_Os09g33630 // LOC_Os01g65650 // LOC_Os05g11550 // LOC_Os01g41870 // LOC_Os12g41510 // LOC_Os10g10130 // LOC_Os01g60670 // LOC_Os03g26090 // LOC_Os01g09860 // LOC_Os04g49510 // LOC_Os04g34250 // LOC_Os02g48210 // LOC_Os01g15480 // LOC_Os12g10190 // LOC_Os09g18594 // LOC_Os02g46090 // …
GO:0051234	P	establishment of localization	65	829	1638	24075	0.14	1	// LOC_Os04g35180 // LOC_Os06g07780 // LOC_Os08g34150 // LOC_Os08g20570 // LOC_Os10g38274 // LOC_Os05g27304 // LOC_Os06g03540 // LOC_Os03g02670 // LOC_Os08g32500 // LOC_Os01g74450 // LOC_Os12g01530 // LOC_Os02g48720 // LOC_Os03g10230 // LOC_Os07g38400 // LOC_Os11g01530 // LOC_Os04g23180 // LOC_Os11g43960 // LOC_Os10g21230 // LOC_Os04g32850 // LOC_Os01g13770 // LOC_Os11g17970 // LOC_Os04g52310 // …
GO:0044275	P	cellular carbohydrate catabolic process	6	829	94	24075	0.12	1	// LOC_Os01g47080 // LOC_Os02g48360 // LOC_Os01g46070 // LOC_Os06g04510 // LOC_Os05g49880 // LOC_Os09g35970
GO:0046907	P	intracellular transport	5	829	233	24075	0.9	1	// LOC_Os03g13730 // LOC_Os05g44070 // LOC_Os04g35180 // LOC_Os11g05552 // LOC_Os02g29400
GO:0012501	P	programmed cell death	6	829	532	24075	1	1	// LOC_Os12g10330 // LOC_Os03g14900 // LOC_Os09g34150 // LOC_Os08g12740 // LOC_Os04g46300 // LOC_Os11g29030
GO:0050896	P	response to stimulus	35	829	1026	24075	0.55	1	// LOC_Os09g34150 // LOC_Os04g35420 // LOC_Os01g73250 // LOC_Os06g50300 // LOC_Os12g10330 // LOC_Os05g31230 // LOC_Os01g22230 // LOC_Os03g27430 // LOC_Os06g46799 // LOC_Os12g07820 // LOC_Os03g52880 // LOC_Os12g36240 // LOC_Os11g18170 // LOC_Os12g34524 // LOC_Os08g12740 // LOC_Os12g36850 // LOC_Os02g06910 // LOC_Os06g49310 // LOC_Os03g55830 // LOC_Os02g41800 // LOC_Os06g43610 // LOC_Os03g14900 // …
GO:0006950	P	response to stress	28	829	873	24075	0.67	1	// LOC_Os09g34150 // LOC_Os04g35420 // LOC_Os01g73250 // LOC_Os06g50300 // LOC_Os12g10330 // LOC_Os05g31230 // LOC_Os01g22230 // LOC_Os03g27430 // LOC_Os06g46799 // LOC_Os12g07820 // LOC_Os02g02400 // LOC_Os12g36240 // LOC_Os12g36850 // LOC_Os12g34524 // LOC_Os08g12740 // LOC_Os11g18170 // LOC_Os06g43610 // LOC_Os03g14900 // LOC_Os05g46270 // LOC_Os04g46300 // LOC_Os01g73200 // LOC_Os08g28670 // …
GO:0006355	P	regulation of transcription, DNA-dependent	19	829	737	24075	0.92	1	// LOC_Os09g28200 // LOC_Os10g40810 // LOC_Os03g56140 // LOC_Os07g42510 // LOC_Os04g49230 // LOC_Os01g24070 // LOC_Os06g12400 // LOC_Os11g13840 // LOC_Os07g08520 // LOC_Os08g07740 // LOC_Os09g11480 // LOC_Os02g41800 // LOC_Os04g57720 // LOC_Os02g06910 // LOC_Os04g57340 // LOC_Os03g07450 // LOC_Os03g08490 // LOC_Os09g11460 // LOC_Os01g01970
GO:0010556	P	regulation of macromolecule biosynthetic process	50	829	1564	24075	0.72	1	// LOC_Os01g09100 // LOC_Os01g70110 // LOC_Os02g56130 // LOC_Os11g13840 // LOC_Os04g57720 // LOC_Os12g07980 // LOC_Os09g11460 // LOC_Os06g08290 // LOC_Os04g56990 // LOC_Os02g49160 // LOC_Os10g40810 // LOC_Os03g56140 // LOC_Os04g49230 // LOC_Os04g51560 // LOC_Os03g53150 // LOC_Os12g02400 // LOC_Os11g08940 // LOC_Os02g35660 // LOC_Os03g45194 // LOC_Os01g08160 // LOC_Os06g41060 // LOC_Os01g01970 // …
GO:0006350	P	transcription	51	829	1629	24075	0.78	1	// LOC_Os01g09100 // LOC_Os01g70110 // LOC_Os08g13840 // LOC_Os11g13840 // LOC_Os04g57720 // LOC_Os04g56990 // LOC_Os12g07980 // LOC_Os09g11460 // LOC_Os06g08290 // LOC_Os04g57340 // LOC_Os02g49160 // LOC_Os10g40810 // LOC_Os03g56140 // LOC_Os04g49230 // LOC_Os04g51560 // LOC_Os03g53150 // LOC_Os12g02400 // LOC_Os11g08940 // LOC_Os02g35660 // LOC_Os03g45194 // LOC_Os01g08160 // LOC_Os06g41060 // …
GO:0006351	P	transcription, DNA-dependent	22	829	786	24075	0.86	1	// LOC_Os01g10810 // LOC_Os11g13840 // LOC_Os04g57720 // LOC_Os12g07980 // LOC_Os09g11460 // LOC_Os10g40810 // LOC_Os03g56140 // LOC_Os04g49230 // LOC_Os11g08940 // LOC_Os02g06910 // LOC_Os01g01970 // LOC_Os02g41800 // LOC_Os01g24070 // LOC_Os06g12400 // LOC_Os08g07740 // LOC_Os04g57340 // LOC_Os09g28200 // LOC_Os07g42510 // LOC_Os07g08520 // LOC_Os09g11480 // LOC_Os03g07450 // LOC_Os03g08490
GO:0032774	P	RNA biosynthetic process	22	829	788	24075	0.86	1	// LOC_Os01g10810 // LOC_Os11g13840 // LOC_Os04g57720 // LOC_Os12g07980 // LOC_Os09g11460 // LOC_Os10g40810 // LOC_Os03g56140 // LOC_Os04g49230 // LOC_Os11g08940 // LOC_Os02g06910 // LOC_Os01g01970 // LOC_Os02g41800 // LOC_Os01g24070 // LOC_Os06g12400 // LOC_Os08g07740 // LOC_Os04g57340 // LOC_Os09g28200 // LOC_Os07g42510 // LOC_Os07g08520 // LOC_Os09g11480 // LOC_Os03g07450 // LOC_Os03g08490
GO:0006732	P	coenzyme metabolic process	5	829	101	24075	0.28	1	// LOC_Os03g02030 // LOC_Os01g25880 // LOC_Os09g15810 // LOC_Os09g35970 // LOC_Os11g33240
GO:0016310	P	phosphorylation	65	829	1695	24075	0.21	1	// LOC_Os03g59220 // LOC_Os11g17080 // LOC_Os03g02190 // LOC_Os06g04370 // LOC_Os02g57080 // LOC_Os09g33630 // LOC_Os01g65650 // LOC_Os01g41870 // LOC_Os12g41510 // LOC_Os10g10130 // LOC_Os01g60670 // LOC_Os01g09860 // LOC_Os04g49510 // LOC_Os08g08110 // LOC_Os04g34250 // LOC_Os02g48210 // LOC_Os10g21230 // LOC_Os01g15480 // LOC_Os12g10190 // LOC_Os02g46090 // LOC_Os12g29580 // LOC_Os06g35530 // …
GO:0044248	P	cellular catabolic process	15	829	337	24075	0.2	1	// LOC_Os06g04510 // LOC_Os12g33610 // LOC_Os11g33240 // LOC_Os02g48360 // LOC_Os01g63190 // LOC_Os01g48850 // LOC_Os11g13810 // LOC_Os01g47080 // LOC_Os01g46070 // LOC_Os01g03740 // LOC_Os10g37180 // LOC_Os05g49880 // LOC_Os07g06610 // LOC_Os09g35970 // LOC_Os01g61160
GO:0044249	P	cellular biosynthetic process	215	829	5890	24075	0.18	1	// LOC_Os03g58330 // LOC_Os10g32820 // LOC_Os04g42380 // LOC_Os01g48770 // LOC_Os07g10720 // LOC_Os03g21940 // LOC_Os08g15312 // LOC_Os07g36700 // LOC_Os10g21234 // LOC_Os07g44630 // LOC_Os02g56130 // LOC_Os07g38390 // LOC_Os04g57720 // LOC_Os03g04750 // LOC_Os01g25880 // LOC_Os12g02400 // LOC_Os01g62660 // LOC_Os03g04590 // LOC_Os02g38210 // LOC_Os04g32710 // LOC_Os07g36250 // LOC_Os03g56140 // …
GO:0023052	P	signaling	17	829	447	24075	0.38	1	// LOC_Os08g08110 // LOC_Os05g03610 // LOC_Os04g34250 // LOC_Os02g54650 // LOC_Os01g57350 // LOC_Os11g19800 // LOC_Os04g01320 // LOC_Os07g36780 // LOC_Os06g45080 // LOC_Os04g57720 // LOC_Os05g44070 // LOC_Os01g57560 // LOC_Os05g07300 // LOC_Os02g02840 // LOC_Os12g03650 // LOC_Os03g12150 // LOC_Os02g39030
GO:0007154	P	cell communication	9	829	170	24075	0.14	1	// LOC_Os04g01320 // LOC_Os04g34250 // LOC_Os06g45080 // LOC_Os07g36780 // LOC_Os01g57560 // LOC_Os05g07300 // LOC_Os12g03650 // LOC_Os03g12150 // LOC_Os02g39030
GO:0009259	P	ribonucleotide metabolic process	5	829	151	24075	0.6	1	// LOC_Os04g16740 // LOC_Os10g21230 // LOC_Os10g41410 // LOC_Os03g01222 // LOC_Os10g38274
GO:0006139	P	nucleobase, nucleoside, nucleotide and nucleic acid metabolic process	84	829	6695	24075	1	1	// LOC_Os06g02210 // LOC_Os01g64770 // LOC_Os04g35420 // LOC_Os02g47150 // LOC_Os01g10810 // LOC_Os05g31230 // LOC_Os07g44630 // LOC_Os08g13840 // LOC_Os11g13840 // LOC_Os04g57720 // LOC_Os04g56990 // LOC_Os01g25880 // LOC_Os02g21660 // LOC_Os09g11460 // LOC_Os08g09210 // LOC_Os03g02970 // LOC_Os04g57340 // LOC_Os02g49160 // LOC_Os10g40810 // LOC_Os02g56130 // LOC_Os03g56140 // LOC_Os12g07980 // …
GO:0051179	P	localization	65	829	1651	24075	0.15	1	// LOC_Os04g35180 // LOC_Os06g07780 // LOC_Os08g34150 // LOC_Os08g20570 // LOC_Os10g38274 // LOC_Os05g27304 // LOC_Os06g03540 // LOC_Os03g02670 // LOC_Os08g32500 // LOC_Os01g74450 // LOC_Os12g01530 // LOC_Os02g48720 // LOC_Os03g10230 // LOC_Os07g38400 // LOC_Os11g01530 // LOC_Os04g23180 // LOC_Os11g43960 // LOC_Os10g21230 // LOC_Os04g32850 // LOC_Os01g13770 // LOC_Os11g17970 // LOC_Os04g52310 // …
GO:0006810	P	transport	65	829	1638	24075	0.14	1	// LOC_Os04g35180 // LOC_Os06g07780 // LOC_Os08g34150 // LOC_Os08g20570 // LOC_Os10g38274 // LOC_Os05g27304 // LOC_Os06g03540 // LOC_Os03g02670 // LOC_Os08g32500 // LOC_Os01g74450 // LOC_Os12g01530 // LOC_Os02g48720 // LOC_Os03g10230 // LOC_Os07g38400 // LOC_Os11g01530 // LOC_Os04g23180 // LOC_Os11g43960 // LOC_Os10g21230 // LOC_Os04g32850 // LOC_Os01g13770 // LOC_Os11g17970 // LOC_Os04g52310 // …
GO:0006508	P	proteolysis	32	829	1579	24075	1	1	// LOC_Os01g44130 // LOC_Os11g31980 // LOC_Os04g48710 // LOC_Os06g03080 // LOC_Os09g25570 // LOC_Os06g20040 // LOC_Os03g27190 // LOC_Os01g16530 // LOC_Os03g08790 // LOC_Os04g07170 // LOC_Os02g10510 // LOC_Os02g17000 // LOC_Os01g73980 // LOC_Os06g02900 // LOC_Os04g32540 // LOC_Os01g37910 // LOC_Os01g48740 // LOC_Os09g39060 // LOC_Os05g31890 // LOC_Os07g32590 // LOC_Os03g26930 // LOC_Os03g27120 // …
GO:0008037	P	cell recognition	7	829	114	24075	0.11	1	// LOC_Os04g01320 // LOC_Os04g34250 // LOC_Os07g36780 // LOC_Os01g57560 // LOC_Os12g03650 // LOC_Os03g12150 // LOC_Os05g07300
GO:0016070	P	RNA metabolic process	29	829	1088	24075	0.94	1	// LOC_Os01g64770 // LOC_Os04g57340 // LOC_Os11g13840 // LOC_Os04g57720 // LOC_Os02g21660 // LOC_Os09g11460 // LOC_Os10g40810 // LOC_Os03g56140 // LOC_Os12g07980 // LOC_Os04g49230 // LOC_Os11g08940 // LOC_Os02g06910 // LOC_Os12g25710 // LOC_Os01g01970 // LOC_Os02g41800 // LOC_Os03g02970 // LOC_Os01g24070 // LOC_Os06g12400 // LOC_Os08g07740 // LOC_Os01g10810 // LOC_Os02g51830 // LOC_Os09g28200 // …
GO:0032501	P	multicellular organismal process	7	829	154	24075	0.29	1	// LOC_Os04g01320 // LOC_Os04g34250 // LOC_Os07g36780 // LOC_Os01g57560 // LOC_Os12g03650 // LOC_Os03g12150 // LOC_Os05g07300
GO:0043687	P	post-translational protein modification	66	829	1815	24075	0.34	1	// LOC_Os09g19560 // LOC_Os11g17080 // LOC_Os03g02190 // LOC_Os06g04370 // LOC_Os02g57080 // LOC_Os09g33630 // LOC_Os01g65650 // LOC_Os05g11550 // LOC_Os01g41870 // LOC_Os12g41510 // LOC_Os10g10130 // LOC_Os01g60670 // LOC_Os01g09860 // LOC_Os04g49510 // LOC_Os04g34250 // LOC_Os02g48210 // LOC_Os01g15480 // LOC_Os12g10190 // LOC_Os09g18594 // LOC_Os02g46090 // LOC_Os12g29580 // LOC_Os06g35530 // …
GO:0009987	P	cellular process	457	829	12839	24075	0.16	1	// LOC_Os03g02190 // LOC_Os08g25900 // LOC_Os04g42380 // LOC_Os07g36700 // LOC_Os07g38390 // LOC_Os07g38400 // LOC_Os05g22960 // LOC_Os02g48210 // LOC_Os06g14810 // LOC_Os03g44420 // LOC_Os02g46090 // LOC_Os01g15290 // LOC_Os04g34140 // LOC_Os02g35660 // LOC_Os09g27830 // LOC_Os04g16740 // LOC_Os11g29030 // LOC_Os12g03090 // LOC_Os02g01230 // LOC_Os06g02000 // LOC_Os01g57350 // LOC_Os12g37400 // …
GO:0006725	P	cellular aromatic compound metabolic process	7	829	145	24075	0.24	1	// LOC_Os01g63190 // LOC_Os03g58260 // LOC_Os03g02030 // LOC_Os12g33610 // LOC_Os09g15810 // LOC_Os08g09210 // LOC_Os01g61160
GO:0006974	P	response to DNA damage stimulus	6	829	122	24075	0.25	1	// LOC_Os06g43610 // LOC_Os04g35420 // LOC_Os11g04935 // LOC_Os05g46270 // LOC_Os05g31230 // LOC_Os02g54710
GO:0023046	P	signaling process	7	829	279	24075	0.84	1	// LOC_Os06g45080 // LOC_Os11g19800 // LOC_Os05g44070 // LOC_Os05g03610 // LOC_Os02g39030 // LOC_Os02g02840 // LOC_Os04g57720
GO:0030001	P	metal ion transport	9	829	214	24075	0.33	1	// LOC_Os11g01530 // LOC_Os04g32030 // LOC_Os04g32850 // LOC_Os10g14870 // LOC_Os12g23280 // LOC_Os12g05040 // LOC_Os04g52310 // LOC_Os03g22490 // LOC_Os12g01530
GO:0055086	P	nucleobase, nucleoside and nucleotide metabolic process	11	829	244	24075	0.23	1	// LOC_Os03g01222 // LOC_Os10g21230 // LOC_Os06g02210 // LOC_Os07g44630 // LOC_Os01g25880 // LOC_Os05g06940 // LOC_Os10g38274 // LOC_Os04g16740 // LOC_Os10g41410 // LOC_Os09g35970 // LOC_Os08g09210
GO:0033036	P	macromolecule localization	13	829	411	24075	0.66	1	// LOC_Os03g50280 // LOC_Os04g35180 // LOC_Os01g66980 // LOC_Os03g01320 // LOC_Os05g44070 // LOC_Os03g13730 // LOC_Os09g34000 // LOC_Os02g29400 // LOC_Os04g33220 // LOC_Os03g07100 // LOC_Os02g02840 // LOC_Os10g20890 // LOC_Os11g05552
GO:0051252	P	regulation of RNA metabolic process	19	829	740	24075	0.92	1	// LOC_Os09g28200 // LOC_Os10g40810 // LOC_Os03g56140 // LOC_Os07g42510 // LOC_Os04g49230 // LOC_Os01g24070 // LOC_Os06g12400 // LOC_Os11g13840 // LOC_Os07g08520 // LOC_Os08g07740 // LOC_Os09g11480 // LOC_Os02g41800 // LOC_Os04g57720 // LOC_Os02g06910 // LOC_Os04g57340 // LOC_Os03g07450 // LOC_Os03g08490 // LOC_Os09g11460 // LOC_Os01g01970
GO:0006333	P	chromatin assembly or disassembly	17	829	982	24075	1	1	// LOC_Os10g39410 // LOC_Os04g49420 // LOC_Os03g02780 // LOC_Os03g51200 // LOC_Os06g06480 // LOC_Os11g05730 // LOC_Os05g02300 // LOC_Os01g05900 // LOC_Os01g05610 // LOC_Os03g03990 // LOC_Os05g39050 // LOC_Os01g31800 // LOC_Os06g06510 // LOC_Os05g49860 // LOC_Os01g06010 // LOC_Os07g08710 // LOC_Os09g38020
GO:0043170	P	macromolecule metabolic process	307	829	10433	24075	1	1	// LOC_Os09g19560 // LOC_Os03g02190 // LOC_Os10g32820 // LOC_Os04g42380 // LOC_Os03g60400 // LOC_Os01g48770 // LOC_Os01g13760 // LOC_Os09g18594 // LOC_Os07g10720 // LOC_Os03g21940 // LOC_Os08g15312 // LOC_Os07g36700 // LOC_Os10g21234 // LOC_Os09g37600 // LOC_Os04g57720 // LOC_Os01g46070 // LOC_Os03g04750 // LOC_Os01g47080 // LOC_Os12g02400 // LOC_Os01g62660 // LOC_Os01g16530 // LOC_Os03g04590 // …
GO:0051186	P	cofactor metabolic process	9	829	143	24075	0.068	1	// LOC_Os01g17170 // LOC_Os11g33240 // LOC_Os06g47940 // LOC_Os03g36540 // LOC_Os03g02030 // LOC_Os03g20700 // LOC_Os01g25880 // LOC_Os09g15810 // LOC_Os09g35970
GO:0006007	P	glucose catabolic process	6	829	88	24075	0.094	1	// LOC_Os01g47080 // LOC_Os02g48360 // LOC_Os01g46070 // LOC_Os06g04510 // LOC_Os05g49880 // LOC_Os09g35970
GO:0048544	P	recognition of pollen	7	829	114	24075	0.11	1	// LOC_Os04g01320 // LOC_Os04g34250 // LOC_Os07g36780 // LOC_Os01g57560 // LOC_Os12g03650 // LOC_Os03g12150 // LOC_Os05g07300
GO:0046365	P	monosaccharide catabolic process	6	829	88	24075	0.094	1	// LOC_Os01g47080 // LOC_Os02g48360 // LOC_Os01g46070 // LOC_Os06g04510 // LOC_Os05g49880 // LOC_Os09g35970
GO:0031326	P	regulation of cellular biosynthetic process	50	829	1564	24075	0.72	1	// LOC_Os01g09100 // LOC_Os01g70110 // LOC_Os02g56130 // LOC_Os11g13840 // LOC_Os04g57720 // LOC_Os12g07980 // LOC_Os09g11460 // LOC_Os06g08290 // LOC_Os04g56990 // LOC_Os02g49160 // LOC_Os10g40810 // LOC_Os03g56140 // LOC_Os04g49230 // LOC_Os04g51560 // LOC_Os03g53150 // LOC_Os12g02400 // LOC_Os11g08940 // LOC_Os02g35660 // LOC_Os03g45194 // LOC_Os01g08160 // LOC_Os06g41060 // LOC_Os01g01970 // …
GO:0031323	P	regulation of cellular metabolic process	54	829	1593	24075	0.57	1	// LOC_Os01g09100 // LOC_Os01g70110 // LOC_Os02g56130 // LOC_Os11g13840 // LOC_Os04g57720 // LOC_Os12g39850 // LOC_Os12g07980 // LOC_Os09g11460 // LOC_Os06g08290 // LOC_Os04g56990 // LOC_Os08g08110 // LOC_Os10g40810 // LOC_Os03g56140 // LOC_Os04g49230 // LOC_Os04g51560 // LOC_Os03g53150 // LOC_Os12g02400 // LOC_Os11g08940 // LOC_Os02g35660 // LOC_Os03g45194 // LOC_Os01g08160 // LOC_Os06g41060 // …
GO:0045449	P	regulation of transcription	49	829	1513	24075	0.69	1	// LOC_Os01g09100 // LOC_Os01g70110 // LOC_Os02g56140 // LOC_Os11g13840 // LOC_Os04g57720 // LOC_Os12g07980 // LOC_Os09g11460 // LOC_Os06g08290 // LOC_Os04g56990 // LOC_Os02g49160 // LOC_Os10g40810 // LOC_Os03g56140 // LOC_Os04g49230 // LOC_Os04g51560 // LOC_Os03g53150 // LOC_Os12g02400 // LOC_Os11g08940 // LOC_Os02g35660 // LOC_Os03g45194 // LOC_Os01g08160 // LOC_Os06g41060 // LOC_Os01g01970 // …
GO:0015031	P	protein transport	9	829	294	24075	0.68	1	// LOC_Os11g05552 // LOC_Os01g66980 // LOC_Os05g44070 // LOC_Os03g13730 // LOC_Os09g34000 // LOC_Os02g29400 // LOC_Os04g33220 // LOC_Os02g02840 // LOC_Os04g35180
GO:0008219	P	cell death	6	829	544	24075	1	1	// LOC_Os12g10330 // LOC_Os03g14900 // LOC_Os09g34150 // LOC_Os08g12740 // LOC_Os04g46300 // LOC_Os11g29030
GO:0006325	P	chromatin organization	17	829	1018	24075	1	1	// LOC_Os10g39410 // LOC_Os04g49420 // LOC_Os03g02780 // LOC_Os03g51200 // LOC_Os06g06480 // LOC_Os11g05730 // LOC_Os05g02300 // LOC_Os01g05900 // LOC_Os01g05610 // LOC_Os03g03990 // LOC_Os05g39050 // LOC_Os01g31800 // LOC_Os06g06510 // LOC_Os05g49860 // LOC_Os01g06010 // LOC_Os07g08710 // LOC_Os09g38020
GO:0006096	P	glycolysis	5	829	69	24075	0.1	1	// LOC_Os01g47080 // LOC_Os05g49880 // LOC_Os06g04510 // LOC_Os01g46070 // LOC_Os02g48360
GO:0010468	P	regulation of gene expression	51	829	1577	24075	0.7	1	// LOC_Os03g58400 // LOC_Os06g39704 // LOC_Os01g09100 // LOC_Os01g70110 // LOC_Os02g56140 // LOC_Os11g13840 // LOC_Os04g57720 // LOC_Os12g07980 // LOC_Os09g11460 // LOC_Os06g08290 // LOC_Os04g56990 // LOC_Os02g49160 // LOC_Os10g40810 // LOC_Os03g56140 // LOC_Os04g49230 // LOC_Os04g51560 // LOC_Os03g53150 // LOC_Os12g02400 // LOC_Os11g08940 // LOC_Os02g35660 // LOC_Os03g45194 // LOC_Os01g08160 // …
GO:0006468	P	protein amino acid phosphorylation	57	829	1570	24075	0.36	1	// LOC_Os11g17080 // LOC_Os03g02190 // LOC_Os06g04370 // LOC_Os02g57080 // LOC_Os09g33630 // LOC_Os01g65650 // LOC_Os01g41870 // LOC_Os12g41510 // LOC_Os10g10130 // LOC_Os01g60670 // LOC_Os01g09860 // LOC_Os04g49510 // LOC_Os04g34250 // LOC_Os02g48210 // LOC_Os01g15480 // LOC_Os12g10190 // LOC_Os02g46090 // LOC_Os12g29580 // LOC_Os06g35530 // LOC_Os05g40270 // LOC_Os01g57560 // LOC_Os02g42780 // …
GO:0046164	P	alcohol catabolic process	6	829	94	24075	0.12	1	// LOC_Os01g47080 // LOC_Os02g48360 // LOC_Os01g46070 // LOC_Os06g04510 // LOC_Os05g49880 // LOC_Os09g35970
GO:0019219	P	regulation of nucleobase, nucleoside, nucleotide and nucleic acid metabolic process	50	829	1520	24075	0.65	1	// LOC_Os01g09100 // LOC_Os01g70110 // LOC_Os02g56130 // LOC_Os11g13840 // LOC_Os04g57720 // LOC_Os12g07980 // LOC_Os09g11460 // LOC_Os06g08290 // LOC_Os04g56990 // LOC_Os02g49160 // LOC_Os10g40810 // LOC_Os03g56140 // LOC_Os04g49230 // LOC_Os04g51560 // LOC_Os03g53150 // LOC_Os12g02400 // LOC_Os11g08940 // LOC_Os02g35660 // LOC_Os03g45194 // LOC_Os01g08160 // LOC_Os06g41060 // LOC_Os01g01970 // …
GO:0006464	P	protein modification process	69	829	1929	24075	0.39	1	// LOC_Os09g19560 // LOC_Os12g29580 // LOC_Os11g17080 // LOC_Os03g02190 // LOC_Os06g04370 // LOC_Os02g57080 // LOC_Os09g33630 // LOC_Os01g65650 // LOC_Os05g11550 // LOC_Os01g41870 // LOC_Os12g41510 // LOC_Os10g10130 // LOC_Os01g60670 // LOC_Os03g26090 // LOC_Os01g09860 // LOC_Os04g49510 // LOC_Os04g34250 // LOC_Os02g48210 // LOC_Os01g15480 // LOC_Os12g10190 // LOC_Os09g18594 // LOC_Os02g46090 // …
GO:0023060	P	signal transmission	7	829	279	24075	0.84	1	// LOC_Os06g45080 // LOC_Os11g19800 // LOC_Os05g44070 // LOC_Os05g03610 // LOC_Os02g39030 // LOC_Os02g02840 // LOC_Os04g57720
GO:0022414	P	reproductive process	7	829	114	24075	0.11	1	// LOC_Os04g01320 // LOC_Os04g34250 // LOC_Os07g36780 // LOC_Os01g57560 // LOC_Os12g03650 // LOC_Os03g12150 // LOC_Os05g07300
GO:0009058	P	biosynthetic process	228	829	6085	24075	0.08	1	// LOC_Os03g58330 // LOC_Os10g32820 // LOC_Os04g42380 // LOC_Os01g48770 // LOC_Os07g10720 // LOC_Os03g21940 // LOC_Os08g15312 // LOC_Os07g36700 // LOC_Os10g21234 // LOC_Os07g44630 // LOC_Os02g56130 // LOC_Os07g38390 // LOC_Os04g57720 // LOC_Os03g04750 // LOC_Os01g25880 // LOC_Os12g02400 // LOC_Os01g62660 // LOC_Os03g04590 // LOC_Os02g38210 // LOC_Os04g32710 // LOC_Os07g36250 // LOC_Os03g56140 // …
GO:0009059	P	macromolecule biosynthetic process	170	829	5252	24075	0.83	1	// LOC_Os10g32820 // LOC_Os04g42380 // LOC_Os01g48770 // LOC_Os07g10720 // LOC_Os03g21940 // LOC_Os08g15312 // LOC_Os07g36700 // LOC_Os10g21234 // LOC_Os02g56130 // LOC_Os04g57720 // LOC_Os03g04750 // LOC_Os03g08440 // LOC_Os01g62660 // LOC_Os03g04590 // LOC_Os02g38210 // LOC_Os04g32710 // LOC_Os07g36250 // LOC_Os03g56140 // LOC_Os04g49230 // LOC_Os05g19370 // LOC_Os02g47140 // LOC_Os11g05370 // …
GO:0009117	P	nucleotide metabolic process	9	829	218	24075	0.34	1	// LOC_Os03g01222 // LOC_Os10g21230 // LOC_Os10g41410 // LOC_Os07g44630 // LOC_Os01g25880 // LOC_Os05g06940 // LOC_Os10g38274 // LOC_Os04g16740 // LOC_Os09g35970
GO:0051171	P	regulation of nitrogen compound metabolic process	50	829	1520	24075	0.65	1	// LOC_Os01g09100 // LOC_Os01g70110 // LOC_Os02g56130 // LOC_Os11g13840 // LOC_Os04g57720 // LOC_Os12g07980 // LOC_Os09g11460 // LOC_Os06g08290 // LOC_Os04g56990 // LOC_Os02g49160 // LOC_Os10g40810 // LOC_Os03g56140 // LOC_Os04g49230 // LOC_Os04g51560 // LOC_Os03g53150 // LOC_Os12g02400 // LOC_Os11g08940 // LOC_Os02g35660 // LOC_Os03g45194 // LOC_Os01g08160 // LOC_Os06g41060 // LOC_Os01g01970 // …
GO:0051649	P	establishment of localization in cell	6	829	299	24075	0.94	1	// LOC_Os11g05880 // LOC_Os04g35180 // LOC_Os05g44070 // LOC_Os03g13730 // LOC_Os02g29400 // LOC_Os11g05552
GO:0042221	P	response to chemical stimulus	15	829	301	24075	0.11	1	// LOC_Os02g41800 // LOC_Os02g02400 // LOC_Os01g36240 // LOC_Os07g08520 // LOC_Os06g49310 // LOC_Os06g46799 // LOC_Os02g14160 // LOC_Os01g22230 // LOC_Os11g18170 // LOC_Os03g27430 // LOC_Os02g06910 // LOC_Os03g02920 // LOC_Os12g34524 // LOC_Os12g07820 // LOC_Os01g73200
GO:0009056	P	catabolic process	18	829	433	24075	0.25	1	// LOC_Os10g37180 // LOC_Os09g39570 // LOC_Os11g33240 // LOC_Os02g48360 // LOC_Os01g63190 // LOC_Os01g48850 // LOC_Os12g33610 // LOC_Os11g13810 // LOC_Os02g54340 // LOC_Os09g37600 // LOC_Os01g47080 // LOC_Os01g46070 // LOC_Os01g03740 // LOC_Os06g04510 // LOC_Os05g49880 // LOC_Os07g06610 // LOC_Os09g35970 // LOC_Os01g61160
GO:0009057	P	macromolecule catabolic process	10	829	322	24075	0.67	1	// LOC_Os06g04510 // LOC_Os09g39570 // LOC_Os02g48360 // LOC_Os02g54340 // LOC_Os01g46070 // LOC_Os01g03740 // LOC_Os01g47080 // LOC_Os05g49880 // LOC_Os07g06610 // LOC_Os09g35970
GO:0051641	P	cellular localization	6	829	309	24075	0.95	1	// LOC_Os11g05880 // LOC_Os04g35180 // LOC_Os05g44070 // LOC_Os03g13730 // LOC_Os02g29400 // LOC_Os11g05552
GO:0006996	P	organelle organization	20	829	1129	24075	1	1	// LOC_Os10g39410 // LOC_Os04g49420 // LOC_Os03g02780 // LOC_Os03g51200 // LOC_Os06g06480 // LOC_Os04g35180 // LOC_Os11g05730 // LOC_Os05g02300 // LOC_Os01g67740 // LOC_Os01g05900 // LOC_Os05g39050 // LOC_Os01g05610 // LOC_Os03g03990 // LOC_Os04g47906 // LOC_Os01g31800 // LOC_Os06g06510 // LOC_Os05g49860 // LOC_Os01g06010 // LOC_Os07g08710 // LOC_Os09g38020
GO:0044238	P	primary metabolic process	405	829	11969	24075	0.7	1	// LOC_Os03g02190 // LOC_Os04g42380 // LOC_Os10g08026 // LOC_Os07g36700 // LOC_Os07g38390 // LOC_Os05g22960 // LOC_Os02g48210 // LOC_Os06g14810 // LOC_Os02g46090 // LOC_Os01g15290 // LOC_Os08g39860 // LOC_Os02g35660 // LOC_Os04g37500 // LOC_Os04g16740 // LOC_Os12g03090 // LOC_Os02g01230 // LOC_Os12g37400 // LOC_Os02g18380 // LOC_Os11g03400 // LOC_Os05g06940 // LOC_Os05g06490 // LOC_Os08g33920 // …
GO:0006753	P	nucleoside phosphate metabolic process	9	829	218	24075	0.34	1	// LOC_Os03g01222 // LOC_Os10g21230 // LOC_Os10g41410 // LOC_Os07g44630 // LOC_Os01g25880 // LOC_Os05g06940 // LOC_Os10g38274 // LOC_Os04g16740 // LOC_Os09g35970
GO:0051276	P	chromosome organization	18	829	1024	24075	1	1	// LOC_Os10g39410 // LOC_Os04g49420 // LOC_Os03g02780 // LOC_Os03g51200 // LOC_Os06g06480 // LOC_Os11g05730 // LOC_Os05g02300 // LOC_Os01g67740 // LOC_Os01g05900 // LOC_Os01g05610 // LOC_Os03g03990 // LOC_Os05g39050 // LOC_Os01g31800 // LOC_Os06g06510 // LOC_Os05g49860 // LOC_Os01g06010 // LOC_Os07g08710 // LOC_Os09g38020
GO:0005976	P	polysaccharide metabolic process	5	829	143	24075	0.55	1	// LOC_Os07g41360 // LOC_Os04g53950 // LOC_Os10g02770 // LOC_Os07g36700 // LOC_Os09g39570
GO:0044237	P	cellular metabolic process	363	829	10696	24075	0.66	1	// LOC_Os03g02190 // LOC_Os08g25900 // LOC_Os04g42380 // LOC_Os07g36700 // LOC_Os07g38390 // LOC_Os05g22960 // LOC_Os02g48210 // LOC_Os06g14810 // LOC_Os02g46090 // LOC_Os01g15290 // LOC_Os11g13930 // LOC_Os02g35660 // LOC_Os04g37500 // LOC_Os04g16740 // LOC_Os12g03090 // LOC_Os02g06910 // LOC_Os01g57350 // LOC_Os12g37400 // LOC_Os02g18380 // LOC_Os05g06940 // LOC_Os05g06490 // LOC_Os08g33920 // …
GO:0006796	P	phosphate metabolic process	68	829	1795	24075	0.23	1	// LOC_Os03g59220 // LOC_Os11g17080 // LOC_Os03g02190 // LOC_Os06g04370 // LOC_Os02g57080 // LOC_Os09g33630 // LOC_Os01g65650 // LOC_Os01g41870 // LOC_Os12g41510 // LOC_Os10g10130 // LOC_Os01g60670 // LOC_Os01g09860 // LOC_Os04g49510 // LOC_Os08g08110 // LOC_Os04g34250 // LOC_Os02g48210 // LOC_Os10g21230 // LOC_Os01g15480 // LOC_Os12g10190 // LOC_Os02g46090 // LOC_Os12g29580 // LOC_Os06g35530 // …
GO:0009856	P	pollination	7	829	114	24075	0.11	1	// LOC_Os04g01320 // LOC_Os04g34250 // LOC_Os07g36780 // LOC_Os01g57560 // LOC_Os12g03650 // LOC_Os03g12150 // LOC_Os05g07300
GO:0006793	P	phosphorus metabolic process	68	829	1795	24075	0.23	1	// LOC_Os03g59220 // LOC_Os11g17080 // LOC_Os03g02190 // LOC_Os06g04370 // LOC_Os02g57080 // LOC_Os09g33630 // LOC_Os01g65650 // LOC_Os01g41870 // LOC_Os12g41510 // LOC_Os10g10130 // LOC_Os01g60670 // LOC_Os01g09860 // LOC_Os04g49510 // LOC_Os08g08110 // LOC_Os04g34250 // LOC_Os02g48210 // LOC_Os10g21230 // LOC_Os01g15480 // LOC_Os12g10190 // LOC_Os02g46090 // LOC_Os12g29580 // LOC_Os06g35530 // …
GO:0006259	P	DNA metabolic process	13	829	4515	24075	1	1	// LOC_Os06g43610 // LOC_Os02g55410 // LOC_Os03g58400 // LOC_Os04g35420 // LOC_Os11g04935 // LOC_Os02g47150 // LOC_Os12g37400 // LOC_Os05g46270 // LOC_Os05g31230 // LOC_Os11g29380 // LOC_Os02g56130 // LOC_Os01g03740 // LOC_Os02g54710
GO:0006915	P	apoptosis	6	829	532	24075	1	1	// LOC_Os12g10330 // LOC_Os03g14900 // LOC_Os09g34150 // LOC_Os08g12740 // LOC_Os04g46300 // LOC_Os11g29030
GO:0003735	F	structural constituent of ribosome	102	829	396	24075	5.6e-51	4e-48	// LOC_Os10g32820 // LOC_Os04g42380 // LOC_Os01g48770 // LOC_Os03g21940 // LOC_Os08g15312 // LOC_Os03g04750 // LOC_Os03g04590 // LOC_Os04g32710 // LOC_Os05g19370 // LOC_Os02g47140 // LOC_Os11g05370 // LOC_Os01g15290 // LOC_Os11g24610 // LOC_Os10g21346 // LOC_Os12g03090 // LOC_Os06g02510 // LOC_Os02g18380 // LOC_Os02g18550 // LOC_Os03g38000 // LOC_Os10g27174 // LOC_Os08g33920 // LOC_Os10g38278 // …
GO:0005198	F	structural molecule activity	106	829	462	24075	6.8e-49	2.4e-46	// LOC_Os10g32820 // LOC_Os04g42380 // LOC_Os01g48770 // LOC_Os03g21940 // LOC_Os08g15312 // LOC_Os03g04750 // LOC_Os03g04590 // LOC_Os04g32710 // LOC_Os10g38278 // LOC_Os05g19370 // LOC_Os02g47140 // LOC_Os11g05370 // LOC_Os01g15290 // LOC_Os11g24610 // LOC_Os10g21346 // LOC_Os12g03090 // LOC_Os06g02510 // LOC_Os02g18380 // LOC_Os02g18550 // LOC_Os03g38000 // LOC_Os10g27174 // LOC_Os08g33920 // …
GO:0016491	F	oxidoreductase activity	80	829	1672	24075	0.0025	0.6	// LOC_Os04g52280 // LOC_Os01g17170 // LOC_Os06g02019 // LOC_Os10g41780 // LOC_Os01g46070 // LOC_Os03g51960 // LOC_Os03g59220 // LOC_Os01g43750 // LOC_Os01g48850 // LOC_Os06g44460 // LOC_Os09g32640 // LOC_Os10g29470 // LOC_Os01g22230 // LOC_Os01g52214 // LOC_Os03g27430 // LOC_Os03g53690 // LOC_Os05g49880 // LOC_Os12g34524 // LOC_Os12g07820 // LOC_Os02g56920 // LOC_Os06g19590 // LOC_Os11g10520 // …
GO:0051082	F	unfolded protein binding	11	829	117	24075	0.0037	0.66	// LOC_Os04g49940 // LOC_Os05g05470 // LOC_Os07g14270 // LOC_Os04g32950 // LOC_Os01g13760 // LOC_Os06g50300 // LOC_Os02g57150 // LOC_Os03g61670 // LOC_Os06g36700 // LOC_Os10g34670 // LOC_Os02g52270
GO:0004553	F	hydrolase activity, hydrolyzing O-glycosyl compounds	26	829	424	24075	0.0049	0.7	// LOC_Os07g07340 // LOC_Os02g33110 // LOC_Os01g59819 // LOC_Os10g07290 // LOC_Os07g38790 // LOC_Os04g53950 // LOC_Os05g46520 // LOC_Os03g12140 // LOC_Os08g39870 // LOC_Os02g03750 // LOC_Os10g22570 // LOC_Os03g49610 // LOC_Os07g48750 // LOC_Os10g02770 // LOC_Os01g56670 // LOC_Os07g35520 // LOC_Os11g13810 // LOC_Os08g39860 // LOC_Os01g71820 // LOC_Os03g22530 // LOC_Os09g39570 // LOC_Os05g23350 // …
GO:0004197	F	cysteine-type endopeptidase activity	7	829	60	24075	0.0068	0.81	// LOC_Os03g27120 // LOC_Os11g04010 // LOC_Os01g37910 // LOC_Os09g39060 // LOC_Os03g27190 // LOC_Os05g01810 // LOC_Os01g73980
GO:0030170	F	pyridoxal phosphate binding	7	829	132	24075	0.18	1	// LOC_Os08g41990 // LOC_Os01g51980 // LOC_Os08g10510 // LOC_Os01g07500 // LOC_Os04g37500 // LOC_Os06g36880 // LOC_Os03g18810
GO:0004497	F	monooxygenase activity	11	829	458	24075	0.91	1	// LOC_Os01g17170 // LOC_Os06g02019 // LOC_Os10g41780 // LOC_Os06g33720 // LOC_Os07g23570 // LOC_Os01g48850 // LOC_Os01g43750 // LOC_Os06g43320 // LOC_Os02g57290 // LOC_Os01g43774 // LOC_Os02g44654
GO:0004252	F	serine-type endopeptidase activity	6	829	119	24075	0.24	1	// LOC_Os02g22100 // LOC_Os03g55350 // LOC_Os02g17000 // LOC_Os04g48416 // LOC_Os10g21300 // LOC_Os01g16530
GO:0046872	F	metal ion binding	128	829	5476	24075	1	1	// LOC_Os08g25900 // LOC_Os09g31140 // LOC_Os12g03816 // LOC_Os03g27430 // LOC_Os03g18830 // LOC_Os09g37050 // LOC_Os12g34524 // LOC_Os09g29390 // LOC_Os05g02070 // LOC_Os03g21140 // LOC_Os01g66970 // LOC_Os04g32850 // LOC_Os02g46090 // LOC_Os08g02630 // LOC_Os10g21290 // LOC_Os06g34390 // LOC_Os07g23570 // LOC_Os04g47300 // LOC_Os04g42020 // LOC_Os05g06940 // LOC_Os10g40660 // LOC_Os01g36240 // …
GO:0043176	F	amine binding	5	829	47	24075	0.029	1	// LOC_Os03g63930 // LOC_Os03g22950 // LOC_Os09g12290 // LOC_Os06g44460 // LOC_Os02g34990
GO:0008236	F	serine-type peptidase activity	10	829	201	24075	0.17	1	// LOC_Os02g22100 // LOC_Os04g32540 // LOC_Os11g31980 // LOC_Os03g55350 // LOC_Os02g17000 // LOC_Os04g48416 // LOC_Os02g02320 // LOC_Os03g26930 // LOC_Os10g21300 // LOC_Os01g16530
GO:0060089	F	molecular transducer activity	5	829	152	24075	0.6	1	// LOC_Os03g55830 // LOC_Os11g17080 // LOC_Os03g52880 // LOC_Os04g57720 // LOC_Os05g08530
GO:0016597	F	amino acid binding	5	829	47	24075	0.029	1	// LOC_Os03g63930 // LOC_Os03g22950 // LOC_Os09g12290 // LOC_Os06g44460 // LOC_Os02g34990
GO:0046527	F	glucosyltransferase activity	6	829	73	24075	0.048	1	// LOC_Os07g41360 // LOC_Os02g58480 // LOC_Os07g42490 // LOC_Os07g36700 // LOC_Os04g24430 // LOC_Os04g17650
GO:0009055	F	electron carrier activity	22	829	599	24075	0.41	1	// LOC_Os06g02019 // LOC_Os09g29390 // LOC_Os08g04310 // LOC_Os01g34620 // LOC_Os08g17160 // LOC_Os07g22498 // LOC_Os02g57290 // LOC_Os12g35330 // LOC_Os10g21290 // LOC_Os02g44654 // LOC_Os10g21212 // LOC_Os07g23570 // LOC_Os05g05730 // LOC_Os06g43320 // LOC_Os01g09830 // LOC_Os04g33630 // LOC_Os04g57930 // LOC_Os01g43750 // LOC_Os02g56940 // LOC_Os01g43774 // LOC_Os01g57880 // LOC_Os05g23620
GO:0070001	F	aspartic-type peptidase activity	12	829	607	24075	0.99	1	// LOC_Os09g25570 // LOC_Os01g44130 // LOC_Os02g10510 // LOC_Os06g03080 // LOC_Os04g37550 // LOC_Os01g48740 // LOC_Os06g20040 // LOC_Os05g31890 // LOC_Os06g03120 // LOC_Os06g02900 // LOC_Os01g56930 // LOC_Os03g08790
GO:0016740	F	transferase activity	131	829	6190	24075	1	1	// LOC_Os09g19560 // LOC_Os03g02190 // LOC_Os10g08026 // LOC_Os07g36700 // LOC_Os07g44630 // LOC_Os01g25880 // LOC_Os01g47080 // LOC_Os03g24460 // LOC_Os11g40230 // LOC_Os02g48210 // LOC_Os06g14810 // LOC_Os07g31960 // LOC_Os02g46090 // LOC_Os03g61720 // LOC_Os03g01222 // LOC_Os06g01470 // LOC_Os02g07230 // LOC_Os01g04230 // LOC_Os06g07230 // LOC_Os01g57350 // LOC_Os04g47300 // LOC_Os08g10510 // …
GO:0016747	F	transferase activity, transferring acyl groups other than amino-acyl groups	19	829	348	24075	0.039	1	// LOC_Os03g18590 // LOC_Os11g45400 // LOC_Os06g39750 // LOC_Os10g28060 // LOC_Os11g40230 // LOC_Os06g14810 // LOC_Os08g23810 // LOC_Os11g41900 // LOC_Os10g08026 // LOC_Os08g01170 // LOC_Os01g18744 // LOC_Os11g07960 // LOC_Os02g28170 // LOC_Os03g17120 // LOC_Os03g61720 // LOC_Os12g08170 // LOC_Os07g23150 // LOC_Os01g24790 // LOC_Os03g26530
GO:0016209	F	antioxidant activity	12	829	203	24075	0.057	1	// LOC_Os02g02400 // LOC_Os01g36240 // LOC_Os02g14160 // LOC_Os03g51960 // LOC_Os06g46799 // LOC_Os01g22230 // LOC_Os11g18170 // LOC_Os03g27430 // LOC_Os03g02920 // LOC_Os12g34524 // LOC_Os12g07820 // LOC_Os01g73200
GO:0003924	F	GTPase activity	10	829	117	24075	0.01	1	// LOC_Os02g38210 // LOC_Os05g37160 // LOC_Os03g45920 // LOC_Os03g44420 // LOC_Os01g54420 // LOC_Os03g01530 // LOC_Os04g56970 // LOC_Os05g44070 // LOC_Os03g63410 // LOC_Os01g18050
GO:0008324	F	cation transmembrane transporter activity	10	829	280	24075	0.5	1	// LOC_Os03g59220 // LOC_Os04g23180 // LOC_Os10g21230 // LOC_Os10g38274 // LOC_Os08g34270 // LOC_Os04g52310 // LOC_Os03g56190 // LOC_Os05g02240 // LOC_Os04g16740 // LOC_Os03g27290
GO:0016830	F	carbon-carbon lyase activity	5	829	99	24075	0.27	1	// LOC_Os03g18220 // LOC_Os05g35330 // LOC_Os12g10580 // LOC_Os10g21268 // LOC_Os04g37500
GO:0022891	F	substrate-specific transmembrane transporter activity	14	829	517	24075	0.85	1	// LOC_Os03g59220 // LOC_Os05g45950 // LOC_Os04g23180 // LOC_Os10g21230 // LOC_Os08g20570 // LOC_Os10g38274 // LOC_Os08g34270 // LOC_Os04g52310 // LOC_Os03g56190 // LOC_Os01g38680 // LOC_Os03g13730 // LOC_Os05g02240 // LOC_Os04g16740 // LOC_Os03g27290
GO:0042578	F	phosphoric ester hydrolase activity	10	829	244	24075	0.34	1	// LOC_Os05g11570 // LOC_Os03g09220 // LOC_Os11g19460 // LOC_Os05g11550 // LOC_Os02g55560 // LOC_Os10g28660 // LOC_Os01g01120 // LOC_Os03g40670 // LOC_Os05g44170 // LOC_Os05g03610
GO:0016818	F	hydrolase activity, acting on acid anhydrides, in phosphorus-containing anhydrides	28	829	759	24075	0.39	1	// LOC_Os04g35420 // LOC_Os01g33040 // LOC_Os11g42800 // LOC_Os04g09800 // LOC_Os02g38210 // LOC_Os05g15890 // LOC_Os05g37160 // LOC_Os03g44420 // LOC_Os03g63410 // LOC_Os04g16740 // LOC_Os01g14090 // LOC_Os01g54420 // LOC_Os09g03939 // LOC_Os08g07010 // LOC_Os12g42160 // LOC_Os03g02970 // LOC_Os01g42070 // LOC_Os03g36540 // LOC_Os03g01530 // LOC_Os05g44070 // LOC_Os11g35090 // LOC_Os01g18050 // …
GO:0016684	F	oxidoreductase activity, acting on peroxide as acceptor	11	829	181	24075	0.057	1	// LOC_Os02g02400 // LOC_Os01g36240 // LOC_Os02g14160 // LOC_Os06g46799 // LOC_Os01g22230 // LOC_Os11g18170 // LOC_Os03g27430 // LOC_Os03g02920 // LOC_Os12g34524 // LOC_Os12g07820 // LOC_Os01g73200
GO:0016614	F	oxidoreductase activity, acting on CH-OH group of donors	9	829	133	24075	0.048	1	// LOC_Os04g40874 // LOC_Os06g44460 // LOC_Os09g19930 // LOC_Os09g12290 // LOC_Os03g29950 // LOC_Os01g46070 // LOC_Os12g25700 // LOC_Os05g49880 // LOC_Os04g29090
GO:0016616	F	oxidoreductase activity, acting on the CH-OH group of donors, NAD or NADP as acceptor	7	829	107	24075	0.086	1	// LOC_Os04g40874 // LOC_Os06g44460 // LOC_Os09g12290 // LOC_Os03g29950 // LOC_Os01g46070 // LOC_Os12g25700 // LOC_Os05g49880
GO:0008238	F	exopeptidase activity	5	829	82	24075	0.16	1	// LOC_Os02g02320 // LOC_Os03g26930 // LOC_Os07g32590 // LOC_Os04g32540 // LOC_Os11g31980
GO:0004091	F	carboxylesterase activity	7	829	172	24075	0.39	1	// LOC_Os01g71300 // LOC_Os08g01670 // LOC_Os04g46740 // LOC_Os05g06140 // LOC_Os09g35970 // LOC_Os11g09010 // LOC_Os01g46240
GO:0008135	F	translation factor activity, nucleic acid binding	5	829	75	24075	0.13	1	// LOC_Os02g38210 // LOC_Os06g37440 // LOC_Os07g36250 // LOC_Os12g02380 // LOC_Os03g63410
GO:0043169	F	cation binding	144	829	5696	24075	1	1	// LOC_Os08g25900 // LOC_Os07g38790 // LOC_Os09g31140 // LOC_Os12g03816 // LOC_Os03g27430 // LOC_Os03g18830 // LOC_Os10g22570 // LOC_Os09g37050 // LOC_Os12g34524 // LOC_Os09g29390 // LOC_Os05g02070 // LOC_Os03g21140 // LOC_Os01g66970 // LOC_Os04g32850 // LOC_Os02g46090 // LOC_Os08g02630 // LOC_Os10g21290 // LOC_Os06g34390 // LOC_Os07g23570 // LOC_Os04g47300 // LOC_Os04g42020 // LOC_Os05g06940 // …
GO:0005529	F	sugar binding	7	829	166	24075	0.35	1	// LOC_Os04g01320 // LOC_Os04g34250 // LOC_Os07g36780 // LOC_Os01g57560 // LOC_Os12g03650 // LOC_Os03g12150 // LOC_Os05g07300
GO:0003777	F	microtubule motor activity	6	829	55	24075	0.016	1	// LOC_Os12g42160 // LOC_Os01g42070 // LOC_Os01g33040 // LOC_Os11g42800 // LOC_Os11g35090 // LOC_Os01g14090
GO:0035251	F	UDP-glucosyltransferase activity	6	829	63	24075	0.027	1	// LOC_Os07g41360 // LOC_Os02g58480 // LOC_Os07g42490 // LOC_Os07g36700 // LOC_Os04g24430 // LOC_Os04g17650
GO:0005507	F	copper ion binding	9	829	130	24075	0.043	1	// LOC_Os09g29390 // LOC_Os01g63190 // LOC_Os08g17160 // LOC_Os08g04310 // LOC_Os06g01490 // LOC_Os07g02810 // LOC_Os04g39120 // LOC_Os01g57880 // LOC_Os01g61160
GO:0016298	F	lipase activity	5	829	87	24075	0.19	1	// LOC_Os05g06140 // LOC_Os03g47940 // LOC_Os01g46240 // LOC_Os11g09010 // LOC_Os05g03610
GO:0030528	F	transcription regulator activity	29	829	987	24075	0.83	1	// LOC_Os01g09100 // LOC_Os02g56140 // LOC_Os11g13840 // LOC_Os04g57720 // LOC_Os09g11460 // LOC_Os04g51630 // LOC_Os10g40810 // LOC_Os03g56140 // LOC_Os12g02400 // LOC_Os02g35660 // LOC_Os06g41060 // LOC_Os01g62510 // LOC_Os04g51560 // LOC_Os01g24070 // LOC_Os06g12400 // LOC_Os08g38990 // LOC_Os12g37370 // LOC_Os04g57340 // LOC_Os08g13840 // LOC_Os08g13690 // LOC_Os01g10810 // LOC_Os09g28200 // …
GO:0003723	F	RNA binding	21	829	3190	24075	1	1	// LOC_Os11g05552 // LOC_Os03g59310 // LOC_Os02g21660 // LOC_Os03g05980 // LOC_Os01g64770 // LOC_Os04g16712 // LOC_Os05g30530 // LOC_Os09g19954 // LOC_Os02g01332 // LOC_Os11g38959 // LOC_Os09g24954 // LOC_Os11g29190 // LOC_Os06g39900 // LOC_Os03g38000 // LOC_Os04g42270 // LOC_Os02g01230 // LOC_Os10g21346 // LOC_Os03g58430 // LOC_Os08g02360 // LOC_Os01g25610 // LOC_Os03g02970
GO:0016817	F	hydrolase activity, acting on acid anhydrides	28	829	764	24075	0.4	1	// LOC_Os04g35420 // LOC_Os01g33040 // LOC_Os11g42800 // LOC_Os04g09800 // LOC_Os02g38210 // LOC_Os05g15890 // LOC_Os05g37160 // LOC_Os03g44420 // LOC_Os03g63410 // LOC_Os04g16740 // LOC_Os01g14090 // LOC_Os01g54420 // LOC_Os09g03939 // LOC_Os08g07010 // LOC_Os12g42160 // LOC_Os03g02970 // LOC_Os01g42070 // LOC_Os03g36540 // LOC_Os03g01530 // LOC_Os05g44070 // LOC_Os11g35090 // LOC_Os01g18050 // …
GO:0016881	F	acid-amino acid ligase activity	6	829	170	24075	0.53	1	// LOC_Os02g46500 // LOC_Os03g02030 // LOC_Os05g36360 // LOC_Os12g41220 // LOC_Os12g44000 // LOC_Os04g34140
GO:0005488	F	binding	455	829	16823	24075	1	1	// LOC_Os03g02190 // LOC_Os08g25900 // LOC_Os01g52214 // LOC_Os11g42800 // LOC_Os03g27430 // LOC_Os02g54130 // LOC_Os05g22960 // LOC_Os02g48210 // LOC_Os01g66970 // LOC_Os02g34990 // LOC_Os02g57290 // LOC_Os06g13600 // LOC_Os11g13930 // LOC_Os04g37500 // LOC_Os04g16740 // LOC_Os01g50020 // LOC_Os02g01230 // LOC_Os12g37400 // LOC_Os08g06550 // LOC_Os04g46300 // LOC_Os06g10890 // LOC_Os05g06940 // …
GO:0016887	F	ATPase activity	5	829	355	24075	0.99	1	// LOC_Os04g16740 // LOC_Os09g03939 // LOC_Os08g07010 // LOC_Os01g50160 // LOC_Os04g35420
GO:0003677	F	DNA binding	72	829	5059	24075	1	1	// LOC_Os03g58400 // LOC_Os01g62660 // LOC_Os01g09100 // LOC_Os06g43610 // LOC_Os05g31230 // LOC_Os01g70110 // LOC_Os02g56130 // LOC_Os11g13840 // LOC_Os09g31200 // LOC_Os01g69830 // LOC_Os06g06510 // LOC_Os11g08940 // LOC_Os01g06010 // LOC_Os04g09800 // LOC_Os09g38020 // LOC_Os09g11460 // LOC_Os06g08290 // LOC_Os10g39410 // LOC_Os05g39050 // LOC_Os07g08710 // LOC_Os10g40810 // LOC_Os03g56140 // …
GO:0008168	F	methyltransferase activity	10	829	261	24075	0.42	1	// LOC_Os09g19560 // LOC_Os03g01222 // LOC_Os09g34320 // LOC_Os06g06040 // LOC_Os06g05090 // LOC_Os10g10180 // LOC_Os12g10170 // LOC_Os04g09604 // LOC_Os12g25450 // LOC_Os03g04340
GO:0016836	F	hydro-lyase activity	5	829	58	24075	0.058	1	// LOC_Os08g44530 // LOC_Os03g58260 // LOC_Os06g04510 // LOC_Os08g32780 // LOC_Os08g12840
GO:0020037	F	heme binding	21	829	600	24075	0.5	1	// LOC_Os01g73200 // LOC_Os05g23620 // LOC_Os06g02019 // LOC_Os02g02400 // LOC_Os01g36240 // LOC_Os07g23570 // LOC_Os01g43750 // LOC_Os06g43320 // LOC_Os06g46799 // LOC_Os02g56940 // LOC_Os02g14160 // LOC_Os01g22230 // LOC_Os02g57290 // LOC_Os03g27430 // LOC_Os01g43774 // LOC_Os09g16920 // LOC_Os03g02920 // LOC_Os10g21290 // LOC_Os12g34524 // LOC_Os12g07820 // LOC_Os02g44654
GO:0005524	F	ATP binding	105	829	3085	24075	0.57	1	// LOC_Os03g02190 // LOC_Os09g34150 // LOC_Os07g44630 // LOC_Os11g42800 // LOC_Os01g25880 // LOC_Os05g05470 // LOC_Os02g48210 // LOC_Os10g41710 // LOC_Os02g46090 // LOC_Os11g29380 // LOC_Os04g16740 // LOC_Os11g29030 // LOC_Os08g07010 // LOC_Os03g14900 // LOC_Os03g02970 // LOC_Os01g04230 // LOC_Os06g07230 // LOC_Os04g47300 // LOC_Os12g37400 // LOC_Os04g46300 // LOC_Os02g51830 // LOC_Os03g02680 // …
GO:0043167	F	ion binding	145	829	5700	24075	1	1	// LOC_Os08g25900 // LOC_Os07g38790 // LOC_Os09g31140 // LOC_Os12g03816 // LOC_Os03g27430 // LOC_Os03g18830 // LOC_Os10g22570 // LOC_Os09g37050 // LOC_Os12g34524 // LOC_Os09g29390 // LOC_Os05g02070 // LOC_Os03g21140 // LOC_Os01g66970 // LOC_Os04g32850 // LOC_Os02g46090 // LOC_Os08g02630 // LOC_Os10g21290 // LOC_Os06g34390 // LOC_Os07g23570 // LOC_Os04g47300 // LOC_Os04g42020 // LOC_Os05g06940 // …
GO:0008234	F	cysteine-type peptidase activity	9	829	554	24075	1	1	// LOC_Os04g07170 // LOC_Os03g27120 // LOC_Os04g48710 // LOC_Os11g04010 // LOC_Os01g37910 // LOC_Os09g39060 // LOC_Os03g27190 // LOC_Os05g01810 // LOC_Os01g73980
GO:0017076	F	purine nucleotide binding	123	829	3456	24075	0.36	1	// LOC_Os03g02190 // LOC_Os09g34150 // LOC_Os07g44630 // LOC_Os11g42800 // LOC_Os01g25880 // LOC_Os02g38210 // LOC_Os01g18050 // LOC_Os02g48210 // LOC_Os03g44420 // LOC_Os02g46090 // LOC_Os11g29380 // LOC_Os03g63410 // LOC_Os04g16740 // LOC_Os11g29030 // LOC_Os02g02840 // LOC_Os08g07010 // LOC_Os03g14900 // LOC_Os03g02970 // LOC_Os01g04230 // LOC_Os06g07230 // LOC_Os04g47300 // LOC_Os12g37400 // …
GO:0003774	F	motor activity	6	829	69	24075	0.039	1	// LOC_Os12g42160 // LOC_Os01g42070 // LOC_Os01g33040 // LOC_Os11g42800 // LOC_Os11g35090 // LOC_Os01g14090
GO:0016787	F	hydrolase activity	135	829	4901	24075	1	1	// LOC_Os02g33110 // LOC_Os01g11710 // LOC_Os07g38790 // LOC_Os01g22660 // LOC_Os06g03080 // LOC_Os05g46520 // LOC_Os11g42800 // LOC_Os01g16530 // LOC_Os02g38210 // LOC_Os03g44420 // LOC_Os04g42860 // LOC_Os03g63410 // LOC_Os04g16740 // LOC_Os01g55950 // LOC_Os07g48750 // LOC_Os08g07010 // LOC_Os03g02970 // LOC_Os03g26930 // LOC_Os02g57110 // LOC_Os01g18050 // LOC_Os07g32590 // LOC_Os03g64170 // …
GO:0046914	F	transition metal ion binding	94	829	4875	24075	1	1	// LOC_Os09g31140 // LOC_Os03g27430 // LOC_Os03g18830 // LOC_Os09g37050 // LOC_Os12g34524 // LOC_Os09g29390 // LOC_Os03g21140 // LOC_Os01g66970 // LOC_Os08g02630 // LOC_Os10g21290 // LOC_Os07g23570 // LOC_Os04g42020 // LOC_Os10g40660 // LOC_Os01g36240 // LOC_Os01g43774 // LOC_Os02g44654 // LOC_Os09g33670 // LOC_Os01g57880 // LOC_Os12g16210 // LOC_Os03g61990 // LOC_Os01g22230 // LOC_Os05g23950 // …
GO:0016788	F	hydrolase activity, acting on ester bonds	33	829	1949	24075	1	1	// LOC_Os01g11710 // LOC_Os04g46740 // LOC_Os03g47940 // LOC_Os01g11730 // LOC_Os06g24404 // LOC_Os10g28660 // LOC_Os01g71300 // LOC_Os01g46240 // LOC_Os04g42860 // LOC_Os11g19460 // LOC_Os04g14810 // LOC_Os01g22660 // LOC_Os09g35970 // LOC_Os03g02970 // LOC_Os08g01670 // LOC_Os05g46270 // LOC_Os05g06140 // LOC_Os11g09010 // LOC_Os02g57110 // LOC_Os03g40670 // LOC_Os03g64170 // LOC_Os02g54710 // …
GO:0016758	F	transferase activity, transferring hexosyl groups	14	829	489	24075	0.79	1	// LOC_Os02g36830 // LOC_Os09g30980 // LOC_Os04g17650 // LOC_Os02g58480 // LOC_Os08g02370 // LOC_Os07g42490 // LOC_Os06g18790 // LOC_Os07g36700 // LOC_Os10g02770 // LOC_Os04g44354 // LOC_Os04g24430 // LOC_Os07g31960 // LOC_Os04g53950 // LOC_Os07g41360
GO:0016779	F	nucleotidyltransferase activity	5	829	2981	24075	1	1	// LOC_Os05g06490 // LOC_Os12g07980 // LOC_Os11g08940 // LOC_Os12g37370 // LOC_Os05g31230
GO:0022892	F	substrate-specific transporter activity	18	829	593	24075	0.74	1	// LOC_Os03g50280 // LOC_Os03g59220 // LOC_Os05g45950 // LOC_Os04g23180 // LOC_Os03g63930 // LOC_Os10g21230 // LOC_Os08g20570 // LOC_Os10g38274 // LOC_Os08g34270 // LOC_Os04g52310 // LOC_Os03g56190 // LOC_Os01g38680 // LOC_Os03g13730 // LOC_Os05g02240 // LOC_Os04g16740 // LOC_Os03g22950 // LOC_Os04g33220 // LOC_Os03g27290
GO:0016462	F	pyrophosphatase activity	27	829	743	24075	0.42	1	// LOC_Os04g35420 // LOC_Os01g33040 // LOC_Os11g42800 // LOC_Os04g09800 // LOC_Os02g38210 // LOC_Os05g15890 // LOC_Os05g37160 // LOC_Os03g44420 // LOC_Os03g63410 // LOC_Os04g16740 // LOC_Os01g14090 // LOC_Os01g54420 // LOC_Os09g03939 // LOC_Os08g07010 // LOC_Os12g42160 // LOC_Os03g02970 // LOC_Os01g42070 // LOC_Os03g36540 // LOC_Os03g01530 // LOC_Os05g44070 // LOC_Os11g35090 // LOC_Os01g18050 // …
GO:0016772	F	transferase activity, transferring phosphorus-containing groups	75	829	4781	24075	1	1	// LOC_Os10g41410 // LOC_Os03g49510 // LOC_Os03g02190 // LOC_Os06g04370 // LOC_Os02g57080 // LOC_Os09g33630 // LOC_Os01g65650 // LOC_Os05g31230 // LOC_Os07g44630 // LOC_Os01g25880 // LOC_Os01g41870 // LOC_Os12g41510 // LOC_Os10g10130 // LOC_Os10g06580 // LOC_Os01g60670 // LOC_Os01g47080 // LOC_Os01g09860 // LOC_Os04g49510 // LOC_Os08g08110 // LOC_Os04g34250 // LOC_Os02g48210 // LOC_Os01g15480 // …
GO:0008415	F	acyltransferase activity	9	829	166	24075	0.13	1	// LOC_Os11g45400 // LOC_Os08g01170 // LOC_Os11g41900 // LOC_Os10g08026 // LOC_Os03g18590 // LOC_Os03g61720 // LOC_Os12g08170 // LOC_Os08g23810 // LOC_Os03g17120
GO:0015075	F	ion transmembrane transporter activity	12	829	389	24075	0.69	1	// LOC_Os03g59220 // LOC_Os05g45950 // LOC_Os04g23180 // LOC_Os10g21230 // LOC_Os08g20570 // LOC_Os10g38274 // LOC_Os08g34270 // LOC_Os04g52310 // LOC_Os03g56190 // LOC_Os05g02240 // LOC_Os04g16740 // LOC_Os03g27290
GO:0015077	F	monovalent inorganic cation transmembrane transporter activity	7	829	126	24075	0.16	1	// LOC_Os03g59220 // LOC_Os10g21230 // LOC_Os08g34270 // LOC_Os03g56190 // LOC_Os10g38274 // LOC_Os04g16740 // LOC_Os03g27290
GO:0032555	F	purine ribonucleotide binding	119	829	3292	24075	0.3	1	// LOC_Os03g02190 // LOC_Os09g34150 // LOC_Os07g44630 // LOC_Os11g42800 // LOC_Os01g25880 // LOC_Os02g38210 // LOC_Os01g18050 // LOC_Os02g48210 // LOC_Os03g44420 // LOC_Os02g46090 // LOC_Os11g29380 // LOC_Os03g63410 // LOC_Os04g16740 // LOC_Os11g29030 // LOC_Os02g02840 // LOC_Os08g07010 // LOC_Os03g14900 // LOC_Os03g02970 // LOC_Os01g04230 // LOC_Os06g07230 // LOC_Os04g47300 // LOC_Os12g37400 // …
GO:0046983	F	protein dimerization activity	10	829	418	24075	0.91	1	// LOC_Os07g08460 // LOC_Os02g49160 // LOC_Os09g21420 // LOC_Os02g41800 // LOC_Os03g53150 // LOC_Os02g06910 // LOC_Os04g09604 // LOC_Os03g58350 // LOC_Os12g25450 // LOC_Os04g35180
GO:0008194	F	UDP-glycosyltransferase activity	6	829	118	24075	0.23	1	// LOC_Os07g41360 // LOC_Os02g58480 // LOC_Os07g42490 // LOC_Os07g36700 // LOC_Os04g24430 // LOC_Os04g17650
GO:0015078	F	hydrogen ion transmembrane transporter activity	7	829	95	24075	0.054	1	// LOC_Os03g59220 // LOC_Os10g21230 // LOC_Os08g34270 // LOC_Os03g56190 // LOC_Os10g38274 // LOC_Os04g16740 // LOC_Os03g27290
GO:0032553	F	ribonucleotide binding	119	829	3292	24075	0.3	1	// LOC_Os03g02190 // LOC_Os09g34150 // LOC_Os07g44630 // LOC_Os11g42800 // LOC_Os01g25880 // LOC_Os02g38210 // LOC_Os01g18050 // LOC_Os02g48210 // LOC_Os03g44420 // LOC_Os02g46090 // LOC_Os11g29380 // LOC_Os03g63410 // LOC_Os04g16740 // LOC_Os11g29030 // LOC_Os02g02840 // LOC_Os08g07010 // LOC_Os03g14900 // LOC_Os03g02970 // LOC_Os01g04230 // LOC_Os06g07230 // LOC_Os04g47300 // LOC_Os12g37400 // …
GO:0016705	F	oxidoreductase activity, acting on paired donors, with incorporation or reduction of molecular oxygen	6	829	86	24075	0.087	1	// LOC_Os01g17170 // LOC_Os10g41780 // LOC_Os06g33720 // LOC_Os01g48850 // LOC_Os02g42660 // LOC_Os09g16920
GO:0016791	F	phosphatase activity	7	829	197	24075	0.52	1	// LOC_Os05g11570 // LOC_Os03g09220 // LOC_Os11g19460 // LOC_Os05g11550 // LOC_Os02g55560 // LOC_Os10g28660 // LOC_Os01g01120
GO:0016798	F	hydrolase activity, acting on glycosyl bonds	27	829	480	24075	0.012	1	// LOC_Os07g07340 // LOC_Os02g33110 // LOC_Os01g59819 // LOC_Os10g07290 // LOC_Os07g38790 // LOC_Os04g53950 // LOC_Os05g46520 // LOC_Os08g39870 // LOC_Os02g03750 // LOC_Os10g22570 // LOC_Os03g49610 // LOC_Os07g48750 // LOC_Os06g43610 // LOC_Os10g02770 // LOC_Os01g56670 // LOC_Os07g35520 // LOC_Os11g13810 // LOC_Os08g39860 // LOC_Os01g71820 // LOC_Os03g22530 // LOC_Os09g39570 // LOC_Os05g23350 // …
GO:0070279	F	vitamin B6 binding	7	829	132	24075	0.18	1	// LOC_Os08g41990 // LOC_Os01g51980 // LOC_Os08g10510 // LOC_Os01g07500 // LOC_Os04g37500 // LOC_Os06g36880 // LOC_Os03g18810
GO:0031406	F	carboxylic acid binding	6	829	71	24075	0.043	1	// LOC_Os03g63930 // LOC_Os08g06550 // LOC_Os06g44460 // LOC_Os02g34990 // LOC_Os09g12290 // LOC_Os03g22950
GO:0005525	F	GTP binding	14	829	207	24075	0.016	1	// LOC_Os02g38210 // LOC_Os05g37160 // LOC_Os03g45920 // LOC_Os03g01530 // LOC_Os11g05552 // LOC_Os03g44420 // LOC_Os01g54420 // LOC_Os11g19800 // LOC_Os04g56970 // LOC_Os05g44070 // LOC_Os03g13730 // LOC_Os03g63410 // LOC_Os01g18050 // LOC_Os02g02840
GO:0004857	F	enzyme inhibitor activity	5	829	157	24075	0.63	1	// LOC_Os08g01670 // LOC_Os01g04040 // LOC_Os01g04050 // LOC_Os12g36240 // LOC_Os02g39030
GO:0000166	F	nucleotide binding	144	829	3874	24075	0.17	1	// LOC_Os03g02190 // LOC_Os09g34150 // LOC_Os07g44630 // LOC_Os11g42800 // LOC_Os01g25880 // LOC_Os02g38210 // LOC_Os01g18050 // LOC_Os04g40874 // LOC_Os02g48210 // LOC_Os03g44420 // LOC_Os07g42440 // LOC_Os06g38930 // LOC_Os11g29380 // LOC_Os03g63410 // LOC_Os04g16740 // LOC_Os01g50020 // LOC_Os02g02840 // LOC_Os08g07010 // LOC_Os03g14900 // LOC_Os03g02970 // LOC_Os01g04230 // LOC_Os06g07230 // …
GO:0019787	F	small conjugating protein ligase activity	5	829	148	24075	0.58	1	// LOC_Os05g36360 // LOC_Os12g41220 // LOC_Os02g46500 // LOC_Os04g34140 // LOC_Os12g44000
GO:0032561	F	guanyl ribonucleotide binding	14	829	207	24075	0.016	1	// LOC_Os02g38210 // LOC_Os05g37160 // LOC_Os03g45920 // LOC_Os03g01530 // LOC_Os11g05552 // LOC_Os03g44420 // LOC_Os01g54420 // LOC_Os11g19800 // LOC_Os04g56970 // LOC_Os05g44070 // LOC_Os03g13730 // LOC_Os03g63410 // LOC_Os01g18050 // LOC_Os02g02840
GO:0016829	F	lyase activity	17	829	309	24075	0.047	1	// LOC_Os06g43610 // LOC_Os06g04510 // LOC_Os03g58260 // LOC_Os06g36880 // LOC_Os01g07500 // LOC_Os08g32780 // LOC_Os09g20684 // LOC_Os02g36210 // LOC_Os01g51980 // LOC_Os12g10580 // LOC_Os12g33610 // LOC_Os04g37500 // LOC_Os08g44530 // LOC_Os05g35330 // LOC_Os03g18220 // LOC_Os10g21268 // LOC_Os08g12840
GO:0000287	F	magnesium ion binding	7	829	134	24075	0.19	1	// LOC_Os01g47080 // LOC_Os03g18220 // LOC_Os02g36210 // LOC_Os12g10580 // LOC_Os06g04510 // LOC_Os05g35330 // LOC_Os10g21268
GO:0043565	F	sequence-specific DNA binding	14	829	453	24075	0.69	1	// LOC_Os09g28200 // LOC_Os10g40810 // LOC_Os03g56140 // LOC_Os04g51560 // LOC_Os05g41450 // LOC_Os01g24070 // LOC_Os01g09100 // LOC_Os06g12400 // LOC_Os12g02400 // LOC_Os08g38990 // LOC_Os08g07740 // LOC_Os08g13840 // LOC_Os03g07450 // LOC_Os01g62510
GO:0016879	F	ligase activity, forming carbon-nitrogen bonds	10	829	226	24075	0.26	1	// LOC_Os12g13320 // LOC_Os02g46500 // LOC_Os04g01250 // LOC_Os03g02030 // LOC_Os05g36360 // LOC_Os12g41220 // LOC_Os08g09210 // LOC_Os04g10460 // LOC_Os12g44000 // LOC_Os04g34140
GO:0016741	F	transferase activity, transferring one-carbon groups	10	829	263	24075	0.42	1	// LOC_Os09g19560 // LOC_Os03g01222 // LOC_Os09g34320 // LOC_Os06g06040 // LOC_Os06g05090 // LOC_Os10g10180 // LOC_Os12g10170 // LOC_Os04g09604 // LOC_Os12g25450 // LOC_Os03g04340
GO:0005509	F	calcium ion binding	18	829	316	24075	0.032	1	// LOC_Os04g49510 // LOC_Os02g50174 // LOC_Os08g25900 // LOC_Os07g14270 // LOC_Os09g30506 // LOC_Os04g32950 // LOC_Os04g47300 // LOC_Os01g43410 // LOC_Os12g03816 // LOC_Os10g10130 // LOC_Os02g46090 // LOC_Os01g11414 // LOC_Os09g23160 // LOC_Os05g06940 // LOC_Os01g56670 // LOC_Os06g46950 // LOC_Os01g16240 // LOC_Os03g61670
GO:0005506	F	iron ion binding	28	829	713	24075	0.27	1	// LOC_Os06g02019 // LOC_Os10g41780 // LOC_Os01g22230 // LOC_Os03g27430 // LOC_Os06g46799 // LOC_Os12g07820 // LOC_Os02g02400 // LOC_Os11g01530 // LOC_Os12g34524 // LOC_Os02g57290 // LOC_Os12g01530 // LOC_Os10g21290 // LOC_Os02g44654 // LOC_Os06g47940 // LOC_Os07g23570 // LOC_Os06g43320 // LOC_Os01g73200 // LOC_Os09g16920 // LOC_Os09g25850 // LOC_Os01g36240 // LOC_Os02g14160 // LOC_Os02g56920 // …
GO:0005515	F	protein binding	91	829	2460	24075	0.26	1	// LOC_Os01g13760 // LOC_Os09g37050 // LOC_Os01g11460 // LOC_Os03g52880 // LOC_Os08g34380 // LOC_Os02g46090 // LOC_Os03g14900 // LOC_Os11g05552 // LOC_Os01g04230 // LOC_Os04g47300 // LOC_Os11g35980 // LOC_Os03g01790 // LOC_Os05g05470 // LOC_Os07g08460 // LOC_Os06g16300 // LOC_Os11g35500 // LOC_Os09g33670 // LOC_Os04g35180 // LOC_Os10g36650 // LOC_Os06g50300 // LOC_Os01g73310 // LOC_Os02g49160 // …
GO:0016667	F	oxidoreductase activity, acting on sulfur group of donors	5	829	75	24075	0.13	1	// LOC_Os05g05730 // LOC_Os01g09830 // LOC_Os04g57930 // LOC_Os01g34620 // LOC_Os12g35330
GO:0008233	F	peptidase activity	32	829	1489	24075	1	1	// LOC_Os01g44130 // LOC_Os11g31980 // LOC_Os04g48710 // LOC_Os06g03080 // LOC_Os09g25570 // LOC_Os06g20040 // LOC_Os03g27190 // LOC_Os01g16530 // LOC_Os03g08790 // LOC_Os04g07170 // LOC_Os02g10510 // LOC_Os02g17000 // LOC_Os01g73980 // LOC_Os06g02900 // LOC_Os04g32540 // LOC_Os01g37910 // LOC_Os01g48740 // LOC_Os09g39060 // LOC_Os03g26930 // LOC_Os05g31890 // LOC_Os07g32590 // LOC_Os02g22100 // …
GO:0022890	F	inorganic cation transmembrane transporter activity	8	829	180	24075	0.29	1	// LOC_Os03g59220 // LOC_Os10g21230 // LOC_Os08g34270 // LOC_Os04g52310 // LOC_Os03g56190 // LOC_Os10g38274 // LOC_Os04g16740 // LOC_Os03g27290
GO:0005215	F	transporter activity	42	829	941	24075	0.06	1	// LOC_Os03g59220 // LOC_Os08g34150 // LOC_Os08g20570 // LOC_Os05g27304 // LOC_Os03g22950 // LOC_Os08g32500 // LOC_Os02g48720 // LOC_Os07g38400 // LOC_Os04g23180 // LOC_Os11g43960 // LOC_Os10g21230 // LOC_Os01g13770 // LOC_Os11g17970 // LOC_Os04g52310 // LOC_Os01g38680 // LOC_Os03g13730 // LOC_Os04g16740 // LOC_Os10g35050 // LOC_Os06g49310 // LOC_Os10g36924 // LOC_Os07g26690 // LOC_Os05g45950 // …
GO:0008289	F	lipid binding	6	829	85	24075	0.083	1	// LOC_Os03g50280 // LOC_Os01g25500 // LOC_Os08g06550 // LOC_Os06g10890 // LOC_Os09g23160 // LOC_Os03g07100
GO:0016874	F	ligase activity	14	829	305	24075	0.18	1	// LOC_Os12g13320 // LOC_Os02g46500 // LOC_Os04g01250 // LOC_Os12g44000 // LOC_Os12g41220 // LOC_Os03g36540 // LOC_Os03g02030 // LOC_Os05g36360 // LOC_Os03g20700 // LOC_Os08g09210 // LOC_Os04g10460 // LOC_Os12g25710 // LOC_Os02g51830 // LOC_Os04g34140
GO:0019842	F	vitamin binding	10	829	180	24075	0.1	1	// LOC_Os08g41990 // LOC_Os01g51980 // LOC_Os03g63930 // LOC_Os03g18220 // LOC_Os08g10510 // LOC_Os01g07500 // LOC_Os04g37500 // LOC_Os03g22950 // LOC_Os06g36880 // LOC_Os03g18810
GO:0016746	F	transferase activity, transferring acyl groups	21	829	367	24075	0.021	1	// LOC_Os03g18590 // LOC_Os11g45400 // LOC_Os06g39750 // LOC_Os10g28060 // LOC_Os03g26090 // LOC_Os11g40230 // LOC_Os11g33240 // LOC_Os06g14810 // LOC_Os08g23810 // LOC_Os11g41900 // LOC_Os10g08026 // LOC_Os08g01170 // LOC_Os01g18744 // LOC_Os11g07960 // LOC_Os02g28170 // LOC_Os03g17120 // LOC_Os03g61720 // LOC_Os12g08170 // LOC_Os07g23150 // LOC_Os01g24790 // LOC_Os03g26530
GO:0046906	F	tetrapyrrole binding	22	829	608	24075	0.44	1	// LOC_Os06g02019 // LOC_Os01g22230 // LOC_Os03g27430 // LOC_Os06g46799 // LOC_Os12g07820 // LOC_Os10g21212 // LOC_Os02g02400 // LOC_Os12g34524 // LOC_Os02g57290 // LOC_Os10g21290 // LOC_Os02g44654 // LOC_Os07g23570 // LOC_Os06g43320 // LOC_Os01g73200 // LOC_Os09g16920 // LOC_Os01g36240 // LOC_Os02g14160 // LOC_Os01g43750 // LOC_Os02g56940 // LOC_Os01g43774 // LOC_Os03g02920 // LOC_Os05g23620
GO:0016853	F	isomerase activity	10	829	161	24075	0.06	1	// LOC_Os02g21520 // LOC_Os09g15820 // LOC_Os03g34230 // LOC_Os08g41990 // LOC_Os02g47150 // LOC_Os12g37960 // LOC_Os01g62420 // LOC_Os07g38390 // LOC_Os05g01270 // LOC_Os09g27830
GO:0030554	F	adenyl nucleotide binding	109	829	3247	24075	0.63	1	// LOC_Os03g02190 // LOC_Os09g34150 // LOC_Os07g44630 // LOC_Os11g42800 // LOC_Os01g25880 // LOC_Os05g05470 // LOC_Os02g48210 // LOC_Os10g41710 // LOC_Os02g46090 // LOC_Os11g29380 // LOC_Os04g16740 // LOC_Os11g29030 // LOC_Os08g07010 // LOC_Os03g14900 // LOC_Os03g02970 // LOC_Os01g04230 // LOC_Os06g07230 // LOC_Os04g47300 // LOC_Os12g37400 // LOC_Os04g46300 // LOC_Os02g51830 // LOC_Os03g02680 // …
GO:0004518	F	nuclease activity	7	829	1337	24075	1	1	// LOC_Os03g02970 // LOC_Os11g04935 // LOC_Os05g46270 // LOC_Os04g14810 // LOC_Os01g03740 // LOC_Os08g02360 // LOC_Os02g54710
GO:0016773	F	phosphotransferase activity, alcohol group as acceptor	65	829	1726	24075	0.25	1	// LOC_Os12g29580 // LOC_Os03g49510 // LOC_Os03g02190 // LOC_Os06g04370 // LOC_Os02g57080 // LOC_Os09g33630 // LOC_Os01g65650 // LOC_Os01g25880 // LOC_Os01g41870 // LOC_Os12g41510 // LOC_Os10g10130 // LOC_Os01g60670 // LOC_Os01g47080 // LOC_Os01g09860 // LOC_Os04g49510 // LOC_Os08g08110 // LOC_Os04g34250 // LOC_Os02g48210 // LOC_Os01g15480 // LOC_Os12g10190 // LOC_Os02g46090 // LOC_Os06g07230 // …
GO:0004190	F	aspartic-type endopeptidase activity	12	829	607	24075	0.99	1	// LOC_Os09g25570 // LOC_Os01g44130 // LOC_Os02g10510 // LOC_Os06g03080 // LOC_Os04g37550 // LOC_Os01g48740 // LOC_Os06g20040 // LOC_Os05g31890 // LOC_Os06g03120 // LOC_Os06g02900 // LOC_Os01g56930 // LOC_Os03g08790
GO:0016301	F	kinase activity	69	829	1750	24075	0.14	1	// LOC_Os10g41410 // LOC_Os03g49510 // LOC_Os03g02190 // LOC_Os06g04370 // LOC_Os02g57080 // LOC_Os09g33630 // LOC_Os01g65650 // LOC_Os07g44630 // LOC_Os01g25880 // LOC_Os01g41870 // LOC_Os12g41510 // LOC_Os10g10130 // LOC_Os10g06580 // LOC_Os01g60670 // LOC_Os01g47080 // LOC_Os01g09860 // LOC_Os04g49510 // LOC_Os08g08110 // LOC_Os04g34250 // LOC_Os02g48210 // LOC_Os01g15480 // LOC_Os12g10190 // …
GO:0016835	F	carbon-oxygen lyase activity	7	829	79	24075	0.025	1	// LOC_Os06g43610 // LOC_Os06g04510 // LOC_Os03g58260 // LOC_Os08g32780 // LOC_Os06g36880 // LOC_Os08g44530 // LOC_Os08g12840
GO:0008270	F	zinc ion binding	55	829	3939	24075	1	1	// LOC_Os04g52280 // LOC_Os01g11460 // LOC_Os12g16210 // LOC_Os05g01230 // LOC_Os03g18830 // LOC_Os03g61990 // LOC_Os06g43610 // LOC_Os09g32640 // LOC_Os10g29470 // LOC_Os05g23950 // LOC_Os10g05230 // LOC_Os06g22700 // LOC_Os04g09800 // LOC_Os09g37050 // LOC_Os01g37460 // LOC_Os03g47800 // LOC_Os04g33030 // LOC_Os04g44820 // LOC_Os03g21140 // LOC_Os11g10520 // LOC_Os12g07980 // LOC_Os01g66970 // …
GO:0051536	F	iron-sulfur cluster binding	6	829	95	24075	0.12	1	// LOC_Os10g41780 // LOC_Os06g47940 // LOC_Os07g22498 // LOC_Os01g52214 // LOC_Os07g02580 // LOC_Os04g33630
GO:0004175	F	endopeptidase activity	25	829	856	24075	0.82	1	// LOC_Os01g44130 // LOC_Os06g03080 // LOC_Os09g25570 // LOC_Os06g20040 // LOC_Os03g27190 // LOC_Os01g16530 // LOC_Os03g08790 // LOC_Os02g10510 // LOC_Os02g17000 // LOC_Os01g73980 // LOC_Os06g02900 // LOC_Os01g37910 // LOC_Os01g48740 // LOC_Os09g39060 // LOC_Os05g31890 // LOC_Os02g22100 // LOC_Os03g27120 // LOC_Os11g04010 // LOC_Os04g37550 // LOC_Os04g48416 // LOC_Os06g03120 // LOC_Os10g21300 // …
GO:0003676	F	nucleic acid binding	121	829	8251	24075	1	1	// LOC_Os06g39900 // LOC_Os02g56130 // LOC_Os01g69830 // LOC_Os06g06510 // LOC_Os01g05610 // LOC_Os09g38020 // LOC_Os01g62660 // LOC_Os06g08290 // LOC_Os10g39410 // LOC_Os07g36250 // LOC_Os03g56140 // LOC_Os04g49230 // LOC_Os03g47022 // LOC_Os11g29380 // LOC_Os10g21346 // LOC_Os05g49860 // LOC_Os03g02970 // LOC_Os12g37400 // LOC_Os02g01230 // LOC_Os08g38990 // LOC_Os10g41260 // LOC_Os04g49420 // …
GO:0030246	F	carbohydrate binding	8	829	219	24075	0.49	1	// LOC_Os09g15820 // LOC_Os04g01320 // LOC_Os04g34250 // LOC_Os07g36780 // LOC_Os01g57560 // LOC_Os12g03650 // LOC_Os03g12150 // LOC_Os05g07300
GO:0016831	F	carboxy-lyase activity	5	829	68	24075	0.096	1	// LOC_Os03g18220 // LOC_Os05g35330 // LOC_Os12g10580 // LOC_Os10g21268 // LOC_Os04g37500
GO:0004871	F	signal transducer activity	5	829	152	24075	0.6	1	// LOC_Os03g55830 // LOC_Os11g17080 // LOC_Os03g52880 // LOC_Os04g57720 // LOC_Os05g08530
GO:0001883	F	purine nucleoside binding	109	829	3247	24075	0.63	1	// LOC_Os03g02190 // LOC_Os09g34150 // LOC_Os07g44630 // LOC_Os11g42800 // LOC_Os01g25880 // LOC_Os05g05470 // LOC_Os02g48210 // LOC_Os10g41710 // LOC_Os02g46090 // LOC_Os11g29380 // LOC_Os04g16740 // LOC_Os11g29030 // LOC_Os08g07010 // LOC_Os03g14900 // LOC_Os03g02970 // LOC_Os01g04230 // LOC_Os06g07230 // LOC_Os04g47300 // LOC_Os12g37400 // LOC_Os04g46300 // LOC_Os02g51830 // LOC_Os03g02680 // …
GO:0001882	F	nucleoside binding	109	829	3257	24075	0.64	1	// LOC_Os03g02190 // LOC_Os09g34150 // LOC_Os07g44630 // LOC_Os11g42800 // LOC_Os01g25880 // LOC_Os05g05470 // LOC_Os02g48210 // LOC_Os10g41710 // LOC_Os02g46090 // LOC_Os11g29380 // LOC_Os04g16740 // LOC_Os11g29030 // LOC_Os08g07010 // LOC_Os03g14900 // LOC_Os03g02970 // LOC_Os01g04230 // LOC_Os06g07230 // LOC_Os04g47300 // LOC_Os12g37400 // LOC_Os04g46300 // LOC_Os02g51830 // LOC_Os03g02680 // …
GO:0050662	F	coenzyme binding	15	829	382	24075	0.34	1	// LOC_Os06g33720 // LOC_Os03g34230 // LOC_Os04g40874 // LOC_Os09g31498 // LOC_Os08g06550 // LOC_Os03g18220 // LOC_Os06g44460 // LOC_Os07g42440 // LOC_Os04g40950 // LOC_Os09g19930 // LOC_Os09g12290 // LOC_Os03g29950 // LOC_Os12g25700 // LOC_Os07g40974 // LOC_Os04g29090
GO:0051540	F	metal cluster binding	6	829	95	24075	0.12	1	// LOC_Os10g41780 // LOC_Os06g47940 // LOC_Os07g22498 // LOC_Os01g52214 // LOC_Os07g02580 // LOC_Os04g33630
GO:0019001	F	guanyl nucleotide binding	14	829	211	24075	0.019	1	// LOC_Os02g38210 // LOC_Os05g37160 // LOC_Os03g45920 // LOC_Os03g01530 // LOC_Os11g05552 // LOC_Os03g44420 // LOC_Os01g54420 // LOC_Os11g19800 // LOC_Os04g56970 // LOC_Os05g44070 // LOC_Os03g13730 // LOC_Os03g63410 // LOC_Os01g18050 // LOC_Os02g02840
GO:0022857	F	transmembrane transporter activity	16	829	643	24075	0.93	1	// LOC_Os03g59220 // LOC_Os05g45950 // LOC_Os04g23180 // LOC_Os10g21230 // LOC_Os08g20570 // LOC_Os10g38274 // LOC_Os08g34270 // LOC_Os04g52310 // LOC_Os06g49310 // LOC_Os03g56190 // LOC_Os01g38680 // LOC_Os03g13730 // LOC_Os05g02240 // LOC_Os04g16740 // LOC_Os01g50160 // LOC_Os03g27290
GO:0004674	F	protein serine/threonine kinase activity	57	829	1478	24075	0.21	1	// LOC_Os11g17080 // LOC_Os03g02190 // LOC_Os06g04370 // LOC_Os02g57080 // LOC_Os09g33630 // LOC_Os01g65650 // LOC_Os01g41870 // LOC_Os12g41510 // LOC_Os10g10130 // LOC_Os01g60670 // LOC_Os01g09860 // LOC_Os04g49510 // LOC_Os04g34250 // LOC_Os02g48210 // LOC_Os01g15480 // LOC_Os12g10190 // LOC_Os02g46090 // LOC_Os12g29580 // LOC_Os06g35530 // LOC_Os05g40270 // LOC_Os01g57560 // LOC_Os02g42780 // …
GO:0070011	F	peptidase activity, acting on L-amino acid peptides	32	829	1470	24075	1	1	// LOC_Os01g44130 // LOC_Os11g31980 // LOC_Os04g48710 // LOC_Os06g03080 // LOC_Os09g25570 // LOC_Os06g20040 // LOC_Os03g27190 // LOC_Os01g16530 // LOC_Os03g08790 // LOC_Os04g07170 // LOC_Os02g10510 // LOC_Os02g17000 // LOC_Os01g73980 // LOC_Os06g02900 // LOC_Os04g32540 // LOC_Os01g37910 // LOC_Os01g48740 // LOC_Os09g39060 // LOC_Os03g26930 // LOC_Os05g31890 // LOC_Os07g32590 // LOC_Os02g22100 // …
GO:0004672	F	protein kinase activity	57	829	1575	24075	0.37	1	// LOC_Os11g17080 // LOC_Os03g02190 // LOC_Os06g04370 // LOC_Os02g57080 // LOC_Os09g33630 // LOC_Os01g65650 // LOC_Os01g41870 // LOC_Os12g41510 // LOC_Os10g10130 // LOC_Os01g60670 // LOC_Os01g09860 // LOC_Os04g49510 // LOC_Os04g34250 // LOC_Os02g48210 // LOC_Os01g15480 // LOC_Os12g10190 // LOC_Os02g46090 // LOC_Os12g29580 // LOC_Os06g35530 // LOC_Os05g40270 // LOC_Os01g57560 // LOC_Os02g42780 // …
GO:0032559	F	adenyl ribonucleotide binding	105	829	3087	24075	0.57	1	// LOC_Os03g02190 // LOC_Os09g34150 // LOC_Os07g44630 // LOC_Os11g42800 // LOC_Os01g25880 // LOC_Os05g05470 // LOC_Os02g48210 // LOC_Os10g41710 // LOC_Os02g46090 // LOC_Os11g29380 // LOC_Os04g16740 // LOC_Os11g29030 // LOC_Os08g07010 // LOC_Os03g14900 // LOC_Os03g02970 // LOC_Os01g04230 // LOC_Os06g07230 // LOC_Os04g47300 // LOC_Os12g37400 // LOC_Os04g46300 // LOC_Os02g51830 // LOC_Os03g02680 // …
GO:0016757	F	transferase activity, transferring glycosyl groups	16	829	595	24075	0.87	1	// LOC_Os02g36830 // LOC_Os09g30980 // LOC_Os04g17650 // LOC_Os02g58480 // LOC_Os12g05550 // LOC_Os08g02370 // LOC_Os07g42490 // LOC_Os06g18790 // LOC_Os07g36700 // LOC_Os10g02770 // LOC_Os04g44354 // LOC_Os04g24430 // LOC_Os06g49320 // LOC_Os07g31960 // LOC_Os04g53950 // LOC_Os07g41360
GO:0022804	F	active transmembrane transporter activity	5	829	333	24075	0.99	1	// LOC_Os04g16740 // LOC_Os05g02240 // LOC_Os01g50160 // LOC_Os06g49310 // LOC_Os03g13730
GO:0030234	F	enzyme regulator activity	12	829	255	24075	0.18	1	// LOC_Os01g04040 // LOC_Os01g04050 // LOC_Os10g41520 // LOC_Os04g35180 // LOC_Os12g36240 // LOC_Os08g01670 // LOC_Os05g04220 // LOC_Os03g05300 // LOC_Os02g56130 // LOC_Os05g38000 // LOC_Os06g45080 // LOC_Os02g39030
GO:0017111	F	nucleoside-triphosphatase activity	27	829	726	24075	0.37	1	// LOC_Os04g35420 // LOC_Os01g33040 // LOC_Os11g42800 // LOC_Os04g09800 // LOC_Os02g38210 // LOC_Os05g15890 // LOC_Os05g37160 // LOC_Os03g44420 // LOC_Os03g63410 // LOC_Os04g16740 // LOC_Os01g14090 // LOC_Os01g54420 // LOC_Os09g03939 // LOC_Os08g07010 // LOC_Os12g42160 // LOC_Os03g02970 // LOC_Os01g42070 // LOC_Os03g36540 // LOC_Os03g01530 // LOC_Os05g44070 // LOC_Os11g35090 // LOC_Os01g18050 // …
GO:0003700	F	transcription factor activity	18	829	651	24075	0.85	1	// LOC_Os09g28200 // LOC_Os10g40810 // LOC_Os03g56140 // LOC_Os07g42510 // LOC_Os01g24070 // LOC_Os01g09100 // LOC_Os06g12400 // LOC_Os04g51560 // LOC_Os12g02400 // LOC_Os08g38990 // LOC_Os11g13840 // LOC_Os09g11480 // LOC_Os04g57340 // LOC_Os08g13840 // LOC_Os03g07450 // LOC_Os03g08490 // LOC_Os09g11460 // LOC_Os01g62510
GO:0003824	F	catalytic activity	395	829	12724	24075	1	1	// LOC_Os03g59080 // LOC_Os03g02190 // LOC_Os10g08026 // LOC_Os07g36700 // LOC_Os01g52214 // LOC_Os07g38390 // LOC_Os03g27430 // LOC_Os05g22960 // LOC_Os02g48210 // LOC_Os06g14810 // LOC_Os03g44420 // LOC_Os02g36210 // LOC_Os02g46090 // LOC_Os09g27830 // LOC_Os04g16740 // LOC_Os01g55950 // LOC_Os07g48750 // LOC_Os06g01470 // LOC_Os01g57350 // LOC_Os06g10890 // LOC_Os05g06490 // LOC_Os02g02750 // …
[truncated: 56 more rows]

## Sheet: SR86 unique up
Table S5. Complete lists of gene ontology (GO）terms for genes translationally up- and down-regulated under salt stress in 'Nipponbare' (NB) or 'Sea Rice 86' (SR86).
[truncated: 565 more rows]

[truncated: 3 more sheets: SR86 unique down, NB up SR86 down, NB down SR86 up]
