# Supplementary material for: Comparative ribosome profiling reveals distinct translational landscapes of salt-sensitive and -tolerant rice
Source: BMC Genomics. 2021 Aug 12;22:612. doi: 10.1186/s12864-021-07922-6 (PMC8359061; doi:10.1186/s12864-021-07922-6)
Supplement: Supplementary file 7 — Additional file 7: Table S6. Comparison of codon appearance at ribosome stalling sites with their corresponding frequency in gene coding sequences in ‘Nipponbare’ (NB) and ‘Sea Rice 86’ (SR86). [file 12864_2021_7922_MOESM7_ESM.xlsx]

## Sheet: Table S6
Table S6. Comparison of codon appearance at ribosome stalling sites with their corresponding frequency in gene coding sequences in 'Nipponbare' (NB) and 'Sea Rice 86' (SR86).
Notes: The difference in appearance frequency between stalling sites and gene coding seqwunces was evaluated by a hypergeometric test.
"0 h" and "24 h" represent seedling shoots of NB or SR86 that are sampled before and after 24-h salt treatment, respectively.
Codon	Q-value (hypergeometric test)
	NB 0 h	NB 24 h	SR86 0 h	SR86 24 h
ACT (T)	3.57166e-05	3.57932e-07	1	0.876128
GCG (A)	1	1	1	1
TCC (S)	1	1	1	1
TGC (C)	1	1	1	1
CCG (P)	2.08426e-14	3.24994e-06	0	0
CAA (Q)	1	1	1	1
ACA (T)	1	1	1	1
GGT (G)	1	1	1	0.652051
ATA (I)	1	1	1	1
CGA (R)	0	0.0279854	0.364024	4.42602e-06
CTG (L)	0	0	0	0
ATG (M)	0	0	9.72022e-11	2.55799e-08
AGC (S)	1	1	1	1
GCT (A)	1	1	1	1
GGA (G)	1	1	1	1
ACG (T)	1.44867e-12	0	0.0175503	0.0643882
CAT (H)	1	1	1	4.14306e-05
CTT (L)	0	0	0	0
GGC (G)	1	1	1	1
TAT (Y)	0.192593	1	1	1
TTC (F)	0	0	0	8.88625e-05
CAG (Q)	1	1	1	1
AAC (N)	2.36255e-13	0	2.09918e-06	0.226862
GAT (D)	0.0940507	3.86504e-08	1.94939e-09	0
TCA (S)	1	1	1	0.728963
TTG (L)	0.0674824	0.00181442	2.76795e-06	6.6994e-14
TAC (Y)	3.81939e-06	0	4.16992e-10	1
AGG (R)	1	1	1	0.00125135
AAG (K)	0	0	0	0
GTG (V)	1	1	1	1
TCG (S)	1	1	1	1
TGA (U)	1	1	1	1
CTA (L)	0.142582	6.0254e-12	6.08822e-05	2.58016e-13
AAT (N)	1	1	1	1
TCT (S)	1	1	1	1
GAC (D)	1.68628e-11	6.16263e-06	0	0
AGT (S)	1	1	1	1
CAC (H)	1	0.234461	0.000221857	0
ATC (I)	0	0	2.62597e-06	0.001477
CCT (P)	0	0	0	0
TGT (C)	1	1	1	1
GTC (V)	1	1	1	1
CGC (R)	1	1	2.99521e-12	2.55799e-08
ACC (T)	1	1	1	1
GAA (E)	1	1	1	1
TTT (F)	0	8.88178e-16	1	1
CTC (L)	0	0	0	0
AGA (R)	6.5979e-15	0	0.000225141	3.181e-09
GCA (A)	1	1	1	1
CCC (P)	1.33938e-08	0.020368	0	0
TAA (U)	1	1	1	1
GAG (E)	1	1	1	1
GTA (V)	1	1	1	1
AAA (K)	0.0440928	4.16712e-13	0.296143	1
GCC (A)	1	1	1	1
GGG (G)	1	1	1	1
CGG (R)	0.0281498	1	0.00159559	2.20742e-13
GTT (V)	1	1	1	1
CGT (R)	0	0	0	0
CCA (P)	0	8.88178e-16	0	0
TGG (W)	0	0	0	0
ATT (I)	0.192593	0.0239225	1	1
TTA (L)	1	1	1	1
TAG (U)	1	1	1	1
